# Supplementary material for: The transcriptional landscape of atrial fibrillation: A systematic review and meta-analysis
Source: PLoS One. 2025 May 30;20(5):e0323534. doi: 10.1371/journal.pone.0323534 (PMC12124854; doi:10.1371/journal.pone.0323534)
Supplement: S2 Table — (XLSX) [file pone.0323534.s003.xlsx]

## Sheet: Hoja 1
First author name	Publication year	Study Title	The study evaluates atrial myocardium tissue samples from human participants with Atrial Fibrillation (AF) diagnosis (regardless of the etiology) and controls without AF?	Is a broad, non-targeted transcriptomic profiling analysis performed using microarray or RNA-Seq technologies?	Are the transcriptomic profiles from patients with AF and those suspected in Synus Rythm compared?	Is the source of information of the study original? (If it was a secondary analysis performed based on datasets from a repository we must include only the original study that generated the dataset.)	Potentially includable study (If all four above are marked "yes", otherwise it cannot be included).	Does the study have the dataset with the transcriptomic data analyzed available? (it can be attached as a Supplementary File or a link in the methodology to an external repository)	If the previous answer was "Yes, as a link to a repository", please provide a link to access this source.	Is the source open for dataset download? Do the authors state that the data will be available on request?	Reason for exclusion
Nicholas Tan	2014	A Weighted Gene Co-Expression Network Analysis of Human Left Atrial Tissue Identifies Gene Modules Associated with Atrial Fibrillation	Yes	Yes	Yes	Yes	Yes	No.			Without available data for meta-analyzing
Bianca J. J. M. Brundel	2001	Alterations in Potassium Channel Gene Expression in Atria of Patients With Persistent and Paroxysmal Atrial Fibrillation: Differential Regulation of Protein and mRNA Levels for K1 Channels	Yes	No	Yes	Yes	No	No.			Targeted transcriptomic analysis
Nam-Ho KIM	2005	Altered Patterns of Gene Expression in Response to Chronic Atrial Fibrillation	Yes	Yes	Yes	Yes	Yes	No.			Without available data for meta-analyzing
Mei Gao	2013	An altered expression of genes involved in the regulation of ion channels in atrial myocytes is correlated with the risk of atrial fibrillation in patients with heart failure	Yes	No	Yes	Yes	No				Targeted transcriptomic analysis
Zhao L	2020	Analysis of long non-coding RNA and mRNA profiles in epicardial adipose tissue of patients with atrial fibrillation	No	Yes	Yes	Yes	No	Yes, as a link to a repository.	https://www.ncbi.nlm.nih.gov/geo/query/acc.cgi?acc=GSE135445	Dataset open for free download.	Study not evaluating atrial myocardium tissue
Donate-Puertas	2017	Analysis of the microRNA signature in left atrium from patients with valvular heart disease reveals their implications in atrial fibrillation	Yes	No	No	Yes	No				Targeted transcriptomic analysis
Rosa Doñate Puertas	2018	Analysis of the microRNA signature in left atrium from patients with valvular heart disease reveals their implications in atrial fibrillation	Yes	No	Yes	Yes	No	No.			Targeted transcriptomic analysis
Feng Ou	2013	Analysis on Differential Gene Expression Data for Prediction of New Biological Features in Permanent Atrial Fibrillation	Yes	Yes	Yes	No	No				Not original source of data
MARIA S. KHARLAP	2006	Atrial Appendage Transcriptional Profile in Patients with Atrial Fibrillation with Structural Heart Diseases	Yes	Yes	Yes	Yes	Yes	No.		Others	Without available data for meta-analyzing
Maria S. Kharlap	2022	Atrial Appendage Transcriptional Profile in Patients with Atrial Fibrillation with Structural Heart Diseases	Yes	Yes	Yes	Yes	Yes	No.			Without available data for meta-analyzing
Zeemering S	2022	Atrial fibrillation in the presence and absence of heart failure enhances expression of genes involved in cardiomyocyte structure, conduction properties, fibrosis, inflammation, and endothelial dysfunction	Yes	Yes	Yes	Yes	Yes	No.			Without available data for meta-analyzing
R.DONATE PUERTAS	2017	Atrial fibrillation is associated with hypermethylation in human left atrium, and treatment with decitabine reduces atrial tachyarrhythmias in spontaneously hypertensive rats	Yes	Yes	Yes	Yes	Yes	Yes, as a link to a repository.	GSE31821	Dataset open for free download.
Igarashi W, et al	2023	Bioinformatic Identification of Potential RNA Alterations on the Atrial Fibrillation Remodeling from Human Pulmonary Veins	Yes	Yes	Yes	Yes	Yes	Yes, as a link to a repository.	https://www.ncbi.nlm.nih.gov/geo/query/acc.cgi?acc=GSE226282	Dataset open for free download.
Marisol Herrera-Rivero	2022	Cardiac chamber-specific genetic alterations suggest candidate genes and pathways implicating the left ventricle in the pathogenesis of atrial fibrillation	Yes	Yes	Yes	Yes	Yes	Yes, as a link to a repository.	https://www.ncbi.nlm.nih.gov/bioproject/?term=PRJNA771631
Zhang Y	2019	Characterization of circRNA‑associated ceRNA networks in patients with nonvalvular persistent atrial fibrillation	Yes	Yes	Yes	Yes	Yes	No.			Without available data for meta-analyzing
Yi-Yao Jiang	2017	Chloride Channels are Involved in the Development of Atrial Fibrillation – A Transcriptomic and proteomic Study	Yes	Yes	Yes	Yes	Yes	No.			Without available data for meta-analyzing
Marina C. Costa	2019	circRNA-miRNA cross-talk in the transition from paroxysmal to permanent atrial fibrillation	Yes	Yes	Yes	Yes	Yes	No.			Without available data for meta-analyzing
Wu XM	2011	Conserved DNA Sequences Discovered From Atrial Fibrillation Related Genes	Yes	Yes	Yes	No	No				Not original source of data
Nannan Chen	2021	Construction of mRNA Regulatory Networks Reveals the Key Genes in Atrial Fibrillation	No	Yes	Yes	Yes	No				Study not evaluating atrial myocardium tissue
Yasushige Shingu	2020	Correlation between increased atrial expression of genes related to fatty acid metabolism and autophagy in patients with chronic atrial fibrillation	Yes	No	Yes	Yes	No				Targeted transcriptomic analysis
Tsai FC	2016	Differential left-to-right atria gene expression ratio in human sinus rhythm and atrial fibrillation: Implications for arrhythmogenesis and thrombogenesis	Yes	Yes	Yes	Yes	Yes	Yes, as a link to a repository.	https://www.ncbi.nlm.nih.gov/geo/query/acc.cgi?acc=GSE79768	Dataset open for free download.
Alison M. Thomas	2019	Differentially expressed genes for atrial fibrillation identified by RNA sequencing from paired human left and right atrial appendages	Yes	Yes	Yes	Yes	Yes	Yes, as a link to a repository.	https://www.ncbi.nlm.nih.gov/geo/query/acc.cgi?acc=GSE128188	Dataset open for free download.
Hailong Cao	2011	Dysregulated Atrial Gene Expression of Osteoprotegerin/ Receptor Activator of Nuclear Factor-κB (RANK)/ RANK Ligand Axis in the Development and Progression of Atrial Fibrillation	Yes	No	Yes	Yes	No	No.			Targeted transcriptomic analysis
Amelia Weber Hall	2020	Epigenetic Analyses of Human Left Atrial Tissue Identifies Gene Networks Underlying Atrial Fibrillation	Yes	Yes	No	Yes	No	Yes, as a link to a repository.	www.broadcvdi.org	Dataset open for free download.	Lack of comparison between AF and SR groups
Zhu X	2020	Expression Profiles of Circular RNA in Human Atrial Fibrillation With Valvular Heart Diseases	Yes	Yes	Yes	Yes	Yes	Yes, as a link to a repository.	https://www.ncbi.nlm.nih.gov/bioproject/PRJNA667522/	Dataset open for free download.
van den Berg NWE	2021	Extracellular matrix remodeling precedes atrial fibrillation: Results of the PREDICT-AF trial	No	Yes	No	Yes	No	Yes, as a link to a repository.	https://ega-archive.org/datasets/EGAD00001007693	Dataset protected, required permission from the authors.	Study not evaluating atrial myocardium tissue
Shuai Song	2019	EZH2 as a novel therapeutic target for atrial fibrosis and atrial fibrillation	Yes	No	Yes	Yes	No				Targeted transcriptomic analysis
Honghuang Lin	2014	Gene Expression and Genetic Variation in Human Atria	Yes	Yes	No	Yes	No				Lack of comparison between AF and SR groups
Sebastien Theriault	2017	Gene Expression Proﬁles for the Identiﬁcation of Prevalent Atrial Fibrillation	No	No	Yes	Yes	No				Study not evaluating atrial myocardium tissue
Ruri Ohki	2005	Gene expression profiling of human atrial myocardium with atrial fibrillation by DNA microarray analysis	Yes	Yes	Yes	Yes	Yes	Yes, as a Supplementary File.		Dataset open for free download.
Young Hoon Kim	2003	Gene expression profiling of oxidative stress on atrial fibrillation in hum ans	Yes	Yes	Yes	Yes	Yes	No.		Others	Without available data for meta-analyzing
Miklos D. Kertai	2022	Gene signatures of postoperative atrial fibrillation in atrial tissue after coronary artery bypass grafting surgery in patients receiving β-blockers	Yes	Yes	Yes	Yes	Yes	No.		Dataset protected, required permission from the authors.	Without available data for meta-analyzing
Zhang PP	2020	Genome-wide profiling reveals atrial fibrillation-related circular RNAs in atrial appendages	Yes	Yes	Yes	No	No				Not original source of data
Zhou J	2014	Human Atrium Transcript Analysis of Permanent Atrial Fibrillation	Yes	Yes	Yes	Yes	Yes	No.			Without available data for meta-analyzing
Zhang Y	2020	Identification and characterization of circular RNAs in atrial appendage of patients with atrial fibrillation	Yes	Yes	Yes	Yes	Yes	No.			Without available data for meta-analyzing
Zhai Z	2020	Identification of atrial fibrillation-related circular RNAs and constructing the integrative regulatory network of circular RNAs, microRNAs and mRNAs by bioinformatics analysis	Yes	Yes	Yes	Yes	Yes	No.			Without available data for meta-analyzing
Zhong-bao Ruan	2020	Identification of Circulating lncRNA Expression Profiles in Patients with Atrial Fibrillation	No	Yes	Yes	Yes	No				Study not evaluating atrial myocardium tissue
Yang P	2021	Identification of Hub mRNAs and lncRNAs	No	Yes	Yes	Yes	No				Study not evaluating atrial myocardium tissue
Wu N	2020	Identification of Long Non-Coding RNA and Circular RNA Expression Profiles in Atrial Fibrillation	Yes	Yes	Yes	Yes	Yes	No.			Without available data for meta-analyzing
Xu Y	2016	Identification of long non-coding RNAs as novel biomarker and potential therapeutic target for atrial fibrillation in old adults	No	Yes	Yes	Yes	No	No.			Study not evaluating atrial myocardium tissue
David Y. Chiang	2015	Identification of microRNA-mRNA dysregulations in paroxysmal atrial fibrillation	Yes	Yes	Yes	Yes	Yes	No.			Without available data for meta-analyzing
Wang R	2022	Integrated Analysis of the microRNA–mRNA Network Predicts Potential Regulators of Atrial Fibrillation in Humans	Yes	Yes	Yes	Yes	Yes	No.			Without available data for meta-analyzing
Zhang L	2019	Integrative analysis of transcriptome‑wide association study data and mRNA expression profiles identified candidate genes and pathways associated with atrial fibrillation	No	No	No	No	No				Study not evaluating atrial myocardium tissue
Hu X	2019	Integrative Analysis Reveals Key Circular RNA in Atrial Fibrillation	No	Yes	Yes	No	No	Yes, as a link to a repository.	SRP093226		Study not evaluating atrial myocardium tissue
Wang B	2019	Integrative Omics Approach to Identifying Genes Associated With Atrial Fibrillation	No	Yes	Yes	Yes	No	No.			Study not evaluating atrial myocardium tissue
Joana Larupa Santos	2020	Investigating gene-microRNA networks in atrial fibrillation patients with mitral valve regurgitation	Yes	Yes	Yes	Yes	Yes	Yes, as a link to a repository.	https://erda.ku.dk/public/archives/41ca475d27ef9f23a58ed07fecbdc046/published-archive.html https://erda.ku.dk/public/archives/c239f93fb5e070208400b550f4d29d60/published-archive.html	Dataset open for free download.
Bianca J.J.M. Brundel	2001	Ion Channel Remodeling Is Related to Intraoperative Atrial Effective Refractory Periods in Patients With Paroxysmal and Persistent Atrial Fibrillation	Yes	No	Yes	Yes	No	No.			Targeted transcriptomic analysis
Amrish Deshmukh	2015	Left Atrial Transcriptional Changes Associated with Atrial Fibrillation Susceptibility and Persistence	Yes	Yes	Yes	Yes	Yes	No.			Without available data for meta-analyzing
Wang LY	2019	LncRNA-LINC00472 contributes to the pathogenesis of atrial fibrillation (Af) by reducing expression of JP2 and RyR2 via miR-24	Yes	No	No	Yes	No	No.			Targeted transcriptomic analysis
B. MEI	2018	Long non-coding RNA expression profile in permanent atrial fibrillation patients with rheumatic heart disease	Yes	Yes	Yes	Yes	Yes	No.		Others	Without available data for meta-analyzing
Guiying Chen	2016	Long non‑coding RNA AK055347 is upregulated in patients with atrial fibrillation and regulates mitochondrial energy production in myocardiocytes	No	Yes	Yes	Yes	No	No.			Study not evaluating atrial myocardium tissue
Anne Garnier	2021	Mapping genetic changes in the cAMP-signaling cascade in human atria	Yes	No	Yes	No	No				Targeted transcriptomic analysis
Yuan K	2021	Molecular mechanism of atrial remodeling in patients with aging atrial fibrillation under the expression of microRNA-1 and microRNA-21	Yes	No	No	Yes	No				Targeted transcriptomic analysis
Deniz G	2021	Molecular Signatures of Human Chronic Atrial Fibrillation in Primary Mitral Regurgitation	Yes	Yes	Yes	Yes	Yes	Yes, as a link to a repository.	https://www.ncbi.nlm.nih.gov/geo/query/acc.cgi?acc=GSE115574	Dataset open for free download.
Oliver Adam	2010	Rac1-Induced Connective Tissue Growth Factor Regulates Connexin 43 and N-Cadherin Expression in Atrial Fibrillation	Yes	Yes	Yes	Yes	Yes	Yes, as a link to a repository.	https://www.ncbi.nlm.nih.gov/geo/query/acc.cgi?acc=GSE14975	Dataset open for free download.
Yeh YH	2013	Region-specific gene expression profiles in the left atria of patients with valvular atrial fibrillation	Yes	Yes	Yes	Yes	Yes	Yes, as a link to a repository.	https://www.ncbi.nlm.nih.gov/geo/query/acc.cgi?acc=GSE41177	Dataset open for free download.
Andreas S. Barth	2005	Reprogramming of the Human Atrial Transcriptome in Permanent Atrial Fibrillation Expression of a Ventricular-Like Genomic Signature	Yes	Yes	Yes	Yes	Yes	Yes, as a link to a repository.	http://www.ncbi.nlm.nih.gov/geo) and are accessible through GEO Series accession number GSE2240	Dataset open for free download.
Ke ZP	2019	RNA sequencing profiling reveals key mRNAs and long noncoding RNAs in atrial fibrillation	Yes	Yes	Yes	No	No				Not original source of data
Asude Berber	2022	RNA-seq-driven expression analysis to investigate cardiovascular disease genes with associated phenotypes among atrial fibrillation patients	No	Yes	Yes	Yes	No	Yes, as a Supplementary File.		Dataset open for free download.	Study not evaluating atrial myocardium tissue
Chen HX	2020	Role of the PPAR pathway in atrial ﬁbrillation associated with heart valve disease: transcriptomics and proteomics in human atrial tissue	Yes	Yes	Yes	Yes	Yes	No.			Without available data for meta-analyzing
Huan-Xin Chen	2020	Role of the PPAR pathway in atrial fibrillation associated with heart valve disease: transcriptomics and proteomics in human atrial tissue	Yes	Yes	Yes	Yes	Yes	No.		Dataset open for free download.	Without available data for meta-analyzing
Elisa Darkow	2021	Small Conductance Ca2C-Activated KC (SK) Channel mRNA Expression in Human Atrial and Ventricular Tissue: Comparison Between Donor, Atrial Fibrillation and Heart Failure Tissue	Yes	Yes	Yes	Yes	Yes	Yes, as a Supplementary File.	https://www.ebi.ac.uk/ena/browser/view/PRJEB42485	Dataset open for free download.
Hsu J	2018	The Genetic Control of Left Atrial Gene Expression Yields Insights into the Genetic Susceptibility for Atrial Fibrillation	Yes	Yes	Yes	Yes	Yes	Yes, as a link to a repository.	https://www.ncbi.nlm.nih.gov/geo/query/acc.cgi?acc=GSE69890	Dataset open for free download.
Ying Su	2018	The long noncoding RNA expression proﬁles of paroxysmal atrial ﬁbrillation identiﬁed by microarray analysis	No	Yes	Yes	Yes	No				Study not evaluating atrial myocardium tissue
Ines Assum	2022	Tissue-specific multi-omics analysis of atrial fibrillation	Yes	Yes	No	Yes	No	No.			Lack of comparison between AF and SR groups
Haoliang Sun	2021	Transcriptome analysis reveals key pathways that vary in patients with paroxysmal and persistent atrial fibrillation	Yes	Yes	Yes	Yes	Yes	Yes, as a link to a repository.	ncbi.nlm.nih.gov/bioproject/PRJNA531935/	Dataset open for free download.
Hsu J	2012	Whole Genome Expression Differences in Human Left and Right Atria Ascertained by RNA Sequencing	Yes	Yes	No		No	Yes, as a link to a repository.	https://www.ncbi.nlm.nih.gov/geo/query/acc.cgi?acc=GSE31999		Lack of comparison between AF and SR groups
van den Berg NWE	2021	Epicardial and endothelial cell activation concurs with extracellular matrix remodeling in atrial fibrillation	Yes	Yes	Yes	Yes	Yes	No.			Without available data for meta-analyzing
van den Berg NWE	2021	Extracellular matrix remodeling precedes atrial fibrillation: Results of the PREDICT-AF trial	No	Yes	No	Yes	No	No.			Study not evaluating atrial myocardium tissue
