# Supplementary material for: The transcriptional landscape of atrial fibrillation: A systematic review and meta-analysis
Source: PLoS One. 2025 May 30;20(5):e0323534. doi: 10.1371/journal.pone.0323534 (PMC12124854; doi:10.1371/journal.pone.0323534)
Supplement: S3 Table — (XLSX) [file pone.0323534.s004.xlsx]

## Sheet: Study_Overview
First author name	Publication year	Country	Study Title	Source	ID/Number	Information	Sample_origins	Total_samples	Total_AF_samples	Total_SR_samples	Total_AF_LAA	Total_AF_RAA	Total_AF_LAPV	Total_AF_Ventricles	Total_SR_LAA	Total_SR_RAA	Total_SR_LAPV	Total_SR_Ventricles	AF_type_stated	Paroxysmal	Persistent	Permanent	Sample_gathering_context	Sequencing_Technology	Platform	Link	Name of data extractors	Date of data extraction
Adam O, et al	2010	Germany	Rac1-Induced Connective Tissue Growth Factor Regulates Connexin 43 and N-Cadherin Expression in Atrial Fibrillation	GEO	GSE14975	Group	LAA	10	5	5	5	0	0	0	5	0	0	0	1	0	0	1	Mitral valve surgery	Microarrays	Affymetrix HGU133-Plus 2.0	https://www.ncbi.nlm.nih.gov/geo/query/acc.cgi?acc=GSE14975	SAGO & MM	2023-05-08
Barth AS, et al	2005	Germany	Reprogramming of the Human Atrial Transcriptome in Permanent Atrial Fibrillation Expression of a Ventricular-Like Genomic Signature	GEO	GSE2240	Individual	RAA	30	10	20	0	10	0	0	0	20	0	0	1	0	0	1	CABG/Valve surgery	Microarrays	U133A GeneChip	https://www.ncbi.nlm.nih.gov/geo/query/acc.cgi?acc=GSE2240	SAGO & MM	2023-05-16
Darkow E, et al	2021	Germany	Small Conductance Ca2C-Activated KC (SK) Channel mRNA Expression in Human Atrial and Ventricular Tissue: Comparison Between Donor, Atrial Fibrillation and Heart Failure Tissue.	ENA	PRJEB42485	Individual	RAA	13	6	7	0	6	0	0	0	7	0	0	1	0	0	1	Open Heart Surgery	RNA-Seq	Illumina HiSeq4000	https://www.ebi.ac.uk/ena/browser/view/PRJEB42485	SAGO & MM	2023-05-20
Deniz G, et al	2021	Turkey	Molecular Signatures of Human Chronic Atrial Fibrillation in Primary Mitral Regurgitation	GEO	GSE115574	Group	RAA, LAA	61	31	30	15	16	0	0	15	15	0	0	1	0	1	0	Mitral valve surgery	Microarrays	Affymetrix Human Genome U133 Plus 2.0	https://www.ncbi.nlm.nih.gov/geo/query/acc.cgi?acc=GSE115574	SAGO & MM	2023-05-20
Doñate-Puertas R, et al	2017	France	Atrial fibrillation is associated with hypermethylation in human left atrium, and treatment with decitabine reduces atrial tachyarrhythmias in spontaneously hypertensive rats	GEO	GSE31821	Group	LAA	6	4	2	4	0	0	0	2	0	0	0	1	1	1	1	Valve surgery	Microarrays	Human Genome U133A 2.0 Array	https://www.ncbi.nlm.nih.gov/geo/query/acc.cgi?acc=GSE31821	SAGO & MM	2023-05-21
Herrera-Rivero M, et al	2022	Netherlands	Cardiac chamber-specific genetic alterations suggest candidate genes and pathways implicating the left ventricle in the pathogenesis of atrial fibrillation	SRA	PRJNA771631	Individual	RAA, LAA, Ventricles	24	15	9	5	5	0	5	3	3	0	3	1	1	1	0	Open Heart Surgery	RNA-Seq	Illumina NextSeq500	https://www.ncbi.nlm.nih.gov/bioproject/?term=PRJNA771631	SAGO & MM	2023-05-21
Hsu J, et al.	2018	USA	The Genetic Control of Left Atrial Gene Expression Yields Insights into the Genetic Susceptibility for Atrial Fibrillation	GEO	GSE69890	NR	LAA	261	211	50	211	0	0	0	50	0	0	0	0				Open Heart Surgery	RNA-Seq	Illumina HiSeq 2000	https://www.ncbi.nlm.nih.gov/geo/query/acc.cgi?acc=GSE69890	SAGO & MVM	2023-05-21
Igarashi W, et al	2023	Japan	Bioinformatic Identification of Potential RNA Alterations on the Atrial Fibrillation Remodeling from Human Pulmonary Veins	GEO	GSE226282	Individual	RAA	4	2	2	0	2	0	0	0	2	0	0	1	0	0	1	Mitral valve surgery	RNA-Seq	Illumina NovaSeq 6000	https://www.ncbi.nlm.nih.gov/geo/query/acc.cgi?acc=GSE226282	SAGO & MVM	2024-03-18
Ohki R, et al	2005	Japan	Gene expression profiling of human atrial myocardium with atrial fibrillation by DNA microarray analysis	Supplementary File	NA	Group	RAA	17	7	10	0	7	0	0	0	10	0	0	0				Valve surgery	Microarrays	Affymetrix U95A	Supplementary File	SAGO & MVM	2023-05-21
Santos JL, et al	2020	Denmark	Investigating gene-microRNA networks in atrial fibrillation patients with mitral valve regurgitation	ERDA U-Copenhagen	https://doi.org/10.17894/ucph.05d3fbb5-d418-4d5a-9184-8410cafc824d	Group	LAA	11	6	5	6	0	0	0	5	0	0	0	1	0	1	1	Mitral valve surgery	RNA-Seq	Illumina HiSeq 2500	https://erda.ku.dk/public/archives/41ca475d27ef9f23a58ed07fecbdc046/published-archive.html	SAGO & MVM	2023-05-21
Sun H, et al	2021	China	Transcriptome analysis reveals key pathways that vary in patients with paroxysmal and persistent atrial fibrillation	SRA	PRJNA531935	Group	LAA	9	6	3	6	0	0	0	3	0	0	0	1	1	1	0	Heart Transplantation	RNA-Seq	Illumina HiSeq X ten	https://www.ncbi.nlm.nih.gov/sra?linkname=bioproject_sra_all&from_uid=531935	SAGO & RO	2023-05-21
Thomas AM, et al	2019	UK	Differentially expressed genes for atrial fibrillation identified by RNA sequencing from paired human left and right atrial appendages	GEO	GSE128188	Group	RAA, LAA	20	10	10	5	5	0	0	5	5	0	0	1	0	0	1	CABG/Mitral valve surgery	RNA-Seq	Illumina NextSeq500	https://www.ncbi.nlm.nih.gov/geo/query/acc.cgi?acc=GSE128188	SAGO & RO	2023-05-21
Tsai FC, et al	2016	Taiwan	Differential left-to-right atria gene expression ratio in human sinus rhythm and atrial fibrillation: Implications for arrhythmogenesis and thrombogenesis	GEO	GSE79768	Group	RAA, LAA	26	14	12	7	7	0	0	6	6	0	0	1	0	0	1	Open Heart Surgery	Microarrays	U133 Plus2 GeneChip	https://www.ncbi.nlm.nih.gov/geo/query/acc.cgi?acc=GSE79768	SAGO & RO	2023-05-22
Yeh YH, et al	2013	Taiwan	Region-specific gene expression profiles in the left atria of patients with valvular atrial fibrillation	GEO	GSE41177	Individual	LAA, LAPV	22	16	6	8	0	8	0	3	0	3	0	1	0	1	0	Valve surgery	Microarrays	U133A GeneChip	https://www.ncbi.nlm.nih.gov/geo/query/acc.cgi?acc=GSE41177	SAGO & RO	2023-05-22
Zhu X, et al	2020	China	Expression Profiles of Circular RNA in Human Atrial Fibrillation With Valvular Heart Diseases	SRA	PRJNA667522	Group	LAA	20	10	10	10	0	0	0	10	0	0	0	1	0	1	0	Mitral valve surgery	RNA-Seq	Illumina HiSeqTM 2500	https://www.ncbi.nlm.nih.gov/bioproject/PRJNA667522/	SAGO & RO	2023-05-22

## Sheet: Patient_Information
First author name	total_patients	Information	total_af	total_sr	mean_age_af	age_sd_af	mean_age_sr	age_sd_sr	males_af	males_sr	mean_lvef_af	lvef_sd_af	mean_lvef_sr	lvef_sd_sr	treatment	comorbidities
Adam O, et al	10	Group	5	5	63	8	67	6
Barth AS, et al	30	Individual	10	20	62.9	17.9	60.4	10.9	7	12	50.2	12.2	63.6	10.5
Darkow E, et al	25	Individual	6	7	67.5	1.7	60.2	4.7	6	4
Deniz G, et al	31	Group	15	16	67	13	59.3	11.6	4	5	52.9	8.9	53	7.1
Doñate-Puertas R, et al	6	Group	4	2	65.5	7.4	49.5	12.5	3	1	48.8	14.4	75	7.1
Herrera-Rivero M, et al	8	Individual	5	3	68.8	3			2	2
Hsu J, et al.	265	NR	130	135
Ohki R, et al	17	Group	7	10	64	9	56	18	3	6	62	13	58	14		Individual
Santos JL, et al	12	Group	6	6	59.3	9.2	59.3	8.7	3	3	56	6.5	67	9.7
Sun H, et al	9	Group	6	3	54.67	4.48	39.7	1.86
Thomas AM, et al	10	Group	5	5	73.6	5.12	62.4	6.87	5	5
Tsai FC, et al	13	Group	7	6	48.26	10.98	63.83	15.23	3	2	60.3	11.4	51.8	20.7
Yeh YH, et al	19	Individual	16	3	54.2	12.3	53.3	7.8	9	2	60	14.2	55.3	24.8	Individual	Individual
Zhu X, et al	20	Group	10	10	53	8	55	8	6	5	51.5	5.7	53	9.5
Igarashi W, et al	4	Individual	2	2					2	1
