# Supplementary material for: The transcriptional landscape of atrial fibrillation: A systematic review and meta-analysis
Source: PLoS One. 2025 May 30;20(5):e0323534. doi: 10.1371/journal.pone.0323534 (PMC12124854; doi:10.1371/journal.pone.0323534)
Supplement: S4 Table — (XLSX) [file pone.0323534.s005.xlsx]

## Sheet: Sheet1
Supplemental Table 4. Methodological quality of included studies using an adapted version of the Checklist for Analytical Cross-Sectional Studies from the Joanna Briggs Institute.
First author	Publication year	Were the criteria for inclusion in the sample clearly defined?	Were the study subjects described in detail?	Was the setting described in detail?	Was the exposure (AF) measured in a valid and reliable way?	Were the methods for sample and handling collection appropriate and adequately reported?	Was the sample size calculated or the statistical power assessed?	Was normalization of the raw results adequate?	Was the process of differential expression analysis reported?	Was multiple testing correction applied?	Was some level of large-scale data provided to supplement the published data?	Total
Adam O, et al	2010	No	No	No	Yes	Yes	No	Yes	Yes	Yes	Yes	2025-06-10
Barth AS	2005	Yes	Yes	No	Yes	Yes	No	Yes	Yes	Yes	Yes	2025-08-10
Darkow E, et al	2021	Yes	Yes	No	No	Yes	Unclear	Yes	Yes	Unclear	Yes	2025-06-10
Deniz G, et al	2021	Yes	Yes	Yes	Yes	Yes	Yes	Yes	Yes	Yes	Yes	2025-10-10
Doñate-Puertas R, et al	2017	Yes	Yes	Yes	Unclear	Yes	Unclear	Yes	Yes	Unclear	Yes	2025-07-10
Herrera-Rivero M, et al	2022	Yes	No	Yes	Unclear	Yes	Unclear	Yes	Yes	Yes	Yes	2025-07-10
Hsu J, et al	2018	Yes	No	Yes	Yes	Yes	Yes	Yes	Yes	Yes	Yes	2025-09-10
Igarashi W, et al	2023	Yes	Yes	No	Unclear	Yes	No	Yes	Yes	Yes	Yes	2025-07-10
Ohki R, et al	2005	Yes	Yes	Yes	No	Yes	No	Unclear	No	Unclear	No	2025-04-10
Santos JL, et al	2020	Yes	Yes	Yes	Yes	Yes	Unclear	Yes	Yes	No	Yes	2025-08-10
Sun H, et al	2021	Yes	No	Yes	Yes	Yes	No	Unclear	Yes	Unclear	Yes	2025-06-10
Thomas A, et al	2019	Yes	Yes	Yes	Yes	Yes	No	Yes	Yes	No	Yes	2025-08-10
Tsai F, et al	2016	Yes	Yes	No	Unclear	Yes	No	Yes	Yes	Unclear	Yes	2025-06-10
Yeh Y, et al	2013	No	Yes	No	Unclear	No	No	Unclear	Yes	Yes	Yes	2025-04-10
Zhu X, et al	2020	Yes	Yes	No	Yes	Yes	No	Yes	Yes	Yes	Yes	2025-08-10
