# Supplementary material for: The transcriptional landscape of atrial fibrillation: A systematic review and meta-analysis
Source: PLoS One. 2025 May 30;20(5):e0323534. doi: 10.1371/journal.pone.0323534 (PMC12124854; doi:10.1371/journal.pone.0323534)
Supplement: S5 Table — (XLSX) [file pone.0323534.s006.xlsx]

## Sheet: L_AF_CS
gene	description	fisher_pvalue	mean_t	mean_lfc
COLQ	collagen like tail subunit of asymmetric acetylcholinesterase [Source:HGNC Symbol;Acc:HGNC:2226]	1.26612e-09	3.8147	1.09073
LBH	LBH regulator of WNT signaling pathway [Source:HGNC Symbol;Acc:HGNC:29532]	5.67314e-09	3.19986	0.762559
ANGPTL2	angiopoietin like 2 [Source:HGNC Symbol;Acc:HGNC:490]	5.67314e-09	2.76973	0.403939
COL21A1	collagen type XXI alpha 1 chain [Source:HGNC Symbol;Acc:HGNC:17025]	1.12172e-06	2.92477	0.658304
GRM8	glutamate metabotropic receptor 8 [Source:HGNC Symbol;Acc:HGNC:4600]	2.38635e-06	1.65762	0.704012
SLC6A6	solute carrier family 6 member 6 [Source:HGNC Symbol;Acc:HGNC:11052]	2.38635e-06	2.674	0.530223
DHRS9	dehydrogenase/reductase 9 [Source:HGNC Symbol;Acc:HGNC:16888]	2.38635e-06	2.43203	0.492033
CRTAC1	cartilage acidic protein 1 [Source:HGNC Symbol;Acc:HGNC:14882]	2.38635e-06	-2.41855	-0.431754
FGFR2	fibroblast growth factor receptor 2 [Source:HGNC Symbol;Acc:HGNC:3689]	2.38635e-06	-2.19685	-0.454145
CACNA1G	calcium voltage-gated channel subunit alpha1 G [Source:HGNC Symbol;Acc:HGNC:1394]	2.38635e-06	-2.85447	-1.07441
RASL11B	RAS like family 11 member B [Source:HGNC Symbol;Acc:HGNC:23804]	2.78068e-06	2.10733	0.395946
IGFBP2	insulin like growth factor binding protein 2 [Source:HGNC Symbol;Acc:HGNC:5471]	3.13938e-06	3.08849	1.12745
REC114	REC114 meiotic recombination protein [Source:HGNC Symbol;Acc:HGNC:25065]	5.75586e-06	-2.58065	-0.379479
RPL3L	ribosomal protein L3 like [Source:HGNC Symbol;Acc:HGNC:10351]	5.97118e-06	2.60017	0.470251
PDE8B	phosphodiesterase 8B [Source:HGNC Symbol;Acc:HGNC:8794]	9.71952e-06	2.74738	0.525649
SNX22	sorting nexin 22 [Source:HGNC Symbol;Acc:HGNC:16315]	9.71952e-06	-2.67072	-0.627734
INPP5A	inositol polyphosphate-5-phosphatase A [Source:HGNC Symbol;Acc:HGNC:6076]	1.52459e-05	2.84721	0.394483
ASTN2	astrotactin 2 [Source:HGNC Symbol;Acc:HGNC:17021]	1.52459e-05	-2.02291	-0.396094
RNF216	ring finger protein 216 [Source:HGNC Symbol;Acc:HGNC:21698]	1.7576e-05	2.55994	0.314597
HCN4	hyperpolarization activated cyclic nucleotide gated potassium channel 4 [Source:HGNC Symbol;Acc:HGNC:16882]	1.81238e-05	-2.06523	-0.485283
LINC01844	long intergenic non-protein coding RNA 1844 [Source:HGNC Symbol;Acc:HGNC:52660]	1.81238e-05	-2.26243	-0.897013
RCAN1	regulator of calcineurin 1 [Source:HGNC Symbol;Acc:HGNC:3040]	2.24745e-05	2.68187	0.453691
RGS6	regulator of G protein signaling 6 [Source:HGNC Symbol;Acc:HGNC:10002]	2.24745e-05	-2.54886	-0.290179
NT5DC2	5'-nucleotidase domain containing 2 [Source:HGNC Symbol;Acc:HGNC:25717]	2.27323e-05	-2.10984	-0.312004
ETV4	ETS variant transcription factor 4 [Source:HGNC Symbol;Acc:HGNC:3493]	2.57966e-05	2.48877	0.579903
ODF2	outer dense fiber of sperm tails 2 [Source:HGNC Symbol;Acc:HGNC:8114]	2.764e-05	1.98767	0.212202
LGR6	leucine rich repeat containing G protein-coupled receptor 6 [Source:HGNC Symbol;Acc:HGNC:19719]	2.764e-05	-2.6353	-0.898876
ASB18	ankyrin repeat and SOCS box containing 18 [Source:HGNC Symbol;Acc:HGNC:19770]	3.47873e-05	3.59538	0.916035
DGKI	diacylglycerol kinase iota [Source:HGNC Symbol;Acc:HGNC:2855]	5.21223e-05	2.10139	0.67616
ETV5	ETS variant transcription factor 5 [Source:HGNC Symbol;Acc:HGNC:3494]	5.21913e-05	2.72506	0.401334
ADCY6	adenylate cyclase 6 [Source:HGNC Symbol;Acc:HGNC:237]	5.21913e-05	2.61167	0.350825
PPM1L	protein phosphatase, Mg2+/Mn2+ dependent 1L [Source:HGNC Symbol;Acc:HGNC:16381]	5.21913e-05	-2.57912	-0.339624
AQP4	aquaporin 4 [Source:HGNC Symbol;Acc:HGNC:637]	5.21913e-05	-2.95242	-0.793987
CA14	carbonic anhydrase 14 [Source:HGNC Symbol;Acc:HGNC:1372]	5.21913e-05	-2.91612	-0.832431
GRIA1	glutamate ionotropic receptor AMPA type subunit 1 [Source:HGNC Symbol;Acc:HGNC:4571]	5.97092e-05	1.7666	0.63281
CES2	carboxylesterase 2 [Source:HGNC Symbol;Acc:HGNC:1864]	5.97092e-05	2.6258	0.387653
KCNK3	potassium two pore domain channel subfamily K member 3 [Source:HGNC Symbol;Acc:HGNC:6278]	5.97092e-05	1.71085	0.162241
NFIC	nuclear factor I C [Source:HGNC Symbol;Acc:HGNC:7786]	5.97092e-05	-1.67468	-0.119015
FGF1	fibroblast growth factor 1 [Source:HGNC Symbol;Acc:HGNC:3665]	6.1247e-05	2.41327	0.400426
TMEM71	transmembrane protein 71 [Source:HGNC Symbol;Acc:HGNC:26572]	6.72331e-05	2.48271	0.65286
OXCT1	3-oxoacid CoA-transferase 1 [Source:HGNC Symbol;Acc:HGNC:8527]	6.72331e-05	2.58564	0.48657
MT3	metallothionein 3 [Source:HGNC Symbol;Acc:HGNC:7408]	6.72331e-05	-1.73963	-0.409959
ACTA1	actin alpha 1, skeletal muscle [Source:HGNC Symbol;Acc:HGNC:129]	6.82634e-05	0.775167	0.426428
VPS8	VPS8 subunit of CORVET complex [Source:HGNC Symbol;Acc:HGNC:29122]	6.82634e-05	2.34729	0.340393
KCNN2	potassium calcium-activated channel subfamily N member 2 [Source:HGNC Symbol;Acc:HGNC:6291]	7.21404e-05	-2.85801	-0.517691
FHL2	four and a half LIM domains 2 [Source:HGNC Symbol;Acc:HGNC:3703]	8.72734e-05	2.2905	0.855081
PPP1R1A	protein phosphatase 1 regulatory inhibitor subunit 1A [Source:HGNC Symbol;Acc:HGNC:9286]	8.74884e-05	-1.65917	-0.191929
ASAH1	N-acylsphingosine amidohydrolase 1 [Source:HGNC Symbol;Acc:HGNC:735]	9.80484e-05	2.05968	0.26224
CCNDBP1	cyclin D1 binding protein 1 [Source:HGNC Symbol;Acc:HGNC:1587]	0.000106462	2.1857	0.29438
CHADL	chondroadherin like [Source:HGNC Symbol;Acc:HGNC:25165]	0.000106704	-2.27073	-0.357494
GABRB3	gamma-aminobutyric acid type A receptor subunit beta3 [Source:HGNC Symbol;Acc:HGNC:4083]	0.000116311	-2.07055	-0.339588
GJD2	gap junction protein delta 2 [Source:HGNC Symbol;Acc:HGNC:19154]	0.000116311	-2.00447	-0.882582
SLC7A11	solute carrier family 7 member 11 [Source:HGNC Symbol;Acc:HGNC:11059]	0.00014851	-2.47328	-0.759186
CALM3	calmodulin 3 [Source:HGNC Symbol;Acc:HGNC:1449]	0.000160912	1.92086	0.137056
HOOK1	hook microtubule tethering protein 1 [Source:HGNC Symbol;Acc:HGNC:19884]	0.000163222	-1.59358	-0.091759
DLG2	discs large MAGUK scaffold protein 2 [Source:HGNC Symbol;Acc:HGNC:2901]	0.000194019	-2.4159	-0.275376
ADAMTS8	ADAM metallopeptidase with thrombospondin type 1 motif 8 [Source:HGNC Symbol;Acc:HGNC:224]	0.000199335	-1.45037	-0.449208
EHD3	EH domain containing 3 [Source:HGNC Symbol;Acc:HGNC:3244]	0.000231719	2.14032	0.364033
MICAL2	microtubule associated monooxygenase, calponin and LIM domain containing 2 [Source:HGNC Symbol;Acc:HGNC:24693]	0.000258239	1.28126	0.14438
ASB14	ankyrin repeat and SOCS box containing 14 [Source:HGNC Symbol;Acc:HGNC:19766]	0.000286337	0.164139	0.0725205
FAM78B	family with sequence similarity 78 member B [Source:HGNC Symbol;Acc:HGNC:13495]	0.000288159	-2.14111	-0.440073
TLL2	tolloid like 2 [Source:HGNC Symbol;Acc:HGNC:11844]	0.000288159	-2.74124	-0.577461
TRIQK	triple QxxK/R motif containing [Source:HGNC Symbol;Acc:HGNC:27828]	0.000319445	2.26513	0.331137
GNAO1	G protein subunit alpha o1 [Source:HGNC Symbol;Acc:HGNC:4389]	0.00035884	-2.20421	-0.263231
MGAT4C	MGAT4 family member C [Source:HGNC Symbol;Acc:HGNC:30871]	0.00035884	-2.0475	-0.316085
NPPB	natriuretic peptide B [Source:HGNC Symbol;Acc:HGNC:7940]	0.000408356	2.73392	2.03418
MIDN	midnolin [Source:HGNC Symbol;Acc:HGNC:16298]	0.000450764	-1.40209	-0.216
MID1IP1	MID1 interacting protein 1 [Source:HGNC Symbol;Acc:HGNC:20715]	0.000450764	-1.64021	-0.250263
LGI4	leucine rich repeat LGI family member 4 [Source:HGNC Symbol;Acc:HGNC:18712]	0.000505983	-1.58988	-0.096642
LINC02941	long intergenic non-protein coding RNA 2941 [Source:HGNC Symbol;Acc:HGNC:55956]	0.000505983	-2.66208	-0.73561
CCDC141	coiled-coil domain containing 141 [Source:HGNC Symbol;Acc:HGNC:26821]	0.000745127	2.31243	0.463564
CKAP4	cytoskeleton associated protein 4 [Source:HGNC Symbol;Acc:HGNC:16991]	0.000752476	1.44739	0.121853
LINC01018	long intergenic non-protein coding RNA 1018 [Source:HGNC Symbol;Acc:HGNC:27394]	0.000783284	-2.2343	-0.534791
KDELR3	KDEL endoplasmic reticulum protein retention receptor 3 [Source:HGNC Symbol;Acc:HGNC:6306]	0.000810326	2.06296	0.349383
AGK	acylglycerol kinase [Source:HGNC Symbol;Acc:HGNC:21869]	0.000810326	1.50445	0.13636
YWHAQ	tyrosine 3-monooxygenase/tryptophan 5-monooxygenase activation protein theta [Source:HGNC Symbol;Acc:HGNC:12854]	0.000874283	2.33737	0.395522
HIVEP3	HIVEP zinc finger 3 [Source:HGNC Symbol;Acc:HGNC:13561]	0.000874283	-2.28049	-0.287296
OTOGL	otogelin like [Source:HGNC Symbol;Acc:HGNC:26901]	0.000874283	-2.18126	-0.625435
LINC03002	long intergenic non-protein coding RNA 3002 [Source:HGNC Symbol;Acc:HGNC:56123]	0.00100904	2.58743	0.613882
FRZB	frizzled related protein [Source:HGNC Symbol;Acc:HGNC:3959]	0.00108629	2.27943	0.455696
CDH2	cadherin 2 [Source:HGNC Symbol;Acc:HGNC:1759]	0.00108629	2.46109	0.404782
LDAF1	lipid droplet assembly factor 1 [Source:HGNC Symbol;Acc:HGNC:30136]	0.00108856	2.37184	0.582337
CDON	cell adhesion associated, oncogene regulated [Source:HGNC Symbol;Acc:HGNC:17104]	0.00108856	-2.33596	-0.334094
MRO	maestro [Source:HGNC Symbol;Acc:HGNC:24121]	0.00108856	-2.50372	-0.750208
QSOX1	quiescin sulfhydryl oxidase 1 [Source:HGNC Symbol;Acc:HGNC:9756]	0.00109529	-1.94975	-0.239839
ADAMTSL4	ADAMTS like 4 [Source:HGNC Symbol;Acc:HGNC:19706]	0.00109529	-1.74782	-0.272597
C4orf54	chromosome 4 open reading frame 54 [Source:HGNC Symbol;Acc:HGNC:27741]	0.00109529	-1.75104	-0.40914
CACNA1D	calcium voltage-gated channel subunit alpha1 D [Source:HGNC Symbol;Acc:HGNC:1391]	0.00109529	-2.24802	-0.589028
EXT1	exostosin glycosyltransferase 1 [Source:HGNC Symbol;Acc:HGNC:3512]	0.00110623	2.09545	0.319343
STAMBPL1	STAM binding protein like 1 [Source:HGNC Symbol;Acc:HGNC:24105]	0.00112225	1.18776	0.128023
SORBS2	sorbin and SH3 domain containing 2 [Source:HGNC Symbol;Acc:HGNC:24098]	0.00121154	2.11131	0.365454
GOLGA2	golgin A2 [Source:HGNC Symbol;Acc:HGNC:4425]	0.00121282	2.22201	0.220297
CRIP3	cysteine rich protein 3 [Source:HGNC Symbol;Acc:HGNC:17751]	0.00123938	1.83252	0.450081
C3orf52	chromosome 3 open reading frame 52 [Source:HGNC Symbol;Acc:HGNC:26255]	0.00123938	-0.0857805	0.0105508
ASPN	asporin [Source:HGNC Symbol;Acc:HGNC:14872]	0.00126336	2.31442	0.751423
IL6R	interleukin 6 receptor [Source:HGNC Symbol;Acc:HGNC:6019]	0.00145789	-1.9464	-0.343783
GLIPR2	GLI pathogenesis related 2 [Source:HGNC Symbol;Acc:HGNC:18007]	0.00175266	1.15206	0.225321
TMCC2	transmembrane and coiled-coil domain family 2 [Source:HGNC Symbol;Acc:HGNC:24239]	0.00175266	-2.23024	-0.359819
ABTB2	ankyrin repeat and BTB domain containing 2 [Source:HGNC Symbol;Acc:HGNC:23842]	0.00180427	1.37094	0.251568
INPP4A	inositol polyphosphate-4-phosphatase type I A [Source:HGNC Symbol;Acc:HGNC:6074]	0.00180427	2.00348	0.19001
PHYHD1	phytanoyl-CoA dioxygenase domain containing 1 [Source:HGNC Symbol;Acc:HGNC:23396]	0.00180427	-1.89576	-0.271859
CEL	carboxyl ester lipase [Source:HGNC Symbol;Acc:HGNC:1848]	0.00180427	-2.45172	-0.717119
C1orf105	chromosome 1 open reading frame 105 [Source:HGNC Symbol;Acc:HGNC:29591]	0.00180427	-1.92666	-0.808622
SUSD4	sushi domain containing 4 [Source:HGNC Symbol;Acc:HGNC:25470]	0.00183023	-2.24749	-0.678335
LINC00844	long intergenic non-protein coding RNA 844 [Source:HGNC Symbol;Acc:HGNC:45031]	0.00184807	-2.10271	-0.905675
SEC31A	SEC31 homolog A, COPII coat complex component [Source:HGNC Symbol;Acc:HGNC:17052]	0.00187237	2.43547	0.230563
DPY19L1P1	DPY19L1 pseudogene 1 [Source:HGNC Symbol;Acc:HGNC:22395]	0.00187237	0.445858	-0.0242059
SMIM1	small integral membrane protein 1 (Vel blood group) [Source:HGNC Symbol;Acc:HGNC:44204]	0.00188635	-2.47886	-0.560178
GRB7	growth factor receptor bound protein 7 [Source:HGNC Symbol;Acc:HGNC:4567]	0.00188635	-2.39152	-0.614402
ROR2	receptor tyrosine kinase like orphan receptor 2 [Source:HGNC Symbol;Acc:HGNC:10257]	0.00209822	-1.57959	0.0511549
GAL3ST3	galactose-3-O-sulfotransferase 3 [Source:HGNC Symbol;Acc:HGNC:24144]	0.00209822	-1.3539	-0.106519
PRDX1	peroxiredoxin 1 [Source:HGNC Symbol;Acc:HGNC:9352]	0.00220236	-1.14518	-0.130477
GALNT16	polypeptide N-acetylgalactosaminyltransferase 16 [Source:HGNC Symbol;Acc:HGNC:23233]	0.00220236	-2.09562	-0.300881
CISH	cytokine inducible SH2 containing protein [Source:HGNC Symbol;Acc:HGNC:1984]	0.0023027	1.13185	0.0715349
RHBDL3	rhomboid like 3 [Source:HGNC Symbol;Acc:HGNC:16502]	0.0023027	-2.36183	-0.635088
PRMT2	protein arginine methyltransferase 2 [Source:HGNC Symbol;Acc:HGNC:5186]	0.00232689	2.05179	0.201976
KCNQ4	potassium voltage-gated channel subfamily Q member 4 [Source:HGNC Symbol;Acc:HGNC:6298]	0.00236047	1.89796	0.200805
DPYSL4	dihydropyrimidinase like 4 [Source:HGNC Symbol;Acc:HGNC:3016]	0.00241238	2.19784	0.80119
SOSTDC1	sclerostin domain containing 1 [Source:HGNC Symbol;Acc:HGNC:21748]	0.00246021	-2.22087	-1.11805
OTUD7A	OTU deubiquitinase 7A [Source:HGNC Symbol;Acc:HGNC:20718]	0.00249375	-1.73655	-0.158862
CNTN3	contactin 3 [Source:HGNC Symbol;Acc:HGNC:2173]	0.00249375	-1.74473	-0.411716
LAMC2	laminin subunit gamma 2 [Source:HGNC Symbol;Acc:HGNC:6493]	0.00257007	-2.2891	-0.650253
PTGDS	prostaglandin D2 synthase [Source:HGNC Symbol;Acc:HGNC:9592]	0.00261939	-1.01265	0.199419
LRRC77P	leucine rich repeat containing 77, pseudogene [Source:HGNC Symbol;Acc:HGNC:50536]	0.00267328	1.51566	0.36288
ALYREF	Aly/REF export factor [Source:HGNC Symbol;Acc:HGNC:19071]	0.00267328	1.92008	0.316576
NIN	ninein [Source:HGNC Symbol;Acc:HGNC:14906]	0.00267328	1.85474	0.189346
XYLT1	xylosyltransferase 1 [Source:HGNC Symbol;Acc:HGNC:15516]	0.00267328	1.31917	0.12968
SYNE1	spectrin repeat containing nuclear envelope protein 1 [Source:HGNC Symbol;Acc:HGNC:17089]	0.00267328	1.19734	0.121167
FAM81A	family with sequence similarity 81 member A [Source:HGNC Symbol;Acc:HGNC:28379]	0.00267328	-2.28258	-0.240755
COG5	component of oligomeric golgi complex 5 [Source:HGNC Symbol;Acc:HGNC:14857]	0.00267328	-1.40196	-0.306652
SLC1A3	solute carrier family 1 member 3 [Source:HGNC Symbol;Acc:HGNC:10941]	0.00267328	-1.85518	-0.379206
FYB2	FYN binding protein 2 [Source:HGNC Symbol;Acc:HGNC:27295]	0.00267328	-1.67919	-0.408471
BLM	BLM RecQ like helicase [Source:HGNC Symbol;Acc:HGNC:1058]	0.00267328	-2.31568	-0.616585
DIAPH3	diaphanous related formin 3 [Source:HGNC Symbol;Acc:HGNC:15480]	0.00268477	1.19609	0.501273
SLC8A3	solute carrier family 8 member A3 [Source:HGNC Symbol;Acc:HGNC:11070]	0.00268477	0.282946	0.198615
PRICKLE1	prickle planar cell polarity protein 1 [Source:HGNC Symbol;Acc:HGNC:17019]	0.00272532	1.96368	0.452064
PRXL2A	peroxiredoxin like 2A [Source:HGNC Symbol;Acc:HGNC:28651]	0.00279814	-1.37882	-0.0743718
TMEM132B	transmembrane protein 132B [Source:HGNC Symbol;Acc:HGNC:29397]	0.00279814	-1.99601	-0.515426
JPH1	junctophilin 1 [Source:HGNC Symbol;Acc:HGNC:14201]	0.00283975	-2.14438	-0.332213
TGM2	transglutaminase 2 [Source:HGNC Symbol;Acc:HGNC:11778]	0.00287284	-0.538059	-0.145767
MPP3	MAGUK p55 scaffold protein 3 [Source:HGNC Symbol;Acc:HGNC:7221]	0.00290366	-1.61885	-0.338452
ANKRD23	ankyrin repeat domain 23 [Source:HGNC Symbol;Acc:HGNC:24470]	0.0032317	-1.96969	-0.342116
CHL1	cell adhesion molecule L1 like [Source:HGNC Symbol;Acc:HGNC:1939]	0.0032914	-1.35733	0.185275
FAM149A	family with sequence similarity 149 member A [Source:HGNC Symbol;Acc:HGNC:24527]	0.00339398	-0.998032	-0.0968842
GAB2	GRB2 associated binding protein 2 [Source:HGNC Symbol;Acc:HGNC:14458]	0.0034654	1.67948	0.205553
FGF7	fibroblast growth factor 7 [Source:HGNC Symbol;Acc:HGNC:3685]	0.00359639	-1.2932	-0.175706
CREBL2	cAMP responsive element binding protein like 2 [Source:HGNC Symbol;Acc:HGNC:2350]	0.00360542	1.51878	0.188224
EFHD1	EF-hand domain family member D1 [Source:HGNC Symbol;Acc:HGNC:29556]	0.00383538	1.93803	0.358198
KIFAP3	kinesin associated protein 3 [Source:HGNC Symbol;Acc:HGNC:17060]	0.00400329	2.09764	0.33954
MTURN	maturin, neural progenitor differentiation regulator homolog [Source:HGNC Symbol;Acc:HGNC:25457]	0.00400329	2.04566	0.307854
CHGB	chromogranin B [Source:HGNC Symbol;Acc:HGNC:1930]	0.00402034	1.93314	0.6769
PRKAA2	protein kinase AMP-activated catalytic subunit alpha 2 [Source:HGNC Symbol;Acc:HGNC:9377]	0.00404769	2.12576	0.391503
NPPA	natriuretic peptide A [Source:HGNC Symbol;Acc:HGNC:7939]	0.0040563	2.25019	0.52536
STING1	stimulator of interferon response cGAMP interactor 1 [Source:HGNC Symbol;Acc:HGNC:27962]	0.0040563	1.74495	0.222915
GRIP1	glutamate receptor interacting protein 1 [Source:HGNC Symbol;Acc:HGNC:18708]	0.0040563	-2.02298	-0.225064
CABLES2	Cdk5 and Abl enzyme substrate 2 [Source:HGNC Symbol;Acc:HGNC:16143]	0.00415832	-1.92048	-0.342214
BMP7	bone morphogenetic protein 7 [Source:HGNC Symbol;Acc:HGNC:1074]	0.00415832	-1.82121	-0.41918
CCDC163	CCDC163 homolog [Source:HGNC Symbol;Acc:HGNC:27003]	0.00415832	-2.47586	-0.713111
FCER1G	Fc epsilon receptor Ig [Source:HGNC Symbol;Acc:HGNC:3611]	0.00444494	0.487553	0.113522
ZNF385B	zinc finger protein 385B [Source:HGNC Symbol;Acc:HGNC:26332]	0.00452514	2.06297	0.533407
PLCE1	phospholipase C epsilon 1 [Source:HGNC Symbol;Acc:HGNC:17175]	0.00452514	1.04769	0.237245
FRRS1L	ferric chelate reductase 1 like [Source:HGNC Symbol;Acc:HGNC:1362]	0.00452514	-1.4123	0.0466551
LINC01267	long intergenic non-protein coding RNA 1267 [Source:HGNC Symbol;Acc:HGNC:50320]	0.00480671	0.886896	0.249283
LRRC39	leucine rich repeat containing 39 [Source:HGNC Symbol;Acc:HGNC:28228]	0.00512466	1.22449	-0.0151966
RPS6KA2	ribosomal protein S6 kinase A2 [Source:HGNC Symbol;Acc:HGNC:10431]	0.00558408	1.87534	0.312156
LRRC52	leucine rich repeat containing 52 [Source:HGNC Symbol;Acc:HGNC:32156]	0.00595086	0.273169	0.315075
CALM2	calmodulin 2 [Source:HGNC Symbol;Acc:HGNC:1445]	0.00595086	1.63445	0.20604
GOLGA3	golgin A3 [Source:HGNC Symbol;Acc:HGNC:4426]	0.00595086	1.94846	0.172992
NAV2	neuron navigator 2 [Source:HGNC Symbol;Acc:HGNC:15997]	0.00618346	1.68849	0.240709
PDK1	pyruvate dehydrogenase kinase 1 [Source:HGNC Symbol;Acc:HGNC:8809]	0.00625156	1.93853	0.194123
KLF2	KLF transcription factor 2 [Source:HGNC Symbol;Acc:HGNC:6347]	0.00675538	0.870883	0.265144
MEF2C	myocyte enhancer factor 2C [Source:HGNC Symbol;Acc:HGNC:6996]	0.00697962	2.05494	0.243622
TKTL1	transketolase like 1 [Source:HGNC Symbol;Acc:HGNC:11835]	0.00697962	-1.71067	-0.324232
HEXB	hexosaminidase subunit beta [Source:HGNC Symbol;Acc:HGNC:4879]	0.00702675	1.97733	0.329782
COPG1	COPI coat complex subunit gamma 1 [Source:HGNC Symbol;Acc:HGNC:2236]	0.00702675	2.23056	0.214574
ST3GAL1	ST3 beta-galactoside alpha-2,3-sialyltransferase 1 [Source:HGNC Symbol;Acc:HGNC:10862]	0.00702675	0.874804	0.0755859
HTRA1	HtrA serine peptidase 1 [Source:HGNC Symbol;Acc:HGNC:9476]	0.00716308	1.34433	0.267367
MAGEE1	MAGE family member E1 [Source:HGNC Symbol;Acc:HGNC:24934]	0.00716308	1.43514	0.153407
TRAC	T cell receptor alpha constant [Source:HGNC Symbol;Acc:HGNC:12029]	0.00716308	-1.17454	-0.65247
C1orf21	chromosome 1 open reading frame 21 [Source:HGNC Symbol;Acc:HGNC:15494]	0.0071667	1.94125	0.191147
ATP1B4	ATPase Na+/K+ transporting family member beta 4 [Source:HGNC Symbol;Acc:HGNC:808]	0.00724137	2.02862	1.43367
PHLDA1	pleckstrin homology like domain family A member 1 [Source:HGNC Symbol;Acc:HGNC:8933]	0.00724137	1.47508	0.476472
CSRP3	cysteine and glycine rich protein 3 [Source:HGNC Symbol;Acc:HGNC:2472]	0.00724137	2.02435	0.464346
CAPN14	calpain 14 [Source:HGNC Symbol;Acc:HGNC:16664]	0.00724137	1.34569	0.451567
PLN	phospholamban [Source:HGNC Symbol;Acc:HGNC:9080]	0.00724137	1.68222	0.379335
PLCB1	phospholipase C beta 1 [Source:HGNC Symbol;Acc:HGNC:15917]	0.00724137	1.65184	0.339582
DUSP3	dual specificity phosphatase 3 [Source:HGNC Symbol;Acc:HGNC:3069]	0.00724137	2.24157	0.309582
PRKCH	protein kinase C eta [Source:HGNC Symbol;Acc:HGNC:9403]	0.00724137	1.66848	0.233705
C14orf28	chromosome 14 open reading frame 28 [Source:HGNC Symbol;Acc:HGNC:19834]	0.00724137	1.63504	0.211502
WDR48	WD repeat domain 48 [Source:HGNC Symbol;Acc:HGNC:30914]	0.00724137	1.74885	0.144051
MPZL1	myelin protein zero like 1 [Source:HGNC Symbol;Acc:HGNC:7226]	0.00724137	0.242832	-0.0206734
DHRS7	dehydrogenase/reductase 7 [Source:HGNC Symbol;Acc:HGNC:21524]	0.00724137	-1.25067	-0.104724
SLC25A44	solute carrier family 25 member 44 [Source:HGNC Symbol;Acc:HGNC:29036]	0.00724137	-1.67809	-0.161398
LZTS3	leucine zipper tumor suppressor family member 3 [Source:HGNC Symbol;Acc:HGNC:30139]	0.00724137	-1.87756	-0.17921
IL1RAPL1	interleukin 1 receptor accessory protein like 1 [Source:HGNC Symbol;Acc:HGNC:5996]	0.00724137	-1.8482	-0.275931
CD38	CD38 molecule [Source:HGNC Symbol;Acc:HGNC:1667]	0.00724137	-1.20153	-0.303513
CHDH	choline dehydrogenase [Source:HGNC Symbol;Acc:HGNC:24288]	0.00724137	-2.05206	-0.306598
OSTF1	osteoclast stimulating factor 1 [Source:HGNC Symbol;Acc:HGNC:8510]	0.00735022	1.96953	0.271387
ABLIM3	actin binding LIM protein family member 3 [Source:HGNC Symbol;Acc:HGNC:29132]	0.0075345	-1.76797	-0.201516
GFPT1	glutamine--fructose-6-phosphate transaminase 1 [Source:HGNC Symbol;Acc:HGNC:4241]	0.0076242	2.23016	0.305859
DAP	death associated protein [Source:HGNC Symbol;Acc:HGNC:2672]	0.0076242	1.47754	0.268802
CCNY	cyclin Y [Source:HGNC Symbol;Acc:HGNC:23354]	0.0076242	1.90274	0.167436
CSDC2	cold shock domain containing C2 [Source:HGNC Symbol;Acc:HGNC:30359]	0.0076242	-1.83149	-0.335278
PLEKHB2	pleckstrin homology domain containing B2 [Source:HGNC Symbol;Acc:HGNC:19236]	0.00774237	1.58234	0.140714
MYBPC1	myosin binding protein C1 [Source:HGNC Symbol;Acc:HGNC:7549]	0.00774237	-1.94361	-0.553332
FAM83B	family with sequence similarity 83 member B [Source:HGNC Symbol;Acc:HGNC:21357]	0.00835282	-2.23459	-0.433689
LAPTM4B	lysosomal protein transmembrane 4 beta [Source:HGNC Symbol;Acc:HGNC:13646]	0.00842521	1.80084	0.347702
PACS1	phosphofurin acidic cluster sorting protein 1 [Source:HGNC Symbol;Acc:HGNC:30032]	0.00842521	1.07255	0.118698
SPR	sepiapterin reductase [Source:HGNC Symbol;Acc:HGNC:11257]	0.00842521	0.949082	0.117747
ZNF75D	zinc finger protein 75D [Source:HGNC Symbol;Acc:HGNC:13145]	0.00842521	0.0473878	-0.0345747
PBXIP1	PBX homeobox interacting protein 1 [Source:HGNC Symbol;Acc:HGNC:21199]	0.00842521	-0.934146	-0.0482004
ISM2	isthmin 2 [Source:HGNC Symbol;Acc:HGNC:23176]	0.00842521	-2.36257	-0.605207
CDH10	cadherin 10 [Source:HGNC Symbol;Acc:HGNC:1749]	0.00842521	-2.08714	-0.795151
SMTNL2	smoothelin like 2 [Source:HGNC Symbol;Acc:HGNC:24764]	0.00844067	-2.30538	-0.833373
CYB5R1	cytochrome b5 reductase 1 [Source:HGNC Symbol;Acc:HGNC:13397]	0.00869563	1.65936	0.192226
SLC38A4	solute carrier family 38 member 4 [Source:HGNC Symbol;Acc:HGNC:14679]	0.00869563	-1.4862	-0.346787
EREG	epiregulin [Source:HGNC Symbol;Acc:HGNC:3443]	0.00869563	-1.91746	-0.589403
CD47	CD47 molecule [Source:HGNC Symbol;Acc:HGNC:1682]	0.00881472	1.42625	0.116486
USP31	ubiquitin specific peptidase 31 [Source:HGNC Symbol;Acc:HGNC:20060]	0.00881472	-1.76604	-0.212741
GRB14	growth factor receptor bound protein 14 [Source:HGNC Symbol;Acc:HGNC:4565]	0.00881472	-1.7863	-0.480389
CNN1	calponin 1 [Source:HGNC Symbol;Acc:HGNC:2155]	0.00895317	0.525328	0.28155
PYGM	glycogen phosphorylase, muscle associated [Source:HGNC Symbol;Acc:HGNC:9726]	0.00905486	-1.81147	-0.306387
KCNJ5	potassium inwardly rectifying channel subfamily J member 5 [Source:HGNC Symbol;Acc:HGNC:6266]	0.00922134	-1.1744	-0.161303
SRPX	sushi repeat containing protein X-linked [Source:HGNC Symbol;Acc:HGNC:11309]	0.00936153	0.689109	0.244319
DNAJA4	DnaJ heat shock protein family (Hsp40) member A4 [Source:HGNC Symbol;Acc:HGNC:14885]	0.00936663	2.09836	0.389573
CTNNA1	catenin alpha 1 [Source:HGNC Symbol;Acc:HGNC:2509]	0.00949352	2.06763	0.196904
ABHD10	abhydrolase domain containing 10, depalmitoylase [Source:HGNC Symbol;Acc:HGNC:25656]	0.00949352	1.37711	0.160201
LRRN3	leucine rich repeat neuronal 3 [Source:HGNC Symbol;Acc:HGNC:17200]	0.00949352	-2.03366	-0.690369
KIF13A	kinesin family member 13A [Source:HGNC Symbol;Acc:HGNC:14566]	0.00952045	1.7354	0.165731
SLC22A4	solute carrier family 22 member 4 [Source:HGNC Symbol;Acc:HGNC:10968]	0.00968503	-1.75025	-0.371785
EIF3I	eukaryotic translation initiation factor 3 subunit I [Source:HGNC Symbol;Acc:HGNC:3272]	0.00971245	0.697985	0.0617507
DNLZ	DNL-type zinc finger [Source:HGNC Symbol;Acc:HGNC:33879]	0.00978893	0.435399	-0.121868
ACBD3	acyl-CoA binding domain containing 3 [Source:HGNC Symbol;Acc:HGNC:15453]	0.00981281	2.05481	0.238371
HPCAL4	hippocalcin like 4 [Source:HGNC Symbol;Acc:HGNC:18212]	0.00981281	-2.10904	-0.723976
GPX1	glutathione peroxidase 1 [Source:HGNC Symbol;Acc:HGNC:4553]	0.0101713	0.211721	0.000529124
RAPGEF4	Rap guanine nucleotide exchange factor 4 [Source:HGNC Symbol;Acc:HGNC:16626]	0.0102933	1.23865	0.154514
BICD1	BICD cargo adaptor 1 [Source:HGNC Symbol;Acc:HGNC:1049]	0.010407	1.63058	0.211134
BNIP3	BCL2 interacting protein 3 [Source:HGNC Symbol;Acc:HGNC:1084]	0.0104723	1.57455	0.197318
HSPA2	heat shock protein family A (Hsp70) member 2 [Source:HGNC Symbol;Acc:HGNC:5235]	0.0107052	2.1397	0.683936
NRXN1	neurexin 1 [Source:HGNC Symbol;Acc:HGNC:8008]	0.0107052	-1.17898	0.134469
FSTL3	follistatin like 3 [Source:HGNC Symbol;Acc:HGNC:3973]	0.0108416	0.068078	0.0604708
BTN3A1	butyrophilin subfamily 3 member A1 [Source:HGNC Symbol;Acc:HGNC:1138]	0.0108416	0.558614	0.0414083
CYB561	cytochrome b561 [Source:HGNC Symbol;Acc:HGNC:2571]	0.0108416	-1.70613	-0.235769
DNAJC17	DnaJ heat shock protein family (Hsp40) member C17 [Source:HGNC Symbol;Acc:HGNC:25556]	0.011052	0.915495	0.0574533
PYCR1	pyrroline-5-carboxylate reductase 1 [Source:HGNC Symbol;Acc:HGNC:9721]	0.011052	0.793155	-0.071893
PDGFA	platelet derived growth factor subunit A [Source:HGNC Symbol;Acc:HGNC:8799]	0.0111834	1.65572	0.18974
CILK1	ciliogenesis associated kinase 1 [Source:HGNC Symbol;Acc:HGNC:21219]	0.0111834	1.47195	0.148177
CTNND2	catenin delta 2 [Source:HGNC Symbol;Acc:HGNC:2516]	0.0113124	1.91468	0.409248
HADH	hydroxyacyl-CoA dehydrogenase [Source:HGNC Symbol;Acc:HGNC:4799]	0.0113124	1.29221	0.238185
MPV17	mitochondrial inner membrane protein MPV17 [Source:HGNC Symbol;Acc:HGNC:7224]	0.0113124	1.55609	0.181096
LINC00520	long intergenic non-protein coding RNA 520 [Source:HGNC Symbol;Acc:HGNC:19843]	0.0113124	-2.43448	-0.184344
HVCN1	hydrogen voltage gated channel 1 [Source:HGNC Symbol;Acc:HGNC:28240]	0.0113124	-1.26924	-0.219281
DHCR24	24-dehydrocholesterol reductase [Source:HGNC Symbol;Acc:HGNC:2859]	0.0113124	-1.26465	-0.26687
SYT13	synaptotagmin 13 [Source:HGNC Symbol;Acc:HGNC:14962]	0.0113124	-2.25954	-0.736325
ALDH5A1	aldehyde dehydrogenase 5 family member A1 [Source:HGNC Symbol;Acc:HGNC:408]	0.0113768	1.48604	0.221265
LETMD1	LETM1 domain containing 1 [Source:HGNC Symbol;Acc:HGNC:24241]	0.0113768	1.5994	0.18876
HK1	hexokinase 1 [Source:HGNC Symbol;Acc:HGNC:4922]	0.0113768	0.467187	0.117737
SLC43A3	solute carrier family 43 member 3 [Source:HGNC Symbol;Acc:HGNC:17466]	0.0113768	1.18152	0.0420645
LURAP1	leucine rich adaptor protein 1 [Source:HGNC Symbol;Acc:HGNC:32327]	0.0113768	-0.0225316	-0.0654149
SLC4A4	solute carrier family 4 member 4 [Source:HGNC Symbol;Acc:HGNC:11030]	0.0113768	-1.46433	-0.222823
ITGB6	integrin subunit beta 6 [Source:HGNC Symbol;Acc:HGNC:6161]	0.0113768	-3.29556	-1.29299
GPC5	glypican 5 [Source:HGNC Symbol;Acc:HGNC:4453]	0.0116219	-1.97666	-0.620815
TMEM178A	transmembrane protein 178A [Source:HGNC Symbol;Acc:HGNC:28517]	0.0116302	-1.12184	-0.283718
KLHL38	kelch like family member 38 [Source:HGNC Symbol;Acc:HGNC:34435]	0.0117084	1.88799	0.486845
YBX3	Y-box binding protein 3 [Source:HGNC Symbol;Acc:HGNC:2428]	0.0117084	0.904913	0.126309
PTDSS1	phosphatidylserine synthase 1 [Source:HGNC Symbol;Acc:HGNC:9587]	0.0117084	-1.6334	-0.271603
TCF24	transcription factor 24 [Source:HGNC Symbol;Acc:HGNC:32275]	0.011804	-1.63944	-0.412305
CACNB2	calcium voltage-gated channel auxiliary subunit beta 2 [Source:HGNC Symbol;Acc:HGNC:1402]	0.0118531	-1.83712	-0.292877
FAM217B	family with sequence similarity 217 member B [Source:HGNC Symbol;Acc:HGNC:16170]	0.0118627	0.35292	0.0178118
LRRC49	leucine rich repeat containing 49 [Source:HGNC Symbol;Acc:HGNC:25965]	0.0118907	-1.60205	-0.364542
PBLD	phenazine biosynthesis like protein domain containing [Source:HGNC Symbol;Acc:HGNC:23301]	0.0119436	1.80039	0.172642
PNMA3	PNMA family member 3 [Source:HGNC Symbol;Acc:HGNC:18742]	0.012712	1.24328	0.301303
DAZAP2	DAZ associated protein 2 [Source:HGNC Symbol;Acc:HGNC:2684]	0.012712	0.982607	0.0561176
MCOLN3	mucolipin TRP cation channel 3 [Source:HGNC Symbol;Acc:HGNC:13358]	0.012712	-1.48533	-0.418031
ACTRT3	actin related protein T3 [Source:HGNC Symbol;Acc:HGNC:24022]	0.0129835	-1.94067	-0.258791
CXCR2	C-X-C motif chemokine receptor 2 [Source:HGNC Symbol;Acc:HGNC:6027]	0.0131169	1.14134	0.581972
TRDN-AS1	TRDN antisense RNA 1 [Source:HGNC Symbol;Acc:HGNC:40592]	0.0131169	1.87463	0.533191
SH3RF3	SH3 domain containing ring finger 3 [Source:HGNC Symbol;Acc:HGNC:24699]	0.0131169	1.21509	0.173546
ZBTB14	zinc finger and BTB domain containing 14 [Source:HGNC Symbol;Acc:HGNC:12860]	0.0131169	0.91997	0.0669318
LONRF3	LON peptidase N-terminal domain and ring finger 3 [Source:HGNC Symbol;Acc:HGNC:21152]	0.0135145	-1.68137	-0.220152
MYOM2	myomesin 2 [Source:HGNC Symbol;Acc:HGNC:7614]	0.0136047	1.67004	0.386174
TMEM38B	transmembrane protein 38B [Source:HGNC Symbol;Acc:HGNC:25535]	0.0136047	-1.372	-0.198812
PRDM11	PR/SET domain 11 [Source:HGNC Symbol;Acc:HGNC:13996]	0.0136141	-1.40719	-0.111835
COL23A1	collagen type XXIII alpha 1 chain [Source:HGNC Symbol;Acc:HGNC:22990]	0.0136168	-1.76864	-0.410285
CTSB	cathepsin B [Source:HGNC Symbol;Acc:HGNC:2527]	0.0143189	1.26595	0.159207
DNER	delta/notch like EGF repeat containing [Source:HGNC Symbol;Acc:HGNC:24456]	0.0146433	-0.72162	-0.290232
TIMP3	TIMP metallopeptidase inhibitor 3 [Source:HGNC Symbol;Acc:HGNC:11822]	0.0147142	-0.593239	0.0896237
ABLIM1	actin binding LIM protein 1 [Source:HGNC Symbol;Acc:HGNC:78]	0.0149767	1.73853	0.372799
PTPRM	protein tyrosine phosphatase receptor type M [Source:HGNC Symbol;Acc:HGNC:9675]	0.0150328	1.47599	0.221309
PRRX1	paired related homeobox 1 [Source:HGNC Symbol;Acc:HGNC:9142]	0.0150328	-0.0538265	-0.0269186
SELENOP	selenoprotein P [Source:HGNC Symbol;Acc:HGNC:10751]	0.0152384	0.361678	0.179366
P4HA1	prolyl 4-hydroxylase subunit alpha 1 [Source:HGNC Symbol;Acc:HGNC:8546]	0.0154355	1.86839	0.291956
SLC7A1	solute carrier family 7 member 1 [Source:HGNC Symbol;Acc:HGNC:11057]	0.0157542	0.324063	0.0268435
MAFB	MAF bZIP transcription factor B [Source:HGNC Symbol;Acc:HGNC:6408]	0.0157542	0.297826	-0.00194934
SLC16A14	solute carrier family 16 member 14 [Source:HGNC Symbol;Acc:HGNC:26417]	0.0157542	-1.27187	-0.276624
PPP1R12B	protein phosphatase 1 regulatory subunit 12B [Source:HGNC Symbol;Acc:HGNC:7619]	0.0161016	1.55629	0.249764
STXBP6	syntaxin binding protein 6 [Source:HGNC Symbol;Acc:HGNC:19666]	0.0165052	-1.74603	-0.238706
SFRP5	secreted frizzled related protein 5 [Source:HGNC Symbol;Acc:HGNC:10779]	0.0165439	-1.71913	-0.61208
ESRRB	estrogen related receptor beta [Source:HGNC Symbol;Acc:HGNC:3473]	0.0166896	1.55541	0.268347
RSAD2	radical S-adenosyl methionine domain containing 2 [Source:HGNC Symbol;Acc:HGNC:30908]	0.0166896	0.735568	0.232382
TGFBR2	transforming growth factor beta receptor 2 [Source:HGNC Symbol;Acc:HGNC:11773]	0.0170653	-0.554597	0.0243244
RAI2	retinoic acid induced 2 [Source:HGNC Symbol;Acc:HGNC:9835]	0.0172535	0.183793	0.133638
MPC1	mitochondrial pyruvate carrier 1 [Source:HGNC Symbol;Acc:HGNC:21606]	0.0174114	1.93066	0.348208
PARP12	poly(ADP-ribose) polymerase family member 12 [Source:HGNC Symbol;Acc:HGNC:21919]	0.0174114	1.69107	0.308957
PPP1R12C	protein phosphatase 1 regulatory subunit 12C [Source:HGNC Symbol;Acc:HGNC:14947]	0.0174114	1.82012	0.243159
ADAMTS2	ADAM metallopeptidase with thrombospondin type 1 motif 2 [Source:HGNC Symbol;Acc:HGNC:218]	0.0174114	1.07577	0.219133
COG3	component of oligomeric golgi complex 3 [Source:HGNC Symbol;Acc:HGNC:18619]	0.0174114	1.98824	0.182699
GSN	gelsolin [Source:HGNC Symbol;Acc:HGNC:4620]	0.0174114	1.00243	0.151527
SPRYD3	SPRY domain containing 3 [Source:HGNC Symbol;Acc:HGNC:25920]	0.0174114	1.56956	0.137295
IL1R1	interleukin 1 receptor type 1 [Source:HGNC Symbol;Acc:HGNC:5993]	0.0174114	0.341775	0.0392267
PID1	phosphotyrosine interaction domain containing 1 [Source:HGNC Symbol;Acc:HGNC:26084]	0.0174114	0.0512106	-0.024637
NSUN7	NOP2/Sun RNA methyltransferase family member 7 [Source:HGNC Symbol;Acc:HGNC:25857]	0.0174114	-0.635278	-0.0492655
TMEM67	transmembrane protein 67 [Source:HGNC Symbol;Acc:HGNC:28396]	0.0174114	-1.64781	-0.234685
FAM124A	family with sequence similarity 124 member A [Source:HGNC Symbol;Acc:HGNC:26413]	0.0174114	-1.71864	-0.237574
BCL6	BCL6 transcription repressor [Source:HGNC Symbol;Acc:HGNC:1001]	0.0174114	-0.884469	-0.244595
C1QTNF1	C1q and TNF related 1 [Source:HGNC Symbol;Acc:HGNC:14324]	0.0174114	-0.742667	-0.255822
DNAJC5G	DnaJ heat shock protein family (Hsp40) member C5 gamma [Source:HGNC Symbol;Acc:HGNC:24844]	0.0174114	-1.80942	-0.355506
STAC2	SH3 and cysteine rich domain 2 [Source:HGNC Symbol;Acc:HGNC:23990]	0.0174114	-1.55988	-0.486545
MEDAG	mesenteric estrogen dependent adipogenesis [Source:HGNC Symbol;Acc:HGNC:25926]	0.0174114	-1.8017	-0.522486
DBI	diazepam binding inhibitor, acyl-CoA binding protein [Source:HGNC Symbol;Acc:HGNC:2690]	0.0174357	1.68333	0.222707
SGCE	sarcoglycan epsilon [Source:HGNC Symbol;Acc:HGNC:10808]	0.0174357	0.46136	0.121331
S100A8	S100 calcium binding protein A8 [Source:HGNC Symbol;Acc:HGNC:10498]	0.0174357	0.0576292	0.0293807
AVPI1	arginine vasopressin induced 1 [Source:HGNC Symbol;Acc:HGNC:30898]	0.0174357	-1.16925	-0.0914111
OSBPL2	oxysterol binding protein like 2 [Source:HGNC Symbol;Acc:HGNC:15761]	0.017635	1.84096	0.176389
TMEM43	transmembrane protein 43 [Source:HGNC Symbol;Acc:HGNC:28472]	0.017635	1.2591	0.108863
ASB12	ankyrin repeat and SOCS box containing 12 [Source:HGNC Symbol;Acc:HGNC:19763]	0.017635	-2.33888	-0.432766
LINC02542	long intergenic non-protein coding RNA 2542 [Source:HGNC Symbol;Acc:HGNC:53576]	0.017635	-2.8267	-0.885719
GJA3	gap junction protein alpha 3 [Source:HGNC Symbol;Acc:HGNC:4277]	0.0180975	1.38612	0.232102
CTSZ	cathepsin Z [Source:HGNC Symbol;Acc:HGNC:2547]	0.0183412	1.71858	0.174209
NEK7	NIMA related kinase 7 [Source:HGNC Symbol;Acc:HGNC:13386]	0.0184078	1.59556	0.36697
PCMTD2	protein-L-isoaspartate (D-aspartate) O-methyltransferase domain containing 2 [Source:HGNC Symbol;Acc:HGNC:15882]	0.0184078	1.4372	0.176297
NPY6R	neuropeptide Y receptor Y6 (pseudogene) [Source:HGNC Symbol;Acc:HGNC:7959]	0.0186183	1.91913	0.375645
IFT20	intraflagellar transport 20 [Source:HGNC Symbol;Acc:HGNC:30989]	0.0186183	1.81222	0.223164
CRB1	crumbs cell polarity complex component 1 [Source:HGNC Symbol;Acc:HGNC:2343]	0.0186183	0.530365	0.180596
AMFR	autocrine motility factor receptor [Source:HGNC Symbol;Acc:HGNC:463]	0.0186183	0.0436824	0.14106
PPP4C	protein phosphatase 4 catalytic subunit [Source:HGNC Symbol;Acc:HGNC:9319]	0.0186183	1.14866	0.112512
ITGA5	integrin subunit alpha 5 [Source:HGNC Symbol;Acc:HGNC:6141]	0.0186183	0.474953	0.0281292
MZT2A	mitotic spindle organizing protein 2A [Source:HGNC Symbol;Acc:HGNC:33187]	0.0186183	-1.32258	-0.244057
C1QTNF2	C1q and TNF related 2 [Source:HGNC Symbol;Acc:HGNC:14325]	0.0188877	1.88808	0.425332
FBXW7	F-box and WD repeat domain containing 7 [Source:HGNC Symbol;Acc:HGNC:16712]	0.0188877	1.67938	0.168163
SHB	SH2 domain containing adaptor protein B [Source:HGNC Symbol;Acc:HGNC:10838]	0.0188877	-0.184611	0.0145662
BLVRB	biliverdin reductase B [Source:HGNC Symbol;Acc:HGNC:1063]	0.0188877	-0.954949	-0.0384308
AREG	amphiregulin [Source:HGNC Symbol;Acc:HGNC:651]	0.0188877	-1.50686	-0.656354
NSDHL	NAD(P) dependent steroid dehydrogenase-like [Source:HGNC Symbol;Acc:HGNC:13398]	0.0192315	-1.55638	-0.191371
SMOC2	SPARC related modular calcium binding 2 [Source:HGNC Symbol;Acc:HGNC:20323]	0.0192627	1.83626	0.3099
VSIG4	V-set and immunoglobulin domain containing 4 [Source:HGNC Symbol;Acc:HGNC:17032]	0.0193669	-0.21535	-0.0985231
COL12A1	collagen type XII alpha 1 chain [Source:HGNC Symbol;Acc:HGNC:2188]	0.0193852	1.75802	0.374284
GRIP2	glutamate receptor interacting protein 2 [Source:HGNC Symbol;Acc:HGNC:23841]	0.0194584	1.76252	0.502777
CASP1	caspase 1 [Source:HGNC Symbol;Acc:HGNC:1499]	0.0194922	1.42152	0.24248
TRIB1	tribbles pseudokinase 1 [Source:HGNC Symbol;Acc:HGNC:16891]	0.0194922	-0.28215	-0.0202796
MSH2	mutS homolog 2 [Source:HGNC Symbol;Acc:HGNC:7325]	0.0195587	1.48484	0.200884
CCDC86	coiled-coil domain containing 86 [Source:HGNC Symbol;Acc:HGNC:28359]	0.0195587	-0.751447	-0.141918
PLIN2	perilipin 2 [Source:HGNC Symbol;Acc:HGNC:248]	0.0197525	-1.03105	-0.203699
OVAAL	ovarian adenocarcinoma amplified long non-coding RNA [Source:HGNC Symbol;Acc:HGNC:49422]	0.0198154	2.12868	0.420307
TNNT1	troponin T1, slow skeletal type [Source:HGNC Symbol;Acc:HGNC:11948]	0.0198204	1.66579	0.544658
DNAAF5	dynein axonemal assembly factor 5 [Source:HGNC Symbol;Acc:HGNC:26013]	0.0198204	1.70058	0.182746
SLC25A5	solute carrier family 25 member 5 [Source:HGNC Symbol;Acc:HGNC:10991]	0.0198895	1.45805	0.292263
ARHGAP15	Rho GTPase activating protein 15 [Source:HGNC Symbol;Acc:HGNC:21030]	0.0199891	0.794401	0.20777
TCN2	transcobalamin 2 [Source:HGNC Symbol;Acc:HGNC:11653]	0.0201014	-0.551166	-0.0497642
HSF2	heat shock transcription factor 2 [Source:HGNC Symbol;Acc:HGNC:5225]	0.0201014	-1.1352	-0.159386
GRIA3	glutamate ionotropic receptor AMPA type subunit 3 [Source:HGNC Symbol;Acc:HGNC:4573]	0.0201014	-1.44466	-0.342911
LST1	leukocyte specific transcript 1 [Source:HGNC Symbol;Acc:HGNC:14189]	0.0202853	2.1319	0.418909
PDLIM5	PDZ and LIM domain 5 [Source:HGNC Symbol;Acc:HGNC:17468]	0.0203346	1.91372	0.281577
CSRP1	cysteine and glycine rich protein 1 [Source:HGNC Symbol;Acc:HGNC:2469]	0.0203346	-0.0472397	0.088142
LMOD3	leiomodin 3 [Source:HGNC Symbol;Acc:HGNC:6649]	0.0206511	1.79827	0.382053
ZCCHC24	zinc finger CCHC-type containing 24 [Source:HGNC Symbol;Acc:HGNC:26911]	0.0206511	-0.417329	-0.0357364
CNTN2	contactin 2 [Source:HGNC Symbol;Acc:HGNC:2172]	0.0211477	-1.58612	-0.31497
GPR22	G protein-coupled receptor 22 [Source:HGNC Symbol;Acc:HGNC:4477]	0.0211477	-1.11449	-0.324931
NTM	neurotrimin [Source:HGNC Symbol;Acc:HGNC:17941]	0.0211477	-1.71622	-0.407198
PAK6-AS1	PAK6 antisense RNA 1 [Source:HGNC Symbol;Acc:HGNC:33868]	0.0213997	-2.21556	-0.37552
BEX2	brain expressed X-linked 2 [Source:HGNC Symbol;Acc:HGNC:30933]	0.021456	-1.30205	-0.318273
BGN	biglycan [Source:HGNC Symbol;Acc:HGNC:1044]	0.0216126	2.00689	0.437169
HCST	hematopoietic cell signal transducer [Source:HGNC Symbol;Acc:HGNC:16977]	0.0216548	1.51769	0.240418
LRRC59	leucine rich repeat containing 59 [Source:HGNC Symbol;Acc:HGNC:28817]	0.0216548	0.0607609	0.0049449
FEZ1	fasciculation and elongation protein zeta 1 [Source:HGNC Symbol;Acc:HGNC:3659]	0.0216548	-1.20658	-0.126064
C1QC	complement C1q C chain [Source:HGNC Symbol;Acc:HGNC:1245]	0.0218463	0.439946	0.0356698
CADM3	cell adhesion molecule 3 [Source:HGNC Symbol;Acc:HGNC:17601]	0.0223064	-1.24779	-0.0325424
SLA2	Src like adaptor 2 [Source:HGNC Symbol;Acc:HGNC:17329]	0.0223064	-0.905144	-0.117047
HBB	hemoglobin subunit beta [Source:HGNC Symbol;Acc:HGNC:4827]	0.0226925	1.4771	0.923488
ADAM23	ADAM metallopeptidase domain 23 [Source:HGNC Symbol;Acc:HGNC:202]	0.0226925	-0.866416	-0.0584465
CFAP57	cilia and flagella associated protein 57 [Source:HGNC Symbol;Acc:HGNC:26485]	0.0226925	-2.05185	-0.392167
HOPX	HOP homeobox [Source:HGNC Symbol;Acc:HGNC:24961]	0.0226925	-1.58169	-0.696039
ATP8B4	ATPase phospholipid transporting 8B4 (putative) [Source:HGNC Symbol;Acc:HGNC:13536]	0.0229025	0.158157	0.0939406
ARPC4	actin related protein 2/3 complex subunit 4 [Source:HGNC Symbol;Acc:HGNC:707]	0.0230439	1.34818	0.144994
RALGPS2	Ral GEF with PH domain and SH3 binding motif 2 [Source:HGNC Symbol;Acc:HGNC:30279]	0.023282	-1.43892	-0.146285
JAM3	junctional adhesion molecule 3 [Source:HGNC Symbol;Acc:HGNC:15532]	0.0233931	1.52996	0.22709
PLCD3	phospholipase C delta 3 [Source:HGNC Symbol;Acc:HGNC:9061]	0.0233931	-1.78114	-0.209614
PSIP1	PC4 and SRSF1 interacting protein 1 [Source:HGNC Symbol;Acc:HGNC:9527]	0.023496	1.62048	0.175335
PLEKHH1	pleckstrin homology, MyTH4 and FERM domain containing H1 [Source:HGNC Symbol;Acc:HGNC:17733]	0.023496	-2.0511	-0.328839
CDHR1	cadherin related family member 1 [Source:HGNC Symbol;Acc:HGNC:14550]	0.0235045	-1.48158	-0.402824
LRRC1	leucine rich repeat containing 1 [Source:HGNC Symbol;Acc:HGNC:14307]	0.0235595	1.18872	0.159179
PLEKHA2	pleckstrin homology domain containing A2 [Source:HGNC Symbol;Acc:HGNC:14336]	0.0235712	1.92345	0.292795
C1QB	complement C1q B chain [Source:HGNC Symbol;Acc:HGNC:1242]	0.0235712	0.236047	0.119736
PRKAR1A	protein kinase cAMP-dependent type I regulatory subunit alpha [Source:HGNC Symbol;Acc:HGNC:9388]	0.0236899	1.97719	0.310244
GPR183	G protein-coupled receptor 183 [Source:HGNC Symbol;Acc:HGNC:3128]	0.0236899	-0.995301	-0.205472
LIF	LIF interleukin 6 family cytokine [Source:HGNC Symbol;Acc:HGNC:6596]	0.0237581	-1.84875	-0.94285
COG6	component of oligomeric golgi complex 6 [Source:HGNC Symbol;Acc:HGNC:18621]	0.0240764	1.66203	0.171064
TMCO3	transmembrane and coiled-coil domains 3 [Source:HGNC Symbol;Acc:HGNC:20329]	0.0243688	1.90946	0.219499
AQP7	aquaporin 7 [Source:HGNC Symbol;Acc:HGNC:640]	0.0248617	-0.507381	-0.0088239
CYP8B1	cytochrome P450 family 8 subfamily B member 1 [Source:HGNC Symbol;Acc:HGNC:2653]	0.0248617	-1.03308	-0.0738198
KCND3	potassium voltage-gated channel subfamily D member 3 [Source:HGNC Symbol;Acc:HGNC:6239]	0.0248617	-1.85212	-0.217495
IGFBP3	insulin like growth factor binding protein 3 [Source:HGNC Symbol;Acc:HGNC:5472]	0.0248838	1.07803	0.278937
HDAC9	histone deacetylase 9 [Source:HGNC Symbol;Acc:HGNC:14065]	0.0248838	1.92687	0.274724
ARHGAP1	Rho GTPase activating protein 1 [Source:HGNC Symbol;Acc:HGNC:673]	0.0248838	1.96621	0.222206
TMEM214	transmembrane protein 214 [Source:HGNC Symbol;Acc:HGNC:25983]	0.0248838	1.13908	0.183477
YKT6	YKT6 v-SNARE homolog [Source:HGNC Symbol;Acc:HGNC:16959]	0.0248838	1.41632	0.163063
GARS1	glycyl-tRNA synthetase 1 [Source:HGNC Symbol;Acc:HGNC:4162]	0.0248838	0.657617	0.0873978
SMARCA4	SWI/SNF related, matrix associated, actin dependent regulator of chromatin, subfamily a, member 4 [Source:HGNC Symbol;Acc:HGNC:11100]	0.0248838	0.267571	0.0135826
SORCS1	sortilin related VPS10 domain containing receptor 1 [Source:HGNC Symbol;Acc:HGNC:16697]	0.0248838	-1.45507	-0.0182301
EEF2K	eukaryotic elongation factor 2 kinase [Source:HGNC Symbol;Acc:HGNC:24615]	0.0248838	-1.71308	-0.179186
MATCAP2	microtubule associated tyrosine carboxypeptidase 2 [Source:HGNC Symbol;Acc:HGNC:22206]	0.0248838	-2.11043	-0.335421
MS4A6A	membrane spanning 4-domains A6A [Source:HGNC Symbol;Acc:HGNC:13375]	0.0253045	0.949598	0.156334
LGALS3BP	galectin 3 binding protein [Source:HGNC Symbol;Acc:HGNC:6564]	0.0253045	-1.18633	-0.0938623
FAM181B	family with sequence similarity 181 member B [Source:HGNC Symbol;Acc:HGNC:28512]	0.0253045	-1.75802	-0.30471
KCTD16	potassium channel tetramerization domain containing 16 [Source:HGNC Symbol;Acc:HGNC:29244]	0.0253045	-1.43186	-0.424207
GALNT5	polypeptide N-acetylgalactosaminyltransferase 5 [Source:HGNC Symbol;Acc:HGNC:4127]	0.0256823	1.38445	0.470205
DPP6	dipeptidyl peptidase like 6 [Source:HGNC Symbol;Acc:HGNC:3010]	0.0256823	-1.11453	-0.105459
PDE4C	phosphodiesterase 4C [Source:HGNC Symbol;Acc:HGNC:8782]	0.0257194	1.41857	0.196014
NANS	N-acetylneuraminate synthase [Source:HGNC Symbol;Acc:HGNC:19237]	0.0257194	0.564677	0.00199482
MT1X	metallothionein 1X [Source:HGNC Symbol;Acc:HGNC:7405]	0.0257194	-1.46648	-0.591909
ANO5	anoctamin 5 [Source:HGNC Symbol;Acc:HGNC:27337]	0.025927	1.06753	0.24442
INPP5J	inositol polyphosphate-5-phosphatase J [Source:HGNC Symbol;Acc:HGNC:8956]	0.025927	-1.57619	-0.194485
ADGRE5	adhesion G protein-coupled receptor E5 [Source:HGNC Symbol;Acc:HGNC:1711]	0.0264017	1.91844	0.337346
ARF1	ADP ribosylation factor 1 [Source:HGNC Symbol;Acc:HGNC:652]	0.0264017	1.64554	0.231496
MBOAT1	membrane bound O-acyltransferase domain containing 1 [Source:HGNC Symbol;Acc:HGNC:21579]	0.0264017	1.21957	0.134366
TMEM106C	transmembrane protein 106C [Source:HGNC Symbol;Acc:HGNC:28775]	0.0264017	1.27508	0.120287
RPN1	ribophorin I [Source:HGNC Symbol;Acc:HGNC:10381]	0.0264017	-0.0873653	0.0387682
NME1	NME/NM23 nucleoside diphosphate kinase 1 [Source:HGNC Symbol;Acc:HGNC:7849]	0.0264017	0.26776	0.0304154
PTPRR	protein tyrosine phosphatase receptor type R [Source:HGNC Symbol;Acc:HGNC:9680]	0.0264017	-0.40595	-0.341976
LYVE1	lymphatic vessel endothelial hyaluronan receptor 1 [Source:HGNC Symbol;Acc:HGNC:14687]	0.0268673	-0.285752	-0.130323
MYO5B	myosin VB [Source:HGNC Symbol;Acc:HGNC:7603]	0.0276954	0.133554	0.0849317
GPRC5A	G protein-coupled receptor class C group 5 member A [Source:HGNC Symbol;Acc:HGNC:9836]	0.0276954	-1.79779	-0.444051
ZFP36L2	ZFP36 ring finger protein like 2 [Source:HGNC Symbol;Acc:HGNC:1108]	0.0277073	0.767072	0.0762187
SCN10A	sodium voltage-gated channel alpha subunit 10 [Source:HGNC Symbol;Acc:HGNC:10582]	0.0278138	-1.40172	-0.168282
DDAH1	dimethylarginine dimethylaminohydrolase 1 [Source:HGNC Symbol;Acc:HGNC:2715]	0.027822	1.71194	0.3249
PCYOX1	prenylcysteine oxidase 1 [Source:HGNC Symbol;Acc:HGNC:20588]	0.0279406	0.587061	0.154037
HAPLN1	hyaluronan and proteoglycan link protein 1 [Source:HGNC Symbol;Acc:HGNC:2380]	0.0282091	1.78288	0.552201
WIPI1	WD repeat domain, phosphoinositide interacting 1 [Source:HGNC Symbol;Acc:HGNC:25471]	0.0282091	1.78044	0.229766
NT5C2	5'-nucleotidase, cytosolic II [Source:HGNC Symbol;Acc:HGNC:8022]	0.0287194	1.88851	0.217425
FZD7	frizzled class receptor 7 [Source:HGNC Symbol;Acc:HGNC:4045]	0.028819	1.18521	0.234747
SNN	stannin [Source:HGNC Symbol;Acc:HGNC:11149]	0.0289329	-0.484992	-0.0961988
DKK3	dickkopf WNT signaling pathway inhibitor 3 [Source:HGNC Symbol;Acc:HGNC:2893]	0.0296335	1.65836	0.234209
ROR1	receptor tyrosine kinase like orphan receptor 1 [Source:HGNC Symbol;Acc:HGNC:10256]	0.0296335	0.804804	0.179465
DPH2	diphthamide biosynthesis 2 [Source:HGNC Symbol;Acc:HGNC:3004]	0.0296335	0.376536	-0.0037729
FGF7P3	fibroblast growth factor 7 pseudogene 3 [Source:HGNC Symbol;Acc:HGNC:26671]	0.0296335	-1.53879	-0.386621
ETNPPL	ethanolamine-phosphate phospho-lyase [Source:HGNC Symbol;Acc:HGNC:14404]	0.0296335	-2.11254	-1.17039
AGTR1	angiotensin II receptor type 1 [Source:HGNC Symbol;Acc:HGNC:336]	0.0301738	-0.834312	-0.103643
FAM114A1	family with sequence similarity 114 member A1 [Source:HGNC Symbol;Acc:HGNC:25087]	0.0304294	1.65317	0.222982
PSMD8	proteasome 26S subunit, non-ATPase 8 [Source:HGNC Symbol;Acc:HGNC:9566]	0.0304294	0.830058	0.203289
ENTPD3	ectonucleoside triphosphate diphosphohydrolase 3 [Source:HGNC Symbol;Acc:HGNC:3365]	0.0304294	-0.276586	-0.0598078
MESP1	mesoderm posterior bHLH transcription factor 1 [Source:HGNC Symbol;Acc:HGNC:29658]	0.0304294	-1.50811	-0.175271
RHAG	Rh associated glycoprotein [Source:HGNC Symbol;Acc:HGNC:10006]	0.0304294	-1.87533	-0.466412
SBSPON	somatomedin B and thrombospondin type 1 domain containing [Source:HGNC Symbol;Acc:HGNC:30362]	0.0305218	-0.870365	-0.294186
CALU	calumenin [Source:HGNC Symbol;Acc:HGNC:1458]	0.0310287	1.78905	0.261821
TSPO	translocator protein [Source:HGNC Symbol;Acc:HGNC:1158]	0.0310287	1.02492	0.128931
TNNI1	troponin I1, slow skeletal type [Source:HGNC Symbol;Acc:HGNC:11945]	0.0312111	-1.4811	-0.520705
ZNF223	zinc finger protein 223 [Source:HGNC Symbol;Acc:HGNC:13016]	0.0322485	-0.129046	-0.00509993
PCSK1N	proprotein convertase subtilisin/kexin type 1 inhibitor [Source:HGNC Symbol;Acc:HGNC:17301]	0.0324063	1.57692	0.859152
SGCD	sarcoglycan delta [Source:HGNC Symbol;Acc:HGNC:10807]	0.0324063	1.57677	0.233668
FATE1	fetal and adult testis expressed 1 [Source:HGNC Symbol;Acc:HGNC:24683]	0.0324063	1.31529	0.191728
RGS7BP	regulator of G protein signaling 7 binding protein [Source:HGNC Symbol;Acc:HGNC:23271]	0.0324063	-0.54374	0.0495859
SERPINB8	serpin family B member 8 [Source:HGNC Symbol;Acc:HGNC:8952]	0.0324063	-1.37528	-0.208055
QPCT	glutaminyl-peptide cyclotransferase [Source:HGNC Symbol;Acc:HGNC:9753]	0.0324102	1.55999	0.446367
PDE1C	phosphodiesterase 1C [Source:HGNC Symbol;Acc:HGNC:8776]	0.0324102	1.89477	0.327038
PALM3	paralemmin 3 [Source:HGNC Symbol;Acc:HGNC:33274]	0.0326862	1.63231	0.489865
C1QA	complement C1q A chain [Source:HGNC Symbol;Acc:HGNC:1241]	0.0326862	0.417179	0.160178
FLRT1	fibronectin leucine rich transmembrane protein 1 [Source:HGNC Symbol;Acc:HGNC:3760]	0.0326862	-1.0543	-0.209381
NRK	Nik related kinase [Source:HGNC Symbol;Acc:HGNC:25391]	0.0328376	1.60548	0.41022
LARP6	La ribonucleoprotein 6, translational regulator [Source:HGNC Symbol;Acc:HGNC:24012]	0.0328376	-1.31679	-0.163966
DAPK2	death associated protein kinase 2 [Source:HGNC Symbol;Acc:HGNC:2675]	0.0330463	-1.63951	-0.26227
LINC01278	long intergenic non-protein coding RNA 1278 [Source:HGNC Symbol;Acc:HGNC:28090]	0.0335633	-0.0376528	0.0629959
TMEM176A	transmembrane protein 176A [Source:HGNC Symbol;Acc:HGNC:24930]	0.0336024	-1.2871	-0.271884
SRPRB	SRP receptor subunit beta [Source:HGNC Symbol;Acc:HGNC:24085]	0.0339427	0.214435	0.0403874
LRRK2	leucine rich repeat kinase 2 [Source:HGNC Symbol;Acc:HGNC:18618]	0.0339427	-0.071733	0.0366472
SEC61A1	SEC61 translocon subunit alpha 1 [Source:HGNC Symbol;Acc:HGNC:18276]	0.0341499	1.26637	0.138099
CDKL2	cyclin dependent kinase like 2 [Source:HGNC Symbol;Acc:HGNC:1782]	0.0341499	-1.21947	-0.0647565
ITM2A	integral membrane protein 2A [Source:HGNC Symbol;Acc:HGNC:6173]	0.0343393	0.383454	0.21576
RORB	RAR related orphan receptor B [Source:HGNC Symbol;Acc:HGNC:10259]	0.0343393	-1.36127	-0.114722
LIN9	lin-9 DREAM MuvB core complex component [Source:HGNC Symbol;Acc:HGNC:30830]	0.0344844	1.22413	0.208528
NPC2	NPC intracellular cholesterol transporter 2 [Source:HGNC Symbol;Acc:HGNC:14537]	0.0345511	1.62121	0.319489
TNNI3	troponin I3, cardiac type [Source:HGNC Symbol;Acc:HGNC:11947]	0.0345511	1.89461	0.292826
TBC1D31	TBC1 domain family member 31 [Source:HGNC Symbol;Acc:HGNC:30888]	0.0345511	1.10717	0.111404
UCK2	uridine-cytidine kinase 2 [Source:HGNC Symbol;Acc:HGNC:12562]	0.0345511	0.98357	0.0762898
ADGRB2	adhesion G protein-coupled receptor B2 [Source:HGNC Symbol;Acc:HGNC:944]	0.0345511	-1.36626	-0.310908
GHRH	growth hormone releasing hormone [Source:HGNC Symbol;Acc:HGNC:4265]	0.0348514	-1.54206	-0.637499
FHL1	four and a half LIM domains 1 [Source:HGNC Symbol;Acc:HGNC:3702]	0.034989	1.25271	0.41564
SGTA	small glutamine rich tetratricopeptide repeat co-chaperone alpha [Source:HGNC Symbol;Acc:HGNC:10819]	0.0351434	0.918889	0.0762857
NAPSB	napsin B aspartic peptidase, pseudogene [Source:HGNC Symbol;Acc:HGNC:13396]	0.0353469	1.93676	0.369244
AKR1C1	aldo-keto reductase family 1 member C1 [Source:HGNC Symbol;Acc:HGNC:384]	0.0355533	-0.291437	-0.127785
NDRG3	NDRG family member 3 [Source:HGNC Symbol;Acc:HGNC:14462]	0.0357066	0.628573	0.113977
HSDL2	hydroxysteroid dehydrogenase like 2 [Source:HGNC Symbol;Acc:HGNC:18572]	0.0357081	1.28105	0.169498
VPS35	VPS35 retromer complex component [Source:HGNC Symbol;Acc:HGNC:13487]	0.0357081	1.66412	0.168325
KIFC3	kinesin family member C3 [Source:HGNC Symbol;Acc:HGNC:6326]	0.0357081	0.914273	0.0776434
HLA-DRA	major histocompatibility complex, class II, DR alpha [Source:HGNC Symbol;Acc:HGNC:4947]	0.0358304	1.58339	0.6682
ATP13A3	ATPase 13A3 [Source:HGNC Symbol;Acc:HGNC:24113]	0.0358304	1.74596	0.358108
HSPA4L	heat shock protein family A (Hsp70) member 4 like [Source:HGNC Symbol;Acc:HGNC:17041]	0.0358304	1.65662	0.27921
EGLN3	egl-9 family hypoxia inducible factor 3 [Source:HGNC Symbol;Acc:HGNC:14661]	0.0358304	0.430958	0.102492
OTUD1	OTU deubiquitinase 1 [Source:HGNC Symbol;Acc:HGNC:27346]	0.0358304	0.412304	0.0606834
ISG20L2	interferon stimulated exonuclease gene 20 like 2 [Source:HGNC Symbol;Acc:HGNC:25745]	0.0358304	-1.20073	-0.106193
AR	androgen receptor [Source:HGNC Symbol;Acc:HGNC:644]	0.0358304	-1.16806	-0.131017
TMEM53	transmembrane protein 53 [Source:HGNC Symbol;Acc:HGNC:26186]	0.0358304	-1.55826	-0.220379
CACNA2D2	calcium voltage-gated channel auxiliary subunit alpha2delta 2 [Source:HGNC Symbol;Acc:HGNC:1400]	0.0358304	-1.5211	-0.245366
MASP1	MBL associated serine protease 1 [Source:HGNC Symbol;Acc:HGNC:6901]	0.0361852	1.39773	0.374707
PIFO	primary cilia formation [Source:HGNC Symbol;Acc:HGNC:27009]	0.0361852	-1.56812	-0.132007
TANGO2	transport and golgi organization 2 homolog [Source:HGNC Symbol;Acc:HGNC:25439]	0.0368722	1.9961	0.276964
SH3GL1	SH3 domain containing GRB2 like 1, endophilin A2 [Source:HGNC Symbol;Acc:HGNC:10830]	0.0368722	-0.4567	-0.0548688
PEG10	paternally expressed 10 [Source:HGNC Symbol;Acc:HGNC:14005]	0.0369328	-1.73232	-0.401501
NRAP	nebulin related anchoring protein [Source:HGNC Symbol;Acc:HGNC:7988]	0.0372595	1.89289	0.484109
CRYAB	crystallin alpha B [Source:HGNC Symbol;Acc:HGNC:2389]	0.0372595	1.21751	0.344373
RBM3	RNA binding motif protein 3 [Source:HGNC Symbol;Acc:HGNC:9900]	0.0372595	1.80328	0.254182
ZBED9		0.0372883	-1.60962	-0.228536
ALOX5AP	arachidonate 5-lipoxygenase activating protein [Source:HGNC Symbol;Acc:HGNC:436]	0.0373464	0.439534	0.0863432
RELN	reelin [Source:HGNC Symbol;Acc:HGNC:9957]	0.0376625	1.64344	0.931457
GABARAPL2	GABA type A receptor associated protein like 2 [Source:HGNC Symbol;Acc:HGNC:13291]	0.0376625	1.54835	0.297897
NAAA	N-acylethanolamine acid amidase [Source:HGNC Symbol;Acc:HGNC:736]	0.0376625	1.60313	0.210286
FLNC	filamin C [Source:HGNC Symbol;Acc:HGNC:3756]	0.0376625	0.192157	0.0610015
TRNP1	TMF1 regulated nuclear protein 1 [Source:HGNC Symbol;Acc:HGNC:34348]	0.0376625	-1.38236	-0.130696
TLR3	toll like receptor 3 [Source:HGNC Symbol;Acc:HGNC:11849]	0.0376625	-0.898282	-0.133405
LRRC2	leucine rich repeat containing 2 [Source:HGNC Symbol;Acc:HGNC:14676]	0.0376838	1.40252	0.31617
NEK5	NIMA related kinase 5 [Source:HGNC Symbol;Acc:HGNC:7748]	0.0376838	1.30222	0.246106
ACBD5	acyl-CoA binding domain containing 5 [Source:HGNC Symbol;Acc:HGNC:23338]	0.0376838	1.78918	0.220799
SEC13	SEC13 homolog, nuclear pore and COPII coat complex component [Source:HGNC Symbol;Acc:HGNC:10697]	0.0376838	1.32862	0.159457
STX7	syntaxin 7 [Source:HGNC Symbol;Acc:HGNC:11442]	0.0376838	1.32725	0.147438
MTTP	microsomal triglyceride transfer protein [Source:HGNC Symbol;Acc:HGNC:7467]	0.0376838	-1.02004	-0.0600619
WNT5A	Wnt family member 5A [Source:HGNC Symbol;Acc:HGNC:12784]	0.0376838	-1.43744	-0.166609
KCNQ5	potassium voltage-gated channel subfamily Q member 5 [Source:HGNC Symbol;Acc:HGNC:6299]	0.0376838	-1.9263	-0.547531
USH1C	USH1 protein network component harmonin [Source:HGNC Symbol;Acc:HGNC:12597]	0.0378714	-1.76871	-0.475589
SLC6A16	solute carrier family 6 member 16 [Source:HGNC Symbol;Acc:HGNC:13622]	0.038427	-0.406246	-0.0580664
IGSF11	immunoglobulin superfamily member 11 [Source:HGNC Symbol;Acc:HGNC:16669]	0.038427	-1.50691	-0.361379
GIMAP2	GTPase, IMAP family member 2 [Source:HGNC Symbol;Acc:HGNC:21789]	0.0388016	1.24887	0.258779
ZNF239	zinc finger protein 239 [Source:HGNC Symbol;Acc:HGNC:13031]	0.0388016	-1.41619	-0.263332
PPM1E	protein phosphatase, Mg2+/Mn2+ dependent 1E [Source:HGNC Symbol;Acc:HGNC:19322]	0.0388268	-1.67262	-0.423923
JAM2	junctional adhesion molecule 2 [Source:HGNC Symbol;Acc:HGNC:14686]	0.0390159	-0.109846	0.00351523
TRPC4	transient receptor potential cation channel subfamily C member 4 [Source:HGNC Symbol;Acc:HGNC:12336]	0.0390477	-1.75525	-0.603815
PGAM1	phosphoglycerate mutase 1 [Source:HGNC Symbol;Acc:HGNC:8888]	0.039169	1.64967	0.278413
MARCHF3	membrane associated ring-CH-type finger 3 [Source:HGNC Symbol;Acc:HGNC:28728]	0.039169	1.48068	0.0479567
NNMT	nicotinamide N-methyltransferase [Source:HGNC Symbol;Acc:HGNC:7861]	0.0398008	-0.0394534	-0.109985
COPZ2	COPI coat complex subunit zeta 2 [Source:HGNC Symbol;Acc:HGNC:19356]	0.0399326	1.66634	0.219483
NES	nestin [Source:HGNC Symbol;Acc:HGNC:7756]	0.0405209	1.34728	0.314137
CYBRD1	cytochrome b reductase 1 [Source:HGNC Symbol;Acc:HGNC:20797]	0.0405209	0.603908	0.142618
SLC22A5	solute carrier family 22 member 5 [Source:HGNC Symbol;Acc:HGNC:10969]	0.0405209	-1.68954	-0.186608
EXPH5	exophilin 5 [Source:HGNC Symbol;Acc:HGNC:30578]	0.0405209	-1.72144	-0.295016
SNAI2	snail family transcriptional repressor 2 [Source:HGNC Symbol;Acc:HGNC:11094]	0.0405954	0.604987	0.068242
METTL7B	methyltransferase like 7B [Source:HGNC Symbol;Acc:HGNC:28276]	0.0405954	-1.73711	-0.704627
LNP1	leukemia NUP98 fusion partner 1 [Source:HGNC Symbol;Acc:HGNC:28014]	0.0409848	1.47443	0.213136
PRDX6	peroxiredoxin 6 [Source:HGNC Symbol;Acc:HGNC:16753]	0.0409848	-1.21299	-0.110637
COMMD8	COMM domain containing 8 [Source:HGNC Symbol;Acc:HGNC:26036]	0.0411306	1.32113	0.105457
NR4A3	nuclear receptor subfamily 4 group A member 3 [Source:HGNC Symbol;Acc:HGNC:7982]	0.0422666	-1.19957	-0.443052
ERC2	ELKS/RAB6-interacting/CAST family member 2 [Source:HGNC Symbol;Acc:HGNC:31922]	0.0431339	1.6431	0.363303
NKG7	natural killer cell granule protein 7 [Source:HGNC Symbol;Acc:HGNC:7830]	0.0431339	1.05966	0.324757
DCN	decorin [Source:HGNC Symbol;Acc:HGNC:2705]	0.0431339	0.711748	0.286341
C11orf24	chromosome 11 open reading frame 24 [Source:HGNC Symbol;Acc:HGNC:1174]	0.0431339	1.42699	0.202677
PSMB3	proteasome 20S subunit beta 3 [Source:HGNC Symbol;Acc:HGNC:9540]	0.0431339	0.2622	0.183361
YIF1A	Yip1 interacting factor homolog A, membrane trafficking protein [Source:HGNC Symbol;Acc:HGNC:16688]	0.0431339	0.919627	0.137693
DRAM2	DNA damage regulated autophagy modulator 2 [Source:HGNC Symbol;Acc:HGNC:28769]	0.0431339	0.628306	0.100597
C7	complement C7 [Source:HGNC Symbol;Acc:HGNC:1346]	0.0431339	-0.298961	0.0862669
ARF5	ADP ribosylation factor 5 [Source:HGNC Symbol;Acc:HGNC:658]	0.0431339	0.514259	0.068023
GLUL	glutamate-ammonia ligase [Source:HGNC Symbol;Acc:HGNC:4341]	0.0431339	-0.285624	0.0283116
ILRUN	inflammation and lipid regulator with UBA-like and NBR1-like domains [Source:HGNC Symbol;Acc:HGNC:21215]	0.0431339	0.109395	0.000458329
CYFIP2	cytoplasmic FMR1 interacting protein 2 [Source:HGNC Symbol;Acc:HGNC:13760]	0.0431339	-1.44193	-0.149377
SLC10A1	solute carrier family 10 member 1 [Source:HGNC Symbol;Acc:HGNC:10905]	0.0431339	-1.26206	-0.197017
ZBTB44-DT	ZBTB44 divergent transcript [Source:HGNC Symbol;Acc:HGNC:54265]	0.0431339	-2.15464	-0.48581
STRIP2	striatin interacting protein 2 [Source:HGNC Symbol;Acc:HGNC:22209]	0.0431339	-1.36977	-0.54907
LTBP1	latent transforming growth factor beta binding protein 1 [Source:HGNC Symbol;Acc:HGNC:6714]	0.0432864	1.60584	0.28929
COL8A2	collagen type VIII alpha 2 chain [Source:HGNC Symbol;Acc:HGNC:2216]	0.0432864	1.73763	0.250537
ILF2	interleukin enhancer binding factor 2 [Source:HGNC Symbol;Acc:HGNC:6037]	0.0432864	1.20041	0.211493
MAPK14	mitogen-activated protein kinase 14 [Source:HGNC Symbol;Acc:HGNC:6876]	0.0432864	1.74844	0.183016
MFAP4	microfibril associated protein 4 [Source:HGNC Symbol;Acc:HGNC:7035]	0.0432864	0.549289	0.156933
SYNPO	synaptopodin [Source:HGNC Symbol;Acc:HGNC:30672]	0.0432864	1.02126	0.124685
TMBIM1	transmembrane BAX inhibitor motif containing 1 [Source:HGNC Symbol;Acc:HGNC:23410]	0.0432864	0.0565694	0.0927659
WIZ	WIZ zinc finger [Source:HGNC Symbol;Acc:HGNC:30917]	0.0432864	-0.990036	-0.0551523
CST3	cystatin C [Source:HGNC Symbol;Acc:HGNC:2475]	0.0432864	-0.814578	-0.0845478
MCTP2	multiple C2 and transmembrane domain containing 2 [Source:HGNC Symbol;Acc:HGNC:25636]	0.0432864	-1.05615	-0.201182
LCLAT1	lysocardiolipin acyltransferase 1 [Source:HGNC Symbol;Acc:HGNC:26756]	0.0434162	1.80246	0.282111
INMT	indolethylamine N-methyltransferase [Source:HGNC Symbol;Acc:HGNC:6069]	0.0434162	0.932274	0.141336
DCAF4L1	DDB1 and CUL4 associated factor 4 like 1 [Source:HGNC Symbol;Acc:HGNC:27723]	0.0434162	0.0718123	-0.0329887
UAP1	UDP-N-acetylglucosamine pyrophosphorylase 1 [Source:HGNC Symbol;Acc:HGNC:12457]	0.0434162	-1.17584	-0.113371
ACSF2	acyl-CoA synthetase family member 2 [Source:HGNC Symbol;Acc:HGNC:26101]	0.0434162	-1.14765	-0.133936
DISP2	dispatched RND transporter family member 2 [Source:HGNC Symbol;Acc:HGNC:19712]	0.0434162	-1.76373	-0.408217
TTLL1	TTL family tubulin polyglutamylase complex subunit L1 [Source:HGNC Symbol;Acc:HGNC:1312]	0.0434757	1.25531	0.152411
CAPN6	calpain 6 [Source:HGNC Symbol;Acc:HGNC:1483]	0.043953	-1.53451	-0.240499
HCK	HCK proto-oncogene, Src family tyrosine kinase [Source:HGNC Symbol;Acc:HGNC:4840]	0.0441477	0.374258	-0.0345351
MS4A4A	membrane spanning 4-domains A4A [Source:HGNC Symbol;Acc:HGNC:13371]	0.0443588	-0.0272894	-0.0413738
EFR3B	EFR3 homolog B [Source:HGNC Symbol;Acc:HGNC:29155]	0.0444256	0.525475	0.247279
UBE2H	ubiquitin conjugating enzyme E2 H [Source:HGNC Symbol;Acc:HGNC:12484]	0.0447659	1.87767	0.229651
ZDHHC9	zinc finger DHHC-type palmitoyltransferase 9 [Source:HGNC Symbol;Acc:HGNC:18475]	0.0447659	0.0023608	-0.0699652
YARS1	tyrosyl-tRNA synthetase 1 [Source:HGNC Symbol;Acc:HGNC:12840]	0.0447659	-1.18897	-0.123002
ACAT1	acetyl-CoA acetyltransferase 1 [Source:HGNC Symbol;Acc:HGNC:93]	0.0448023	1.36562	0.178484
RAP1GAP2	RAP1 GTPase activating protein 2 [Source:HGNC Symbol;Acc:HGNC:29176]	0.0449901	-1.88727	-0.259243
MYOM1	myomesin 1 [Source:HGNC Symbol;Acc:HGNC:7613]	0.0451295	1.82157	0.402334
RGS18	regulator of G protein signaling 18 [Source:HGNC Symbol;Acc:HGNC:14261]	0.0451295	1.16615	0.375354
CRBN	cereblon [Source:HGNC Symbol;Acc:HGNC:30185]	0.0451295	1.4775	0.154425
CIB1	calcium and integrin binding 1 [Source:HGNC Symbol;Acc:HGNC:16920]	0.0451295	1.06016	0.119884
SZRD1	SUZ RNA binding domain containing 1 [Source:HGNC Symbol;Acc:HGNC:30232]	0.0451295	0.209841	0.0591369
NTF4	neurotrophin 4 [Source:HGNC Symbol;Acc:HGNC:8024]	0.0451295	-1.75748	-0.267326
SPINK2	serine peptidase inhibitor Kazal type 2 [Source:HGNC Symbol;Acc:HGNC:11245]	0.0451295	-1.4953	-0.280345
PICALM	phosphatidylinositol binding clathrin assembly protein [Source:HGNC Symbol;Acc:HGNC:15514]	0.0451666	1.28124	0.253948
CNTFR	ciliary neurotrophic factor receptor [Source:HGNC Symbol;Acc:HGNC:2170]	0.0451666	-1.11244	-0.0464984
UBE2Z	ubiquitin conjugating enzyme E2 Z [Source:HGNC Symbol;Acc:HGNC:25847]	0.0462696	1.04224	0.0478496
PTPN14	protein tyrosine phosphatase non-receptor type 14 [Source:HGNC Symbol;Acc:HGNC:9647]	0.0463357	1.61691	0.234509
RBM22	RNA binding motif protein 22 [Source:HGNC Symbol;Acc:HGNC:25503]	0.0463357	1.76378	0.194117
CPT2	carnitine palmitoyltransferase 2 [Source:HGNC Symbol;Acc:HGNC:2330]	0.0463357	0.928275	0.0805144
DDIT4	DNA damage inducible transcript 4 [Source:HGNC Symbol;Acc:HGNC:24944]	0.0463357	0.623885	0.0497519
STK38L	serine/threonine kinase 38 like [Source:HGNC Symbol;Acc:HGNC:17848]	0.0464446	1.12407	0.257059
MTCL1	microtubule crosslinking factor 1 [Source:HGNC Symbol;Acc:HGNC:29121]	0.0464446	0.815617	0.159419
DLL1	delta like canonical Notch ligand 1 [Source:HGNC Symbol;Acc:HGNC:2908]	0.0464446	-1.14623	-0.255786
ATF3	activating transcription factor 3 [Source:HGNC Symbol;Acc:HGNC:785]	0.0464446	-1.02581	-0.366977
IFIT1	interferon induced protein with tetratricopeptide repeats 1 [Source:HGNC Symbol;Acc:HGNC:5407]	0.0464814	0.370298	0.102066
CAVIN1	caveolae associated protein 1 [Source:HGNC Symbol;Acc:HGNC:9688]	0.0465568	1.59075	0.289834
FMO2	flavin containing dimethylaniline monoxygenase 2 [Source:HGNC Symbol;Acc:HGNC:3770]	0.0465568	0.944511	0.284884
PITPNC1	phosphatidylinositol transfer protein cytoplasmic 1 [Source:HGNC Symbol;Acc:HGNC:21045]	0.0465568	0.0416673	-0.0903701
MYH7	myosin heavy chain 7 [Source:HGNC Symbol;Acc:HGNC:7577]	0.0467612	1.61742	0.614566
S100A9	S100 calcium binding protein A9 [Source:HGNC Symbol;Acc:HGNC:10499]	0.0467612	-0.0210173	-0.0234185
SVBP	small vasohibin binding protein [Source:HGNC Symbol;Acc:HGNC:29204]	0.0470553	0.721365	-0.0339814
TSPAN2	tetraspanin 2 [Source:HGNC Symbol;Acc:HGNC:20659]	0.0473339	-0.591938	-0.0350184
HERC2P3	HERC2 pseudogene 3 [Source:HGNC Symbol;Acc:HGNC:4871]	0.0473339	-0.979831	-0.0424573
MPHOSPH8	M-phase phosphoprotein 8 [Source:HGNC Symbol;Acc:HGNC:29810]	0.0477215	1.32174	0.0957746
GEMIN4	gem nuclear organelle associated protein 4 [Source:HGNC Symbol;Acc:HGNC:15717]	0.048451	-1.17224	-0.0667922
GABRA5	gamma-aminobutyric acid type A receptor subunit alpha5 [Source:HGNC Symbol;Acc:HGNC:4079]	0.048451	-1.48717	-0.491582
ANKRD35	ankyrin repeat domain 35 [Source:HGNC Symbol;Acc:HGNC:26323]	0.0485069	0.0994467	-0.0612133
ADAMTSL2	ADAMTS like 2 [Source:HGNC Symbol;Acc:HGNC:14631]	0.0486135	0.736847	0.268561
NCF2	neutrophil cytosolic factor 2 [Source:HGNC Symbol;Acc:HGNC:7661]	0.0486135	0.979007	0.185138
MRTO4	MRT4 homolog, ribosome maturation factor [Source:HGNC Symbol;Acc:HGNC:18477]	0.0486135	0.304262	-0.0110128
IFT52	intraflagellar transport 52 [Source:HGNC Symbol;Acc:HGNC:15901]	0.0486213	1.37832	0.133912
KCNJ3	potassium inwardly rectifying channel subfamily J member 3 [Source:HGNC Symbol;Acc:HGNC:6264]	0.0491751	-1.12387	-0.166223
PRR32	proline rich 32 [Source:HGNC Symbol;Acc:HGNC:34498]	0.0492566	-1.44511	-0.305553
PLS3	plastin 3 [Source:HGNC Symbol;Acc:HGNC:9091]	0.0493602	1.13903	0.262978
C19orf54		0.0493602	0.821334	0.0691417
AMD1	adenosylmethionine decarboxylase 1 [Source:HGNC Symbol;Acc:HGNC:457]	0.0493602	-0.864136	-0.0860301
TENT5A	terminal nucleotidyltransferase 5A [Source:HGNC Symbol;Acc:HGNC:18345]	0.0493602	-0.806461	-0.145016
BANF1	BAF nuclear assembly factor 1 [Source:HGNC Symbol;Acc:HGNC:17397]	0.0494699	0.271404	0.084264
SUGCT	succinyl-CoA:glutarate-CoA transferase [Source:HGNC Symbol;Acc:HGNC:16001]	0.0495389	0.0517282	0.133472
EIF3D	eukaryotic translation initiation factor 3 subunit D [Source:HGNC Symbol;Acc:HGNC:3278]	0.0495389	0.667204	0.127306
ATP6V0B	ATPase H+ transporting V0 subunit b [Source:HGNC Symbol;Acc:HGNC:861]	0.0497989	1.07802	0.105028
USP54	ubiquitin specific peptidase 54 [Source:HGNC Symbol;Acc:HGNC:23513]	0.0497989	-1.71081	-0.223383
PRRG1	proline rich and Gla domain 1 [Source:HGNC Symbol;Acc:HGNC:9469]	0.0497989	-1.61309	-0.237989
P2RY13	purinergic receptor P2Y13 [Source:HGNC Symbol;Acc:HGNC:4537]	0.0498241	1.01784	0.323135
MYL12A	myosin light chain 12A [Source:HGNC Symbol;Acc:HGNC:16701]	0.0498241	1.26951	0.297026
ARHGEF6	Rac/Cdc42 guanine nucleotide exchange factor 6 [Source:HGNC Symbol;Acc:HGNC:685]	0.0498241	1.81455	0.210474
PLPP5	phospholipid phosphatase 5 [Source:HGNC Symbol;Acc:HGNC:25026]	0.0498241	1.41581	0.1606
THOC6	THO complex subunit 6 [Source:HGNC Symbol;Acc:HGNC:28369]	0.0498241	0.796926	0.110248
FNBP1	formin binding protein 1 [Source:HGNC Symbol;Acc:HGNC:17069]	0.0498241	1.09061	0.100226
TP53INP2	tumor protein p53 inducible nuclear protein 2 [Source:HGNC Symbol;Acc:HGNC:16104]	0.0498241	0.283642	0.0930068
TAGLN	transgelin [Source:HGNC Symbol;Acc:HGNC:11553]	0.0498241	0.00155582	0.0531366
EFCAB7	EF-hand calcium binding domain 7 [Source:HGNC Symbol;Acc:HGNC:29379]	0.0498241	0.643396	0.0400725
CYBA	cytochrome b-245 alpha chain [Source:HGNC Symbol;Acc:HGNC:2577]	0.0498241	0.681936	0.0236893
CHRM3	cholinergic receptor muscarinic 3 [Source:HGNC Symbol;Acc:HGNC:1952]	0.0498241	-1.13163	-0.0332143
SRC	SRC proto-oncogene, non-receptor tyrosine kinase [Source:HGNC Symbol;Acc:HGNC:11283]	0.0498241	-1.45751	-0.188759
PARD6B	par-6 family cell polarity regulator beta [Source:HGNC Symbol;Acc:HGNC:16245]	0.0498241	-1.55391	-0.281827
HPN	hepsin [Source:HGNC Symbol;Acc:HGNC:5155]	0.0498241	-1.87159	-0.420286
XPR1	xenotropic and polytropic retrovirus receptor 1 [Source:HGNC Symbol;Acc:HGNC:12827]	0.0500894	1.55423	0.257765
HLA-DMA	major histocompatibility complex, class II, DM alpha [Source:HGNC Symbol;Acc:HGNC:4934]	0.0500894	0.675364	0.13307
TUFT1	tuftelin 1 [Source:HGNC Symbol;Acc:HGNC:12422]	0.0500932	-1.34478	-0.211351
ALDH6A1	aldehyde dehydrogenase 6 family member A1 [Source:HGNC Symbol;Acc:HGNC:7179]	0.050148	1.64372	0.27496
TCTN1	tectonic family member 1 [Source:HGNC Symbol;Acc:HGNC:26113]	0.050148	-1.07774	-0.0565284
PZP	PZP alpha-2-macroglobulin like [Source:HGNC Symbol;Acc:HGNC:9750]	0.0502379	-0.500152	-0.0250268
CXCL11	C-X-C motif chemokine ligand 11 [Source:HGNC Symbol;Acc:HGNC:10638]	0.0504277	1.23606	0.386658
B3GALT2	beta-1,3-galactosyltransferase 2 [Source:HGNC Symbol;Acc:HGNC:917]	0.0504277	0.664775	0.131757
CPNE5	copine 5 [Source:HGNC Symbol;Acc:HGNC:2318]	0.0504277	-1.22205	-0.137758
MAD1L1	mitotic arrest deficient 1 like 1 [Source:HGNC Symbol;Acc:HGNC:6762]	0.0504277	-0.163603	-0.195884
ALPK3	alpha kinase 3 [Source:HGNC Symbol;Acc:HGNC:17574]	0.0504308	1.6604	0.304622
CCND1	cyclin D1 [Source:HGNC Symbol;Acc:HGNC:1582]	0.0504308	1.56822	0.288201
FARP1	FERM, ARH/RhoGEF and pleckstrin domain protein 1 [Source:HGNC Symbol;Acc:HGNC:3591]	0.0504308	1.31189	0.167507
WSCD2	WSC domain containing 2 [Source:HGNC Symbol;Acc:HGNC:29117]	0.0504308	-0.827259	-0.161178
CENPQ	centromere protein Q [Source:HGNC Symbol;Acc:HGNC:21347]	0.050452	0.523646	0.0829437
UBALD2	UBA like domain containing 2 [Source:HGNC Symbol;Acc:HGNC:28438]	0.0504817	0.9027	0.0657509
NOX4	NADPH oxidase 4 [Source:HGNC Symbol;Acc:HGNC:7891]	0.050798	1.794	0.368609
SNHG14	small nucleolar RNA host gene 14 [Source:HGNC Symbol;Acc:HGNC:37462]	0.050798	2.28266	0.304115
TCIM	transcriptional and immune response regulator [Source:HGNC Symbol;Acc:HGNC:1357]	0.050798	0.956382	0.240014
XPC	XPC complex subunit, DNA damage recognition and repair factor [Source:HGNC Symbol;Acc:HGNC:12816]	0.050798	1.4369	0.183917
PDCD4	programmed cell death 4 [Source:HGNC Symbol;Acc:HGNC:8763]	0.050798	0.861106	0.0989777
AIF1	allograft inflammatory factor 1 [Source:HGNC Symbol;Acc:HGNC:352]	0.050798	0.163831	0.00547632
MARK3	microtubule affinity regulating kinase 3 [Source:HGNC Symbol;Acc:HGNC:6897]	0.050798	-1.66932	-0.121115
CACNA2D3	calcium voltage-gated channel auxiliary subunit alpha2delta 3 [Source:HGNC Symbol;Acc:HGNC:15460]	0.050798	-1.6893	-0.256658
BTN3A3	butyrophilin subfamily 3 member A3 [Source:HGNC Symbol;Acc:HGNC:1140]	0.0509821	0.660387	0.10496
SEPTIN6	septin 6 [Source:HGNC Symbol;Acc:HGNC:15848]	0.0509821	0.886008	0.0495971
RPS6KA5	ribosomal protein S6 kinase A5 [Source:HGNC Symbol;Acc:HGNC:10434]	0.0509821	-1.25694	-0.199296
TNFRSF12A	TNF receptor superfamily member 12A [Source:HGNC Symbol;Acc:HGNC:18152]	0.0510533	0.87677	0.322215
GPR3	G protein-coupled receptor 3 [Source:HGNC Symbol;Acc:HGNC:4484]	0.0510533	-0.204884	0.183874
SLC1A5	solute carrier family 1 member 5 [Source:HGNC Symbol;Acc:HGNC:10943]	0.0510533	-0.673108	-0.118583
MVP	major vault protein [Source:HGNC Symbol;Acc:HGNC:7531]	0.0510533	-0.743237	-0.120652
CD46	CD46 molecule [Source:HGNC Symbol;Acc:HGNC:6953]	0.0514027	0.967477	0.229715
EEF1AKMT2	EEF1A lysine methyltransferase 2 [Source:HGNC Symbol;Acc:HGNC:33787]	0.0517261	1.19833	0.122475
HTR2B	5-hydroxytryptamine receptor 2B [Source:HGNC Symbol;Acc:HGNC:5294]	0.0519986	1.75673	0.6709
MRPS6	mitochondrial ribosomal protein S6 [Source:HGNC Symbol;Acc:HGNC:14051]	0.0519986	1.36201	0.27717
CCNI	cyclin I [Source:HGNC Symbol;Acc:HGNC:1595]	0.0519986	1.65774	0.255391
CTSK	cathepsin K [Source:HGNC Symbol;Acc:HGNC:2536]	0.0519986	0.95476	0.208199
WWTR1	WW domain containing transcription regulator 1 [Source:HGNC Symbol;Acc:HGNC:24042]	0.0519986	1.04627	0.110986
SYNPO2L	synaptopodin 2 like [Source:HGNC Symbol;Acc:HGNC:23532]	0.0532593	0.79677	0.346571
VPS37C	VPS37C subunit of ESCRT-I [Source:HGNC Symbol;Acc:HGNC:26097]	0.0532593	0.159944	0.0176727
VPS50	VPS50 subunit of EARP/GARPII complex [Source:HGNC Symbol;Acc:HGNC:25956]	0.0533102	1.42281	0.125674
ALPL	alkaline phosphatase, biomineralization associated [Source:HGNC Symbol;Acc:HGNC:438]	0.0533102	-0.602934	-0.156262
EDN1	endothelin 1 [Source:HGNC Symbol;Acc:HGNC:3176]	0.0534476	1.61378	0.653103
BTG1	BTG anti-proliferation factor 1 [Source:HGNC Symbol;Acc:HGNC:1130]	0.0534476	1.5728	0.216008
DHCR7	7-dehydrocholesterol reductase [Source:HGNC Symbol;Acc:HGNC:2860]	0.0534476	-1.2509	-0.134883
ADORA1	adenosine A1 receptor [Source:HGNC Symbol;Acc:HGNC:262]	0.0534476	-1.58573	-0.24313
SYTL2	synaptotagmin like 2 [Source:HGNC Symbol;Acc:HGNC:15585]	0.053558	1.77087	0.353899
KRBA1	KRAB-A domain containing 1 [Source:HGNC Symbol;Acc:HGNC:22228]	0.0536786	-0.356708	-0.0624627
SNX7	sorting nexin 7 [Source:HGNC Symbol;Acc:HGNC:14971]	0.053777	1.76909	0.355822
CD1E	CD1e molecule [Source:HGNC Symbol;Acc:HGNC:1638]	0.053777	0.809931	0.263726
KCNIP2	potassium voltage-gated channel interacting protein 2 [Source:HGNC Symbol;Acc:HGNC:15522]	0.053777	-0.715848	0.0439847
CD163	CD163 molecule [Source:HGNC Symbol;Acc:HGNC:1631]	0.053777	-0.572921	-0.317327
UAP1L1	UDP-N-acetylglucosamine pyrophosphorylase 1 like 1 [Source:HGNC Symbol;Acc:HGNC:28082]	0.0539304	1.6648	0.217684
PPIB	peptidylprolyl isomerase B [Source:HGNC Symbol;Acc:HGNC:9255]	0.0541583	0.906622	0.281211
BHMT	betaine--homocysteine S-methyltransferase [Source:HGNC Symbol;Acc:HGNC:1047]	0.0541583	-2.22889	-0.493988
DYNLT2	dynein light chain Tctex-type 2 [Source:HGNC Symbol;Acc:HGNC:11695]	0.0544465	-1.16544	-0.114936
TPTEP2	TPTE pseudogene 2 [Source:HGNC Symbol;Acc:HGNC:53828]	0.0545755	1.73799	0.228021
SMIM29	small integral membrane protein 29 [Source:HGNC Symbol;Acc:HGNC:1340]	0.0545755	1.36684	0.104541
A4GALT	alpha 1,4-galactosyltransferase (P blood group) [Source:HGNC Symbol;Acc:HGNC:18149]	0.0545755	-0.148095	-0.0931397
AKAP6	A-kinase anchoring protein 6 [Source:HGNC Symbol;Acc:HGNC:376]	0.0549341	1.1444	0.184763
RGMA	repulsive guidance molecule BMP co-receptor a [Source:HGNC Symbol;Acc:HGNC:30308]	0.0549341	-1.1309	-0.255204
ITGA9	integrin subunit alpha 9 [Source:HGNC Symbol;Acc:HGNC:6145]	0.0549547	1.5468	0.210673
ULK2	unc-51 like autophagy activating kinase 2 [Source:HGNC Symbol;Acc:HGNC:13480]	0.0549747	1.02505	0.106633
RAB11FIP5	RAB11 family interacting protein 5 [Source:HGNC Symbol;Acc:HGNC:24845]	0.0549747	0.732979	0.102482
MARK4	microtubule affinity regulating kinase 4 [Source:HGNC Symbol;Acc:HGNC:13538]	0.054982	-0.149441	0.00875152
HSP90AB1	heat shock protein 90 alpha family class B member 1 [Source:HGNC Symbol;Acc:HGNC:5258]	0.0550097	0.837524	0.356641
AK4	adenylate kinase 4 [Source:HGNC Symbol;Acc:HGNC:363]	0.0550097	1.71674	0.217269
RWDD3	RWD domain containing 3 [Source:HGNC Symbol;Acc:HGNC:21393]	0.0550097	1.13774	0.0949768
COTL1	coactosin like F-actin binding protein 1 [Source:HGNC Symbol;Acc:HGNC:18304]	0.0550097	0.758241	0.077032
SYNM	synemin [Source:HGNC Symbol;Acc:HGNC:24466]	0.0550097	-0.903635	-0.0659872
NMRAL1	NmrA like redox sensor 1 [Source:HGNC Symbol;Acc:HGNC:24987]	0.0550097	-0.723904	-0.0752165
NID1	nidogen 1 [Source:HGNC Symbol;Acc:HGNC:7821]	0.0550097	-0.562883	-0.0842532
SMIM12	small integral membrane protein 12 [Source:HGNC Symbol;Acc:HGNC:25154]	0.0550097	-1.20329	-0.100913
SCNN1A	sodium channel epithelial 1 subunit alpha [Source:HGNC Symbol;Acc:HGNC:10599]	0.0550097	-1.29331	-0.231379
RGS9BP	regulator of G protein signaling 9 binding protein [Source:HGNC Symbol;Acc:HGNC:30304]	0.0550097	-1.93029	-0.442756
INHA	inhibin subunit alpha [Source:HGNC Symbol;Acc:HGNC:6065]	0.0550097	-1.51722	-0.583474
ARPC1B	actin related protein 2/3 complex subunit 1B [Source:HGNC Symbol;Acc:HGNC:704]	0.0553462	0.511514	0.0733015
RASSF5	Ras association domain family member 5 [Source:HGNC Symbol;Acc:HGNC:17609]	0.0554469	-0.981166	-0.132468
ADAM11	ADAM metallopeptidase domain 11 [Source:HGNC Symbol;Acc:HGNC:189]	0.0555713	-1.7141	-0.219824
MARCO	macrophage receptor with collagenous structure [Source:HGNC Symbol;Acc:HGNC:6895]	0.0555713	-0.661895	-0.803067
SELENOM	selenoprotein M [Source:HGNC Symbol;Acc:HGNC:30397]	0.0557156	1.06156	0.259439
KCTD17	potassium channel tetramerization domain containing 17 [Source:HGNC Symbol;Acc:HGNC:25705]	0.0557156	0.56312	0.111884
SBK1	SH3 domain binding kinase 1 [Source:HGNC Symbol;Acc:HGNC:17699]	0.0557156	-1.90846	-0.548095
PDGFD	platelet derived growth factor D [Source:HGNC Symbol;Acc:HGNC:30620]	0.0558025	1.69937	0.388876
ADPRHL1	ADP-ribosylhydrolase like 1 [Source:HGNC Symbol;Acc:HGNC:21303]	0.0562133	1.27318	0.194509
FOXC2	forkhead box C2 [Source:HGNC Symbol;Acc:HGNC:3801]	0.0564807	1.70509	0.345814
MS4A7	membrane spanning 4-domains A7 [Source:HGNC Symbol;Acc:HGNC:13378]	0.0564807	0.787049	0.245642
ODC1	ornithine decarboxylase 1 [Source:HGNC Symbol;Acc:HGNC:8109]	0.0564807	0.574238	0.115175
PGAP2	post-GPI attachment to proteins 2 [Source:HGNC Symbol;Acc:HGNC:17893]	0.0564807	1.38266	0.102651
TENT5B	terminal nucleotidyltransferase 5B [Source:HGNC Symbol;Acc:HGNC:28273]	0.0564807	-1.36924	-0.365111
SKIC3	SKI3 subunit of superkiller complex [Source:HGNC Symbol;Acc:HGNC:23639]	0.0567926	1.78707	0.279191
WDR17	WD repeat domain 17 [Source:HGNC Symbol;Acc:HGNC:16661]	0.0567926	-0.839737	-0.0839556
MYO1H	myosin IH [Source:HGNC Symbol;Acc:HGNC:13879]	0.0567926	-1.52409	-0.270434
ITGA2B	integrin subunit alpha 2b [Source:HGNC Symbol;Acc:HGNC:6138]	0.0567926	-1.80888	-0.329782
EIF4G1	eukaryotic translation initiation factor 4 gamma 1 [Source:HGNC Symbol;Acc:HGNC:3296]	0.0573301	0.307971	0.0848082
MTUS2	microtubule associated scaffold protein 2 [Source:HGNC Symbol;Acc:HGNC:20595]	0.0573301	-0.993188	-0.0878002
ABLIM2	actin binding LIM protein family member 2 [Source:HGNC Symbol;Acc:HGNC:19195]	0.0575312	0.579626	0.118611
ARHGEF4	Rho guanine nucleotide exchange factor 4 [Source:HGNC Symbol;Acc:HGNC:684]	0.057578	-1.48103	-0.206356
SH3KBP1	SH3 domain containing kinase binding protein 1 [Source:HGNC Symbol;Acc:HGNC:13867]	0.0577968	-1.10201	-0.216455
TNS3	tensin 3 [Source:HGNC Symbol;Acc:HGNC:21616]	0.0579015	-0.959539	-0.0790069
ITSN1	intersectin 1 [Source:HGNC Symbol;Acc:HGNC:6183]	0.0580587	-1.43164	-0.11094
GAS6	growth arrest specific 6 [Source:HGNC Symbol;Acc:HGNC:4168]	0.0586353	1.67593	0.303915
TCP11L2	t-complex 11 like 2 [Source:HGNC Symbol;Acc:HGNC:28627]	0.0586353	1.57022	0.215642
HFE	homeostatic iron regulator [Source:HGNC Symbol;Acc:HGNC:4886]	0.0586353	0.314262	0.026702
USP11	ubiquitin specific peptidase 11 [Source:HGNC Symbol;Acc:HGNC:12609]	0.0587055	1.53279	0.264424
STMN1	stathmin 1 [Source:HGNC Symbol;Acc:HGNC:6510]	0.0587055	1.6229	0.25016
NR3C2	nuclear receptor subfamily 3 group C member 2 [Source:HGNC Symbol;Acc:HGNC:7979]	0.0587055	0.0134459	-0.0545935
CRYM	crystallin mu [Source:HGNC Symbol;Acc:HGNC:2418]	0.0589544	1.77465	0.513923
VASH1	vasohibin 1 [Source:HGNC Symbol;Acc:HGNC:19964]	0.0589544	1.30814	0.168376
FARSA	phenylalanyl-tRNA synthetase subunit alpha [Source:HGNC Symbol;Acc:HGNC:3592]	0.0589544	0.535131	0.120188
CHPF2	chondroitin polymerizing factor 2 [Source:HGNC Symbol;Acc:HGNC:29270]	0.0589544	1.15498	0.112595
PSMB10	proteasome 20S subunit beta 10 [Source:HGNC Symbol;Acc:HGNC:9538]	0.0589544	0.410348	-0.127642
HERC5	HECT and RLD domain containing E3 ubiquitin protein ligase 5 [Source:HGNC Symbol;Acc:HGNC:24368]	0.0590666	1.66887	0.268463
SNX5	sorting nexin 5 [Source:HGNC Symbol;Acc:HGNC:14969]	0.0593376	0.810433	0.0258583
NPR3	natriuretic peptide receptor 3 [Source:HGNC Symbol;Acc:HGNC:7945]	0.0597336	1.27827	0.466198
VOPP1	VOPP1 WW domain binding protein [Source:HGNC Symbol;Acc:HGNC:34518]	0.0597336	1.61811	0.283909
STK31	serine/threonine kinase 31 [Source:HGNC Symbol;Acc:HGNC:11407]	0.0597336	-1.29113	-0.510311
RRAD	RRAD, Ras related glycolysis inhibitor and calcium channel regulator [Source:HGNC Symbol;Acc:HGNC:10446]	0.0597896	1.72773	0.383209
SNHG18	small nucleolar RNA host gene 18 [Source:HGNC Symbol;Acc:HGNC:49007]	0.0597896	1.55714	0.326224
TMEM208	transmembrane protein 208 [Source:HGNC Symbol;Acc:HGNC:25015]	0.0598343	0.305743	-0.0300898
LOC100419741		0.0602073	-2.37668	-0.251839
ADCYAP1R1	ADCYAP receptor type I [Source:HGNC Symbol;Acc:HGNC:242]	0.0605574	-0.978358	0.0190218
RAB11FIP4	RAB11 family interacting protein 4 [Source:HGNC Symbol;Acc:HGNC:30267]	0.0605574	-1.55328	-0.286272
SIDT2	SID1 transmembrane family member 2 [Source:HGNC Symbol;Acc:HGNC:24272]	0.060655	-0.435875	-0.0497863
CDC42EP4	CDC42 effector protein 4 [Source:HGNC Symbol;Acc:HGNC:17147]	0.0609004	-0.546158	-0.132498
ADAMTS15	ADAM metallopeptidase with thrombospondin type 1 motif 15 [Source:HGNC Symbol;Acc:HGNC:16305]	0.0609089	-1.60833	-0.303401
RBM24	RNA binding motif protein 24 [Source:HGNC Symbol;Acc:HGNC:21539]	0.061728	1.12804	0.28009
RAB8A	RAB8A, member RAS oncogene family [Source:HGNC Symbol;Acc:HGNC:7007]	0.061728	1.20014	0.199456
SRRM1	serine and arginine repetitive matrix 1 [Source:HGNC Symbol;Acc:HGNC:16638]	0.061728	1.65278	0.171644
SYNPR	synaptoporin [Source:HGNC Symbol;Acc:HGNC:16507]	0.0617347	1.20177	0.249877
FSTL1	follistatin like 1 [Source:HGNC Symbol;Acc:HGNC:3972]	0.0617347	0.976331	0.165027
UBA7	ubiquitin like modifier activating enzyme 7 [Source:HGNC Symbol;Acc:HGNC:12471]	0.0617347	0.806749	0.0845096
BMPR1B	bone morphogenetic protein receptor type 1B [Source:HGNC Symbol;Acc:HGNC:1077]	0.0617347	-1.38404	-0.328364
EFNB3	ephrin B3 [Source:HGNC Symbol;Acc:HGNC:3228]	0.061917	-1.84001	-0.578208
STOML2	stomatin like 2 [Source:HGNC Symbol;Acc:HGNC:14559]	0.0627181	-0.0230874	0.0326575
RBM38	RNA binding motif protein 38 [Source:HGNC Symbol;Acc:HGNC:15818]	0.0627181	-0.813053	-0.0211939
TGFB1I1	transforming growth factor beta 1 induced transcript 1 [Source:HGNC Symbol;Acc:HGNC:11767]	0.0632439	1.4725	0.334272
CDC42EP2	CDC42 effector protein 2 [Source:HGNC Symbol;Acc:HGNC:16263]	0.0632439	-1.26506	-0.264641
UST	uronyl 2-sulfotransferase [Source:HGNC Symbol;Acc:HGNC:17223]	0.0633838	-0.505204	-0.123198
ACAN	aggrecan [Source:HGNC Symbol;Acc:HGNC:319]	0.0639632	0.329565	0.238822
MAPK12	mitogen-activated protein kinase 12 [Source:HGNC Symbol;Acc:HGNC:6874]	0.0643094	-1.24096	-0.0217475
MITD1	microtubule interacting and trafficking domain containing 1 [Source:HGNC Symbol;Acc:HGNC:25207]	0.0646434	1.47214	0.222729
PHTF2	putative homeodomain transcription factor 2 [Source:HGNC Symbol;Acc:HGNC:13411]	0.0646434	1.55384	0.190425
C1orf115	chromosome 1 open reading frame 115 [Source:HGNC Symbol;Acc:HGNC:25873]	0.0646434	-0.883966	-0.13339
TRMT9B	tRNA methyltransferase 9B (putative) [Source:HGNC Symbol;Acc:HGNC:26725]	0.0646434	-1.61892	-0.242631
LRRFIP1	LRR binding FLII interacting protein 1 [Source:HGNC Symbol;Acc:HGNC:6702]	0.0649859	1.41893	0.130967
ARC	activity regulated cytoskeleton associated protein [Source:HGNC Symbol;Acc:HGNC:648]	0.0649859	-1.13611	-0.585139
GZMH	granzyme H [Source:HGNC Symbol;Acc:HGNC:4710]	0.065778	1.50097	0.476617
SUSD2	sushi domain containing 2 [Source:HGNC Symbol;Acc:HGNC:30667]	0.065778	-1.29601	-0.212305
SMARCC1	SWI/SNF related, matrix associated, actin dependent regulator of chromatin subfamily c member 1 [Source:HGNC Symbol;Acc:HGNC:11104]	0.0667736	0.973654	0.0849623
XIRP1	xin actin binding repeat containing 1 [Source:HGNC Symbol;Acc:HGNC:14301]	0.0674306	-0.42438	-0.0493126
TIMP1	TIMP metallopeptidase inhibitor 1 [Source:HGNC Symbol;Acc:HGNC:11820]	0.0676536	-0.0379526	0.098675
MARCKSL1	MARCKS like 1 [Source:HGNC Symbol;Acc:HGNC:7142]	0.0676536	0.0224654	0.000884261
CAV1	caveolin 1 [Source:HGNC Symbol;Acc:HGNC:1527]	0.0676636	0.0798405	0.123629
FKBP2	FKBP prolyl isomerase 2 [Source:HGNC Symbol;Acc:HGNC:3718]	0.0677507	0.20604	0.137118
HIPK2	homeodomain interacting protein kinase 2 [Source:HGNC Symbol;Acc:HGNC:14402]	0.0677507	0.365736	0.0288224
CHRNE	cholinergic receptor nicotinic epsilon subunit [Source:HGNC Symbol;Acc:HGNC:1966]	0.0678445	1.70604	0.27325
CXCL12	C-X-C motif chemokine ligand 12 [Source:HGNC Symbol;Acc:HGNC:10672]	0.0680157	1.1881	0.313495
ACKR3	atypical chemokine receptor 3 [Source:HGNC Symbol;Acc:HGNC:23692]	0.0680157	-0.00629637	0.123876
BTG3	BTG anti-proliferation factor 3 [Source:HGNC Symbol;Acc:HGNC:1132]	0.0680157	-1.13306	-0.0965863
LHFPL1	LHFPL tetraspan subfamily member 1 [Source:HGNC Symbol;Acc:HGNC:6587]	0.0681381	1.27876	0.43957
PLBD1	phospholipase B domain containing 1 [Source:HGNC Symbol;Acc:HGNC:26215]	0.0681381	1.5272	0.233315
STRN	striatin [Source:HGNC Symbol;Acc:HGNC:11424]	0.0681381	1.72216	0.192558
CBFB	core-binding factor subunit beta [Source:HGNC Symbol;Acc:HGNC:1539]	0.0681381	1.39478	0.184419
MTHFD2L	methylenetetrahydrofolate dehydrogenase (NADP+ dependent) 2 like [Source:HGNC Symbol;Acc:HGNC:31865]	0.0681381	1.15799	0.170933
ACTR3B	actin related protein 3B [Source:HGNC Symbol;Acc:HGNC:17256]	0.0681381	1.3742	0.125152
IPO8	importin 8 [Source:HGNC Symbol;Acc:HGNC:9853]	0.0681381	1.64789	0.117446
KLHL7	kelch like family member 7 [Source:HGNC Symbol;Acc:HGNC:15646]	0.0681381	0.338007	0.0680673
GNA12	G protein subunit alpha 12 [Source:HGNC Symbol;Acc:HGNC:4380]	0.0681381	-1.08627	-0.0759282
TNFRSF1A	TNF receptor superfamily member 1A [Source:HGNC Symbol;Acc:HGNC:11916]	0.0681381	-0.598564	-0.0778562
ABCD2	ATP binding cassette subfamily D member 2 [Source:HGNC Symbol;Acc:HGNC:66]	0.0681381	-1.00041	-0.0864939
RND2	Rho family GTPase 2 [Source:HGNC Symbol;Acc:HGNC:18315]	0.0681381	-1.26883	-0.124566
FAM131A	family with sequence similarity 131 member A [Source:HGNC Symbol;Acc:HGNC:28308]	0.0681381	-1.2743	-0.14755
IL13RA1	interleukin 13 receptor subunit alpha 1 [Source:HGNC Symbol;Acc:HGNC:5974]	0.0681452	1.21977	0.207806
SPRY4	sprouty RTK signaling antagonist 4 [Source:HGNC Symbol;Acc:HGNC:15533]	0.0684531	0.961111	0.191952
HNRNPF	heterogeneous nuclear ribonucleoprotein F [Source:HGNC Symbol;Acc:HGNC:5039]	0.0684531	0.106159	0.0870345
FUS	FUS RNA binding protein [Source:HGNC Symbol;Acc:HGNC:4010]	0.0684531	0.782808	0.0751543
BCHE	butyrylcholinesterase [Source:HGNC Symbol;Acc:HGNC:983]	0.0684531	-1.64452	-0.602121
STAT4	signal transducer and activator of transcription 4 [Source:HGNC Symbol;Acc:HGNC:11365]	0.0687399	1.28156	0.338698
ILDR2	immunoglobulin like domain containing receptor 2 [Source:HGNC Symbol;Acc:HGNC:18131]	0.0687399	0.501167	0.292318
CAP2	cyclase associated actin cytoskeleton regulatory protein 2 [Source:HGNC Symbol;Acc:HGNC:20039]	0.0687399	1.77252	0.271227
STT3A	STT3 oligosaccharyltransferase complex catalytic subunit A [Source:HGNC Symbol;Acc:HGNC:6172]	0.0687399	0.890884	0.166187
DENND2A	DENN domain containing 2A [Source:HGNC Symbol;Acc:HGNC:22212]	0.0687399	-0.925628	0.139562
P4HB	prolyl 4-hydroxylase subunit beta [Source:HGNC Symbol;Acc:HGNC:8548]	0.0687399	0.819922	0.136499
NEGR1	neuronal growth regulator 1 [Source:HGNC Symbol;Acc:HGNC:17302]	0.0687399	0.202458	0.0890443
ADA	adenosine deaminase [Source:HGNC Symbol;Acc:HGNC:186]	0.0687399	0.048008	0.0658519
MTCH1	mitochondrial carrier 1 [Source:HGNC Symbol;Acc:HGNC:17586]	0.0687399	-0.844489	0.0575482
DDR1	discoidin domain receptor tyrosine kinase 1 [Source:HGNC Symbol;Acc:HGNC:2730]	0.0687399	-0.919269	-0.159473
GSE1	Gse1 coiled-coil protein [Source:HGNC Symbol;Acc:HGNC:28979]	0.0687399	-1.55201	-0.173614
ATF4P4	activating transcription factor 4 pseudogene 4 [Source:HGNC Symbol;Acc:HGNC:787]	0.0687399	-1.59236	-0.400688
RTL3	retrotransposon Gag like 3 [Source:HGNC Symbol;Acc:HGNC:22997]	0.069855	1.31842	0.48918
CD63	CD63 molecule [Source:HGNC Symbol;Acc:HGNC:1692]	0.069855	1.19761	0.184668
COPA	COPI coat complex subunit alpha [Source:HGNC Symbol;Acc:HGNC:2230]	0.069855	1.67404	0.161333
SLC66A3	solute carrier family 66 member 3 [Source:HGNC Symbol;Acc:HGNC:28503]	0.069855	1.08751	0.129763
ACLY	ATP citrate lyase [Source:HGNC Symbol;Acc:HGNC:115]	0.069855	0.225857	0.102732
SSUH2	ssu-2 homolog [Source:HGNC Symbol;Acc:HGNC:24809]	0.069855	0.911676	0.0612382
RPN2	ribophorin II [Source:HGNC Symbol;Acc:HGNC:10382]	0.069855	0.212986	0.0556984
DDIT4L	DNA damage inducible transcript 4 like [Source:HGNC Symbol;Acc:HGNC:30555]	0.069855	-1.12726	-0.29301
CBLN2	cerebellin 2 precursor [Source:HGNC Symbol;Acc:HGNC:1544]	0.069855	-1.74496	-0.786344
NAMPT	nicotinamide phosphoribosyltransferase [Source:HGNC Symbol;Acc:HGNC:30092]	0.0699532	-1.07556	-0.193096
SSR3	signal sequence receptor subunit 3 [Source:HGNC Symbol;Acc:HGNC:11325]	0.0700245	1.58256	0.205696
COL6A3	collagen type VI alpha 3 chain [Source:HGNC Symbol;Acc:HGNC:2213]	0.0700245	0.243789	0.142614
SLA	Src like adaptor [Source:HGNC Symbol;Acc:HGNC:10902]	0.0700245	0.331084	-0.112861
KCNS1	potassium voltage-gated channel modifier subfamily S member 1 [Source:HGNC Symbol;Acc:HGNC:6300]	0.0700245	-1.44374	-0.255452
CCR1	C-C motif chemokine receptor 1 [Source:HGNC Symbol;Acc:HGNC:1602]	0.0700245	-0.524978	-0.275313
MAP4	microtubule associated protein 4 [Source:HGNC Symbol;Acc:HGNC:6862]	0.0701757	1.64943	0.278856
RASGRP2	RAS guanyl releasing protein 2 [Source:HGNC Symbol;Acc:HGNC:9879]	0.0701757	-1.15681	-0.0748336
RHOC	ras homolog family member C [Source:HGNC Symbol;Acc:HGNC:669]	0.0701757	-1.18478	-0.102206
ALDH2	aldehyde dehydrogenase 2 family member [Source:HGNC Symbol;Acc:HGNC:404]	0.0701757	-1.07983	-0.103522
ZNF610	zinc finger protein 610 [Source:HGNC Symbol;Acc:HGNC:26687]	0.0703911	1.12301	0.195813
AGA	aspartylglucosaminidase [Source:HGNC Symbol;Acc:HGNC:318]	0.0703911	1.10434	0.17751
POLR2K	RNA polymerase II, I and III subunit K [Source:HGNC Symbol;Acc:HGNC:9198]	0.0703911	0.0367895	0.0403177
CTNNBIP1	catenin beta interacting protein 1 [Source:HGNC Symbol;Acc:HGNC:16913]	0.0703911	-1.07142	-0.0866312
ELOVL5	ELOVL fatty acid elongase 5 [Source:HGNC Symbol;Acc:HGNC:21308]	0.0703911	-1.09336	-0.132036
PPARD	peroxisome proliferator activated receptor delta [Source:HGNC Symbol;Acc:HGNC:9235]	0.0703911	-0.997304	-0.137973
TFE3	transcription factor binding to IGHM enhancer 3 [Source:HGNC Symbol;Acc:HGNC:11752]	0.0703911	-1.21369	-0.142235
TRDN	triadin [Source:HGNC Symbol;Acc:HGNC:12261]	0.0703911	-1.5099	-0.390684
SLC7A11-AS1	SLC7A11 antisense RNA 1 [Source:HGNC Symbol;Acc:HGNC:44064]	0.0703911	-1.86496	-0.649309
WWC3	WWC family member 3 [Source:HGNC Symbol;Acc:HGNC:29237]	0.0704328	1.22508	0.187339
ALDH1A1	aldehyde dehydrogenase 1 family member A1 [Source:HGNC Symbol;Acc:HGNC:402]	0.0704328	0.242568	0.187205
NDUFAF7	NADH:ubiquinone oxidoreductase complex assembly factor 7 [Source:HGNC Symbol;Acc:HGNC:28816]	0.0704328	1.40189	0.106014
RFX5	regulatory factor X5 [Source:HGNC Symbol;Acc:HGNC:9986]	0.0704328	0.775583	0.0610694
IL15RA	interleukin 15 receptor subunit alpha [Source:HGNC Symbol;Acc:HGNC:5978]	0.0704328	-0.828794	-0.179285
C6	complement C6 [Source:HGNC Symbol;Acc:HGNC:1339]	0.0709052	-0.63835	-0.197349
MELTF	melanotransferrin [Source:HGNC Symbol;Acc:HGNC:7037]	0.0714134	0.736963	-0.0134903
NRBP2	nuclear receptor binding protein 2 [Source:HGNC Symbol;Acc:HGNC:19339]	0.0720353	0.594807	0.106786
C1orf162	chromosome 1 open reading frame 162 [Source:HGNC Symbol;Acc:HGNC:28344]	0.0726299	0.466239	0.044953
ETS2	ETS proto-oncogene 2, transcription factor [Source:HGNC Symbol;Acc:HGNC:3489]	0.0734052	-0.357426	-0.077724
LINC01741	long intergenic non-protein coding RNA 1741 [Source:HGNC Symbol;Acc:HGNC:52529]	0.073907	-2.21263	-0.205192
ART5	ADP-ribosyltransferase 5 [Source:HGNC Symbol;Acc:HGNC:24049]	0.0745265	-1.52999	-0.561196
MINDY2	MINDY lysine 48 deubiquitinase 2 [Source:HGNC Symbol;Acc:HGNC:26954]	0.0746901	0.817085	0.142453
STC2	stanniocalcin 2 [Source:HGNC Symbol;Acc:HGNC:11374]	0.0747236	-1.40685	-0.210603
USB1	U6 snRNA biogenesis phosphodiesterase 1 [Source:HGNC Symbol;Acc:HGNC:25792]	0.0752449	-0.540539	-0.123516
ATP1A1	ATPase Na+/K+ transporting subunit alpha 1 [Source:HGNC Symbol;Acc:HGNC:799]	0.0752864	0.130002	0.0948614
GDF11	growth differentiation factor 11 [Source:HGNC Symbol;Acc:HGNC:4216]	0.0752864	-0.983923	-0.117773
LRRC52-AS1	LRRC52 antisense RNA 1 [Source:HGNC Symbol;Acc:HGNC:54044]	0.0754309	1.54899	1.02106
TPM1	tropomyosin 1 [Source:HGNC Symbol;Acc:HGNC:12010]	0.0754309	0.511286	0.208747
ARL4A	ADP ribosylation factor like GTPase 4A [Source:HGNC Symbol;Acc:HGNC:695]	0.0754309	0.72864	0.147929
RNF165	ring finger protein 165 [Source:HGNC Symbol;Acc:HGNC:31696]	0.0754309	-1.2213	-0.0597256
TFRC	transferrin receptor [Source:HGNC Symbol;Acc:HGNC:11763]	0.0754309	-0.428053	-0.11968
ENTREP2	endosomal transmembrane epsin interactor 2 [Source:HGNC Symbol;Acc:HGNC:29075]	0.0754309	-0.362992	-0.144887
SLC25A20	solute carrier family 25 member 20 [Source:HGNC Symbol;Acc:HGNC:1421]	0.0757173	1.49575	0.239483
ILF3	interleukin enhancer binding factor 3 [Source:HGNC Symbol;Acc:HGNC:6038]	0.0757173	0.401465	0.0709101
FCGR3B	Fc gamma receptor IIIb [Source:HGNC Symbol;Acc:HGNC:3620]	0.0760572	1.52288	0.846239
KLF6	KLF transcription factor 6 [Source:HGNC Symbol;Acc:HGNC:2235]	0.0760572	0.366838	0.0736051
COLEC11	collectin subfamily member 11 [Source:HGNC Symbol;Acc:HGNC:17213]	0.0760572	1.09892	0.0562747
ZDHHC16	zinc finger DHHC-type palmitoyltransferase 16 [Source:HGNC Symbol;Acc:HGNC:20714]	0.0760572	0.104625	0.0245756
GIMAP4	GTPase, IMAP family member 4 [Source:HGNC Symbol;Acc:HGNC:21872]	0.0768135	0.722272	0.108808
HCRTR2	hypocretin receptor 2 [Source:HGNC Symbol;Acc:HGNC:4849]	0.0768135	0.0881491	0.0719701
RERGL	RERG like [Source:HGNC Symbol;Acc:HGNC:26213]	0.0768135	0.3533	0.0406646
TEAD3	TEA domain transcription factor 3 [Source:HGNC Symbol;Acc:HGNC:11716]	0.0768135	0.368576	0.0219396
HBEGF	heparin binding EGF like growth factor [Source:HGNC Symbol;Acc:HGNC:3059]	0.0768135	-0.299917	-0.00858875
SLC9A9	solute carrier family 9 member A9 [Source:HGNC Symbol;Acc:HGNC:20653]	0.0768135	-0.118249	-0.0302709
CELSR2	cadherin EGF LAG seven-pass G-type receptor 2 [Source:HGNC Symbol;Acc:HGNC:3231]	0.0768135	-1.64432	-0.230708
MYLK2	myosin light chain kinase 2 [Source:HGNC Symbol;Acc:HGNC:16243]	0.0768135	-1.65615	-0.51411
BDKRB1	bradykinin receptor B1 [Source:HGNC Symbol;Acc:HGNC:1029]	0.0768135	-1.40241	-0.837651
SUPT16H	SPT16 homolog, facilitates chromatin remodeling subunit [Source:HGNC Symbol;Acc:HGNC:11465]	0.076903	1.2416	0.147854
UNC80	unc-80 homolog, NALCN channel complex subunit [Source:HGNC Symbol;Acc:HGNC:26582]	0.077046	0.624035	0.490039
CMYA5	cardiomyopathy associated 5 [Source:HGNC Symbol;Acc:HGNC:14305]	0.077046	1.6855	0.430975
RECQL	RecQ like helicase [Source:HGNC Symbol;Acc:HGNC:9948]	0.077046	1.53037	0.230571
PDE5A	phosphodiesterase 5A [Source:HGNC Symbol;Acc:HGNC:8784]	0.077046	1.54127	0.212503
RAB30	RAB30, member RAS oncogene family [Source:HGNC Symbol;Acc:HGNC:9770]	0.077046	-0.414776	-0.0405041
SERTAD1	SERTA domain containing 1 [Source:HGNC Symbol;Acc:HGNC:17932]	0.077046	-0.839128	-0.0937863
NACC1	nucleus accumbens associated 1 [Source:HGNC Symbol;Acc:HGNC:20967]	0.077046	-1.07879	-0.126191
SLC6A8	solute carrier family 6 member 8 [Source:HGNC Symbol;Acc:HGNC:11055]	0.077777	1.16263	0.1047
MFN2	mitofusin 2 [Source:HGNC Symbol;Acc:HGNC:16877]	0.077846	1.77416	0.20001
PIM1	Pim-1 proto-oncogene, serine/threonine kinase [Source:HGNC Symbol;Acc:HGNC:8986]	0.077846	-1.39512	-0.249937
SIGLEC15	sialic acid binding Ig like lectin 15 [Source:HGNC Symbol;Acc:HGNC:27596]	0.0780143	-1.93489	-0.330282
ERICH5	glutamate rich 5 [Source:HGNC Symbol;Acc:HGNC:26823]	0.0786386	-0.496706	0.209095
PTPDC1	protein tyrosine phosphatase domain containing 1 [Source:HGNC Symbol;Acc:HGNC:30184]	0.0786386	1.44427	0.171753
RNF6	ring finger protein 6 [Source:HGNC Symbol;Acc:HGNC:10069]	0.0786386	0.982913	0.0991888
ASB15	ankyrin repeat and SOCS box containing 15 [Source:HGNC Symbol;Acc:HGNC:19767]	0.0786386	0.232336	0.0670252
MAL	mal, T cell differentiation protein [Source:HGNC Symbol;Acc:HGNC:6817]	0.0786386	-1.02579	-0.0410879
ACSL6	acyl-CoA synthetase long chain family member 6 [Source:HGNC Symbol;Acc:HGNC:16496]	0.0786386	-0.174919	-0.0523852
EXO1	exonuclease 1 [Source:HGNC Symbol;Acc:HGNC:3511]	0.0786386	-0.303631	-0.0856581
ST6GALNAC5	ST6 N-acetylgalactosaminide alpha-2,6-sialyltransferase 5 [Source:HGNC Symbol;Acc:HGNC:19342]	0.0786386	-0.771051	-0.150141
GRAMD1C	GRAM domain containing 1C [Source:HGNC Symbol;Acc:HGNC:25252]	0.0786386	-0.702496	-0.217409
PTPRU	protein tyrosine phosphatase receptor type U [Source:HGNC Symbol;Acc:HGNC:9683]	0.0786386	-1.39935	-0.284969
FRMD3	FERM domain containing 3 [Source:HGNC Symbol;Acc:HGNC:24125]	0.0787952	1.43412	0.237293
CCDC113	coiled-coil domain containing 113 [Source:HGNC Symbol;Acc:HGNC:25002]	0.0787952	0.958188	0.079118
UBE2D1	ubiquitin conjugating enzyme E2 D1 [Source:HGNC Symbol;Acc:HGNC:12474]	0.0791778	0.670365	0.122405
TMEM65	transmembrane protein 65 [Source:HGNC Symbol;Acc:HGNC:25203]	0.0791778	0.719145	0.107922
CA4	carbonic anhydrase 4 [Source:HGNC Symbol;Acc:HGNC:1375]	0.0796485	-0.0192665	0.316495
NLGN4X	neuroligin 4 X-linked [Source:HGNC Symbol;Acc:HGNC:14287]	0.0796485	0.940539	0.28334
PLEKHO1	pleckstrin homology domain containing O1 [Source:HGNC Symbol;Acc:HGNC:24310]	0.0796485	1.49858	0.278473
USP46	ubiquitin specific peptidase 46 [Source:HGNC Symbol;Acc:HGNC:20075]	0.0796485	1.68372	0.254454
SOCS2	suppressor of cytokine signaling 2 [Source:HGNC Symbol;Acc:HGNC:19382]	0.0796485	0.926038	0.171117
FGF14	fibroblast growth factor 14 [Source:HGNC Symbol;Acc:HGNC:3671]	0.0796485	1.05928	0.168052
GCNA	germ cell nuclear acidic peptidase [Source:HGNC Symbol;Acc:HGNC:15805]	0.0796485	0.794537	0.165057
ARIH2	ariadne RBR E3 ubiquitin protein ligase 2 [Source:HGNC Symbol;Acc:HGNC:690]	0.0796485	1.2502	0.143414
APPL1	adaptor protein, phosphotyrosine interacting with PH domain and leucine zipper 1 [Source:HGNC Symbol;Acc:HGNC:24035]	0.0796485	1.13059	0.142694
NBR1	NBR1 autophagy cargo receptor [Source:HGNC Symbol;Acc:HGNC:6746]	0.0796485	1.58231	0.141399
RAB11FIP1	RAB11 family interacting protein 1 [Source:HGNC Symbol;Acc:HGNC:30265]	0.0796485	0.699263	0.134775
NHLRC3	NHL repeat containing 3 [Source:HGNC Symbol;Acc:HGNC:33751]	0.0796485	1.22698	0.112344
NBEA	neurobeachin [Source:HGNC Symbol;Acc:HGNC:7648]	0.0796485	0.813121	0.0947463
FOXL1	forkhead box L1 [Source:HGNC Symbol;Acc:HGNC:3817]	0.0796485	0.378621	0.0906524
ALDH3A2	aldehyde dehydrogenase 3 family member A2 [Source:HGNC Symbol;Acc:HGNC:403]	0.0796485	0.670817	0.081183
VIPAS39	VPS33B interacting protein, apical-basolateral polarity regulator, spe-39 homolog [Source:HGNC Symbol;Acc:HGNC:20347]	0.0796485	1.18376	0.0794922
GARNL3	GTPase activating Rap/RanGAP domain like 3 [Source:HGNC Symbol;Acc:HGNC:25425]	0.0796485	0.789909	0.0761689
FAAH2	fatty acid amide hydrolase 2 [Source:HGNC Symbol;Acc:HGNC:26440]	0.0796485	-0.872895	0.051786
NT5DC3	5'-nucleotidase domain containing 3 [Source:HGNC Symbol;Acc:HGNC:30826]	0.0796485	-0.156933	0.0501753
GGT5	gamma-glutamyltransferase 5 [Source:HGNC Symbol;Acc:HGNC:4260]	0.0796485	0.447943	0.0274299
PAQR5	progestin and adipoQ receptor family member 5 [Source:HGNC Symbol;Acc:HGNC:29645]	0.0796485	-1.00999	-0.00798105
EDNRB	endothelin receptor type B [Source:HGNC Symbol;Acc:HGNC:3180]	0.0796485	-0.367061	-0.0184188
LINC02762	long intergenic non-protein coding RNA 2762 [Source:HGNC Symbol;Acc:HGNC:27443]	0.0796485	-1.04178	-0.0500992
LINC01619	long intergenic non-protein coding RNA 1619 [Source:HGNC Symbol;Acc:HGNC:27409]	0.0796485	0.309634	-0.0966103
FURIN	furin, paired basic amino acid cleaving enzyme [Source:HGNC Symbol;Acc:HGNC:8568]	0.0796485	-1.25687	-0.12788
BAALC	BAALC binder of MAP3K1 and KLF4 [Source:HGNC Symbol;Acc:HGNC:14333]	0.0796485	-0.93347	-0.139636
NTN1	netrin 1 [Source:HGNC Symbol;Acc:HGNC:8029]	0.0796485	-1.28326	-0.183185
NOCT	nocturnin [Source:HGNC Symbol;Acc:HGNC:14254]	0.0796485	-1.52254	-0.22435
KLF10	KLF transcription factor 10 [Source:HGNC Symbol;Acc:HGNC:11810]	0.0796485	-1.18037	-0.239385
DUSP10	dual specificity phosphatase 10 [Source:HGNC Symbol;Acc:HGNC:3065]	0.0796485	-0.900707	-0.272191
PPL	periplakin [Source:HGNC Symbol;Acc:HGNC:9273]	0.0796485	-1.79527	-0.521805
ARPC1A	actin related protein 2/3 complex subunit 1A [Source:HGNC Symbol;Acc:HGNC:703]	0.0799228	1.62861	0.344706
DENND5A	DENN domain containing 5A [Source:HGNC Symbol;Acc:HGNC:19344]	0.0799228	1.70041	0.232156
SSR4	signal sequence receptor subunit 4 [Source:HGNC Symbol;Acc:HGNC:11326]	0.0799228	1.10548	0.133284
LINC01936	long intergenic non-protein coding RNA 1936 [Source:HGNC Symbol;Acc:HGNC:52759]	0.0802829	1.23856	0.314038
CDS1	CDP-diacylglycerol synthase 1 [Source:HGNC Symbol;Acc:HGNC:1800]	0.0802829	0.342401	0.282952
TYROBP	transmembrane immune signaling adaptor TYROBP [Source:HGNC Symbol;Acc:HGNC:12449]	0.0802829	0.686117	0.262705
CCNB1IP1	cyclin B1 interacting protein 1 [Source:HGNC Symbol;Acc:HGNC:19437]	0.0802829	1.68896	0.219417
MARCHF2	membrane associated ring-CH-type finger 2 [Source:HGNC Symbol;Acc:HGNC:28038]	0.0802829	0.486972	0.184168
IMPACT	impact RWD domain protein [Source:HGNC Symbol;Acc:HGNC:20387]	0.0802829	1.31344	0.176416
SGO2	shugoshin 2 [Source:HGNC Symbol;Acc:HGNC:30812]	0.0802829	1.20796	0.168479
ZMPSTE24	zinc metallopeptidase STE24 [Source:HGNC Symbol;Acc:HGNC:12877]	0.0802829	0.719343	0.166924
FBXW5	F-box and WD repeat domain containing 5 [Source:HGNC Symbol;Acc:HGNC:13613]	0.0802829	1.27126	0.156773
ANXA11	annexin A11 [Source:HGNC Symbol;Acc:HGNC:535]	0.0802829	1.09446	0.146131
SURF4	surfeit 4 [Source:HGNC Symbol;Acc:HGNC:11476]	0.0802829	0.792897	0.141899
SEC24C	SEC24 homolog C, COPII coat complex component [Source:HGNC Symbol;Acc:HGNC:10705]	0.0802829	0.6859	0.135604
FUCA1	alpha-L-fucosidase 1 [Source:HGNC Symbol;Acc:HGNC:4006]	0.0802829	0.810932	0.104012
IRF2	interferon regulatory factor 2 [Source:HGNC Symbol;Acc:HGNC:6117]	0.0802829	0.201118	-0.00543746
GPM6A	glycoprotein M6A [Source:HGNC Symbol;Acc:HGNC:4460]	0.0802829	-0.941128	-0.0889131
PHLPP2	PH domain and leucine rich repeat protein phosphatase 2 [Source:HGNC Symbol;Acc:HGNC:29149]	0.0802829	-0.687253	-0.0892918
HDGF	heparin binding growth factor [Source:HGNC Symbol;Acc:HGNC:4856]	0.0802829	-1.06692	-0.119885
SOX5	SRY-box transcription factor 5 [Source:HGNC Symbol;Acc:HGNC:11201]	0.0802829	-1.149	-0.128227
CCNJL	cyclin J like [Source:HGNC Symbol;Acc:HGNC:25876]	0.0802829	-1.30474	-0.144851
TDRP	testis development related protein [Source:HGNC Symbol;Acc:HGNC:26951]	0.0802829	-1.22574	-0.158595
LINC02577	long intergenic non-protein coding RNA 2577 [Source:HGNC Symbol;Acc:HGNC:53749]	0.0802829	-1.73872	-0.173605
EIF4A1P10	eukaryotic translation initiation factor 4A1 pseudogene 10 [Source:HGNC Symbol;Acc:HGNC:37930]	0.0802829	-1.82992	-0.184474
KLHL32	kelch like family member 32 [Source:HGNC Symbol;Acc:HGNC:21221]	0.0802829	-1.18949	-0.295348
AKAP3	A-kinase anchoring protein 3 [Source:HGNC Symbol;Acc:HGNC:373]	0.0802829	-1.33988	-0.4224
LINC00092	long intergenic non-protein coding RNA 92 [Source:HGNC Symbol;Acc:HGNC:31408]	0.0802829	-1.53081	-0.453338
RPH3AL-AS1	RPH3AL antisense RNA 1 [Source:HGNC Symbol;Acc:HGNC:55345]	0.0808618	1.70748	0.384523
PI4KA	phosphatidylinositol 4-kinase alpha [Source:HGNC Symbol;Acc:HGNC:8983]	0.0808618	1.08567	0.154314
RAB15	RAB15, member RAS oncogene family [Source:HGNC Symbol;Acc:HGNC:20150]	0.0808618	-0.333814	-0.0112878
AGTPBP1	ATP/GTP binding carboxypeptidase 1 [Source:HGNC Symbol;Acc:HGNC:17258]	0.0808618	-0.0796863	-0.0228915
SGIP1	SH3GL interacting endocytic adaptor 1 [Source:HGNC Symbol;Acc:HGNC:25412]	0.081182	1.58433	0.293891
POLD2	DNA polymerase delta 2, accessory subunit [Source:HGNC Symbol;Acc:HGNC:9176]	0.081182	1.23821	0.167231
PKD1L2	polycystin 1 like 2 (gene/pseudogene) [Source:HGNC Symbol;Acc:HGNC:21715]	0.0812128	0.588689	0.446261
PRDM5	PR/SET domain 5 [Source:HGNC Symbol;Acc:HGNC:9349]	0.0815277	1.28102	0.180455
ETV6	ETS variant transcription factor 6 [Source:HGNC Symbol;Acc:HGNC:3495]	0.0815277	1.35999	0.114156
KAT2B	lysine acetyltransferase 2B [Source:HGNC Symbol;Acc:HGNC:8638]	0.0815277	-0.188538	-0.042508
ARFIP2	ADP ribosylation factor interacting protein 2 [Source:HGNC Symbol;Acc:HGNC:17160]	0.0815277	-0.943589	-0.0737977
FXYD3	FXYD domain containing ion transport regulator 3 [Source:HGNC Symbol;Acc:HGNC:4027]	0.0815277	-1.76751	-0.352346
CLEC10A	C-type lectin domain containing 10A [Source:HGNC Symbol;Acc:HGNC:16916]	0.0819166	1.03532	0.184956
TSC22D3	TSC22 domain family member 3 [Source:HGNC Symbol;Acc:HGNC:3051]	0.0820857	0.983418	0.138111
ANO1	anoctamin 1 [Source:HGNC Symbol;Acc:HGNC:21625]	0.0823037	1.76434	0.33357
IFI44L	interferon induced protein 44 like [Source:HGNC Symbol;Acc:HGNC:17817]	0.0823037	0.768944	0.21522
VLDLR	very low density lipoprotein receptor [Source:HGNC Symbol;Acc:HGNC:12698]	0.0823037	1.13819	0.211972
ARHGDIB	Rho GDP dissociation inhibitor beta [Source:HGNC Symbol;Acc:HGNC:679]	0.0823037	1.28462	0.184264
JPT1	Jupiter microtubule associated homolog 1 [Source:HGNC Symbol;Acc:HGNC:14569]	0.0823037	0.799185	0.0999143
WDR54	WD repeat domain 54 [Source:HGNC Symbol;Acc:HGNC:25770]	0.0823037	0.000355656	-0.0518579
MDN1	midasin AAA ATPase 1 [Source:HGNC Symbol;Acc:HGNC:18302]	0.0823037	-1.78239	-0.163306
MGMT	O-6-methylguanine-DNA methyltransferase [Source:HGNC Symbol;Acc:HGNC:7059]	0.0823676	0.361003	0.17353
PDGFRA	platelet derived growth factor receptor alpha [Source:HGNC Symbol;Acc:HGNC:8803]	0.0823676	0.0653375	-0.0852364
CCDC191	coiled-coil domain containing 191 [Source:HGNC Symbol;Acc:HGNC:29272]	0.0826372	0.22161	0.0236564
BBS4	Bardet-Biedl syndrome 4 [Source:HGNC Symbol;Acc:HGNC:969]	0.0826372	0.369071	-0.0213183
KRT38	keratin 38 [Source:HGNC Symbol;Acc:HGNC:6456]	0.0826372	-2.3557	-0.200603
TUSC8	tumor suppressor candidate 8 [Source:HGNC Symbol;Acc:HGNC:49111]	0.0826372	-2.18223	-0.255326
LAPTM5	lysosomal protein transmembrane 5 [Source:HGNC Symbol;Acc:HGNC:29612]	0.0827185	0.716067	0.137628
BCL2L1	BCL2 like 1 [Source:HGNC Symbol;Acc:HGNC:992]	0.0830873	0.00115246	-0.011466
HBA2	hemoglobin subunit alpha 2 [Source:HGNC Symbol;Acc:HGNC:4824]	0.0831762	1.47134	1.13489
ID2	inhibitor of DNA binding 2 [Source:HGNC Symbol;Acc:HGNC:5361]	0.0831762	0.470031	0.164756
DGKE	diacylglycerol kinase epsilon [Source:HGNC Symbol;Acc:HGNC:2852]	0.0831762	1.439	0.126296
PCID2	PCI domain containing 2 [Source:HGNC Symbol;Acc:HGNC:25653]	0.0831762	0.212821	0.0446299
CSF2RA	colony stimulating factor 2 receptor subunit alpha [Source:HGNC Symbol;Acc:HGNC:2435]	0.0831762	0.644445	-0.0216229
ALOX5	arachidonate 5-lipoxygenase [Source:HGNC Symbol;Acc:HGNC:435]	0.0831762	0.329679	-0.0561381
APOBEC3G	apolipoprotein B mRNA editing enzyme catalytic subunit 3G [Source:HGNC Symbol;Acc:HGNC:17357]	0.0831762	-0.523552	-0.105414
LINC00240	long intergenic non-protein coding RNA 240 [Source:HGNC Symbol;Acc:HGNC:18772]	0.0831762	-1.43935	-0.165818
CDH3	cadherin 3 [Source:HGNC Symbol;Acc:HGNC:1762]	0.0831762	-0.943456	-0.380033
ASIC4	acid sensing ion channel subunit family member 4 [Source:HGNC Symbol;Acc:HGNC:21263]	0.0831762	-1.64229	-0.455179
PRR9	proline rich 9 [Source:HGNC Symbol;Acc:HGNC:32057]	0.0831762	-1.60583	-1.14481
KCNMB2	potassium calcium-activated channel subfamily M regulatory beta subunit 2 [Source:HGNC Symbol;Acc:HGNC:6286]	0.0832579	0.77795	0.077681
CXCR4	C-X-C motif chemokine receptor 4 [Source:HGNC Symbol;Acc:HGNC:2561]	0.0832961	1.57919	0.454256
STK40	serine/threonine kinase 40 [Source:HGNC Symbol;Acc:HGNC:21373]	0.0832961	0.182943	0.0311171
INSYN1	inhibitory synaptic factor 1 [Source:HGNC Symbol;Acc:HGNC:33753]	0.0832961	-1.74211	-0.298654
UNG	uracil DNA glycosylase [Source:HGNC Symbol;Acc:HGNC:12572]	0.0834532	0.976201	0.100938
KCNJ2	potassium inwardly rectifying channel subfamily J member 2 [Source:HGNC Symbol;Acc:HGNC:6263]	0.083532	1.17311	0.416951
GTF2IRD1	GTF2I repeat domain containing 1 [Source:HGNC Symbol;Acc:HGNC:4661]	0.0841372	-1.22844	-0.138673
S100A12	S100 calcium binding protein A12 [Source:HGNC Symbol;Acc:HGNC:10489]	0.0842215	0.519838	0.504136
FGF12	fibroblast growth factor 12 [Source:HGNC Symbol;Acc:HGNC:3668]	0.0842215	0.926444	0.450248
FIBP	FGF1 intracellular binding protein [Source:HGNC Symbol;Acc:HGNC:3705]	0.0842215	1.22177	0.196537
B4GALNT3	beta-1,4-N-acetyl-galactosaminyltransferase 3 [Source:HGNC Symbol;Acc:HGNC:24137]	0.0842215	1.03256	0.171263
GALNT2	polypeptide N-acetylgalactosaminyltransferase 2 [Source:HGNC Symbol;Acc:HGNC:4124]	0.0842215	0.644317	0.0480533
DDI2	DNA damage inducible 1 homolog 2 [Source:HGNC Symbol;Acc:HGNC:24578]	0.0842215	0.430623	0.0173599
GRWD1	glutamate rich WD repeat containing 1 [Source:HGNC Symbol;Acc:HGNC:21270]	0.0842215	-0.601535	-0.0843198
GDA	guanine deaminase [Source:HGNC Symbol;Acc:HGNC:4212]	0.0842215	-1.67012	-0.348291
INPP4B	inositol polyphosphate-4-phosphatase type II B [Source:HGNC Symbol;Acc:HGNC:6075]	0.0843237	1.71493	0.319116
PLPP3	phospholipid phosphatase 3 [Source:HGNC Symbol;Acc:HGNC:9229]	0.0843237	-0.339015	-0.0240232
NPTX2	neuronal pentraxin 2 [Source:HGNC Symbol;Acc:HGNC:7953]	0.0843237	-1.0319	-0.378668
MAP3K9	mitogen-activated protein kinase kinase kinase 9 [Source:HGNC Symbol;Acc:HGNC:6861]	0.0845612	0.250282	0.0211281
GALNT12	polypeptide N-acetylgalactosaminyltransferase 12 [Source:HGNC Symbol;Acc:HGNC:19877]	0.0847999	-0.215993	-0.05659
PXDN	peroxidasin [Source:HGNC Symbol;Acc:HGNC:14966]	0.0848371	1.03135	0.285299
B3GALNT1	beta-1,3-N-acetylgalactosaminyltransferase 1 (globoside blood group) [Source:HGNC Symbol;Acc:HGNC:918]	0.0848371	1.16111	0.176307
PPFIBP2	PPFIA binding protein 2 [Source:HGNC Symbol;Acc:HGNC:9250]	0.0848371	1.11491	0.150611
SRP72	signal recognition particle 72 [Source:HGNC Symbol;Acc:HGNC:11303]	0.0848371	0.872385	0.123403
CETN3	centrin 3 [Source:HGNC Symbol;Acc:HGNC:1868]	0.0848371	0.65705	0.102444
CDC14B	cell division cycle 14B [Source:HGNC Symbol;Acc:HGNC:1719]	0.0849984	1.4009	0.15842
BSG	basigin (Ok blood group) [Source:HGNC Symbol;Acc:HGNC:1116]	0.0853433	1.37142	0.291242
SRPK2	SRSF protein kinase 2 [Source:HGNC Symbol;Acc:HGNC:11306]	0.0853433	1.33572	0.133084
PLA2G5	phospholipase A2 group V [Source:HGNC Symbol;Acc:HGNC:9038]	0.0853433	-0.45829	-0.0245251
TIGD6	tigger transposable element derived 6 [Source:HGNC Symbol;Acc:HGNC:18332]	0.0853433	0.189258	-0.0326486
PRR16	proline rich 16 [Source:HGNC Symbol;Acc:HGNC:29654]	0.0853433	-0.570199	-0.0867409
GALNT8	polypeptide N-acetylgalactosaminyltransferase 8 [Source:HGNC Symbol;Acc:HGNC:4130]	0.0853433	-1.74282	-0.369551
HSPB1	heat shock protein family B (small) member 1 [Source:HGNC Symbol;Acc:HGNC:5246]	0.0854442	0.197575	0.141246
CD1C	CD1c molecule [Source:HGNC Symbol;Acc:HGNC:1636]	0.085578	1.23683	0.305091
ZNRF1	zinc and ring finger 1 [Source:HGNC Symbol;Acc:HGNC:18452]	0.085578	1.40892	0.133481
GPR35	G protein-coupled receptor 35 [Source:HGNC Symbol;Acc:HGNC:4492]	0.085578	-0.23645	-0.142498
EPHA5	EPH receptor A5 [Source:HGNC Symbol;Acc:HGNC:3389]	0.085911	-0.148311	0.336505
ARCN1	archain 1 [Source:HGNC Symbol;Acc:HGNC:649]	0.085911	1.66715	0.272826
IFIT2	interferon induced protein with tetratricopeptide repeats 2 [Source:HGNC Symbol;Acc:HGNC:5409]	0.085911	0.630695	0.171239
PNMA8A	PNMA family member 8A [Source:HGNC Symbol;Acc:HGNC:25578]	0.085911	0.453649	0.159009
NUTF2	nuclear transport factor 2 [Source:HGNC Symbol;Acc:HGNC:13722]	0.085911	0.703928	0.0866404
FAM216B	family with sequence similarity 216 member B [Source:HGNC Symbol;Acc:HGNC:26883]	0.085911	0.460521	0.0808278
KCNB1	potassium voltage-gated channel subfamily B member 1 [Source:HGNC Symbol;Acc:HGNC:6231]	0.085911	-1.18033	-0.0889658
UBAP1	ubiquitin associated protein 1 [Source:HGNC Symbol;Acc:HGNC:12461]	0.085911	-1.26204	-0.142172
TAS2R38	taste 2 receptor member 38 [Source:HGNC Symbol;Acc:HGNC:9584]	0.085911	-1.74857	-0.176454
LINC01676	long intergenic non-protein coding RNA 1676 [Source:HGNC Symbol;Acc:HGNC:52464]	0.085911	-2.07421	-0.2822
CPED1	cadherin like and PC-esterase domain containing 1 [Source:HGNC Symbol;Acc:HGNC:26159]	0.0859585	0.968855	0.244309
PPIL1	peptidylprolyl isomerase like 1 [Source:HGNC Symbol;Acc:HGNC:9260]	0.0861519	-1.54161	-0.254328
HEATR5B	HEAT repeat containing 5B [Source:HGNC Symbol;Acc:HGNC:29273]	0.0861906	0.826778	0.0643477
COQ8B	coenzyme Q8B [Source:HGNC Symbol;Acc:HGNC:19041]	0.0862376	-1.50377	-0.189695
CRLF1	cytokine receptor like factor 1 [Source:HGNC Symbol;Acc:HGNC:2364]	0.0862838	1.3236	0.633295
TBC1D20	TBC1 domain family member 20 [Source:HGNC Symbol;Acc:HGNC:16133]	0.0863029	0.84131	0.044629
DPT	dermatopontin [Source:HGNC Symbol;Acc:HGNC:3011]	0.0863223	1.13633	0.457698
RABAC1	Rab acceptor 1 [Source:HGNC Symbol;Acc:HGNC:9794]	0.0863223	0.962099	0.264962
DZIP3	DAZ interacting zinc finger protein 3 [Source:HGNC Symbol;Acc:HGNC:30938]	0.0863223	1.07529	0.110524
SLC7A8	solute carrier family 7 member 8 [Source:HGNC Symbol;Acc:HGNC:11066]	0.0864452	-1.24548	-0.235993
CYYR1	cysteine and tyrosine rich 1 [Source:HGNC Symbol;Acc:HGNC:16274]	0.0864913	-0.307344	0.156116
GPC1	glypican 1 [Source:HGNC Symbol;Acc:HGNC:4449]	0.0864913	0.0293535	-0.0246104
GLRX	glutaredoxin [Source:HGNC Symbol;Acc:HGNC:4330]	0.0864913	0.953785	-0.030376
AP2M1	adaptor related protein complex 2 subunit mu 1 [Source:HGNC Symbol;Acc:HGNC:564]	0.086917	0.919927	0.0945592
TFCP2	transcription factor CP2 [Source:HGNC Symbol;Acc:HGNC:11748]	0.0874299	1.35869	0.134139
A2M-AS1	A2M antisense RNA 1 [Source:HGNC Symbol;Acc:HGNC:27057]	0.0874299	-0.948756	-0.136855
CKB	creatine kinase B [Source:HGNC Symbol;Acc:HGNC:1991]	0.0874734	-0.391986	0.0835074
NFS1	NFS1 cysteine desulfurase [Source:HGNC Symbol;Acc:HGNC:15910]	0.0874734	0.397266	-0.00454348
PRELID1P5	PRELID1 pseudogene 5 [Source:HGNC Symbol;Acc:HGNC:54770]	0.087645	-0.924952	0.0224921
RASL12	RAS like family 12 [Source:HGNC Symbol;Acc:HGNC:30289]	0.087645	-1.53389	-0.247061
AKR1B10	aldo-keto reductase family 1 member B10 [Source:HGNC Symbol;Acc:HGNC:382]	0.087645	-2.05146	-0.467354
SLITRK3	SLIT and NTRK like family member 3 [Source:HGNC Symbol;Acc:HGNC:23501]	0.087645	-1.09599	-0.595929
PILRA	paired immunoglobin like type 2 receptor alpha [Source:HGNC Symbol;Acc:HGNC:20396]	0.0877862	0.996073	0.12456
FNBP1L	formin binding protein 1 like [Source:HGNC Symbol;Acc:HGNC:20851]	0.088272	1.57811	0.232383
SLC4A1	solute carrier family 4 member 1 (Diego blood group) [Source:HGNC Symbol;Acc:HGNC:11027]	0.0885189	0.0759237	0.710046
LINC00670	long intergenic non-protein coding RNA 670 [Source:HGNC Symbol;Acc:HGNC:44338]	0.0885189	2.0943	0.576482
EIF5AL1	eukaryotic translation initiation factor 5A like 1 [Source:HGNC Symbol;Acc:HGNC:17419]	0.0885189	-1.95059	-0.148838
MAFK	MAF bZIP transcription factor K [Source:HGNC Symbol;Acc:HGNC:6782]	0.0891055	1.55452	0.279686
PTP4A2	protein tyrosine phosphatase 4A2 [Source:HGNC Symbol;Acc:HGNC:9635]	0.0891055	-0.621106	-0.0499285
SEPHS2	selenophosphate synthetase 2 [Source:HGNC Symbol;Acc:HGNC:19686]	0.0891055	-1.21011	-0.076018
NTHL1	nth like DNA glycosylase 1 [Source:HGNC Symbol;Acc:HGNC:8028]	0.0891055	-0.964938	-0.119719
CLEC2D	C-type lectin domain family 2 member D [Source:HGNC Symbol;Acc:HGNC:14351]	0.0891055	-0.283529	-0.137878
SPHKAP	SPHK1 interactor, AKAP domain containing [Source:HGNC Symbol;Acc:HGNC:30619]	0.0892359	-0.478749	0.0763281
ST6GALNAC4	ST6 N-acetylgalactosaminide alpha-2,6-sialyltransferase 4 [Source:HGNC Symbol;Acc:HGNC:17846]	0.0895123	0.576742	0.00503896
KYAT1	kynurenine aminotransferase 1 [Source:HGNC Symbol;Acc:HGNC:1564]	0.0897044	-1.28917	-0.326973
KRT5	keratin 5 [Source:HGNC Symbol;Acc:HGNC:6442]	0.0905655	-0.611619	-0.533332
PROS1	protein S [Source:HGNC Symbol;Acc:HGNC:9456]	0.0908087	1.45083	0.307941
GIPC2	GIPC PDZ domain containing family member 2 [Source:HGNC Symbol;Acc:HGNC:18177]	0.0908087	0.833959	0.171589
LYN	LYN proto-oncogene, Src family tyrosine kinase [Source:HGNC Symbol;Acc:HGNC:6735]	0.0908087	0.969317	0.133543
TPGS2	tubulin polyglutamylase complex subunit 2 [Source:HGNC Symbol;Acc:HGNC:24561]	0.0908087	1.32244	0.0999767
BRD4	bromodomain containing 4 [Source:HGNC Symbol;Acc:HGNC:13575]	0.0908087	-0.171806	-0.0244152
LINC00668	long intergenic non-protein coding RNA 668 [Source:HGNC Symbol;Acc:HGNC:44328]	0.0908087	-2.13291	-0.206388
MSS51	MSS51 mitochondrial translational activator [Source:HGNC Symbol;Acc:HGNC:21000]	0.0908087	-1.44369	-0.337407
SELENBP1	selenium binding protein 1 [Source:HGNC Symbol;Acc:HGNC:10719]	0.0908087	-1.44702	-0.368944
FGD1	FYVE, RhoGEF and PH domain containing 1 [Source:HGNC Symbol;Acc:HGNC:3663]	0.0908896	0.675032	0.0536099
RALYL	RALY RNA binding protein like [Source:HGNC Symbol;Acc:HGNC:27036]	0.0916331	-1.57101	-0.360932
MYEF2	myelin expression factor 2 [Source:HGNC Symbol;Acc:HGNC:17940]	0.0922815	1.19023	0.180258
NELL2	neural EGFL like 2 [Source:HGNC Symbol;Acc:HGNC:7751]	0.0922815	-0.592514	-0.117559
FBXO6	F-box protein 6 [Source:HGNC Symbol;Acc:HGNC:13585]	0.0922815	-0.435731	-0.217658
SERPINF1	serpin family F member 1 [Source:HGNC Symbol;Acc:HGNC:8824]	0.0930196	0.622779	0.281269
SMARCD2	SWI/SNF related, matrix associated, actin dependent regulator of chromatin, subfamily d, member 2 [Source:HGNC Symbol;Acc:HGNC:11107]	0.0930196	-0.712791	-0.0775937
FAT4	FAT atypical cadherin 4 [Source:HGNC Symbol;Acc:HGNC:23109]	0.0930196	-0.972139	-0.145995
HDDC2	HD domain containing 2 [Source:HGNC Symbol;Acc:HGNC:21078]	0.0934712	-1.49919	-0.154512
FABP3	fatty acid binding protein 3 [Source:HGNC Symbol;Acc:HGNC:3557]	0.0935484	1.6782	0.337896
IL17RB	interleukin 17 receptor B [Source:HGNC Symbol;Acc:HGNC:18015]	0.0937647	-1.58952	-0.189461
CENPA	centromere protein A [Source:HGNC Symbol;Acc:HGNC:1851]	0.093781	1.84368	0.631241
HOOK2	hook microtubule tethering protein 2 [Source:HGNC Symbol;Acc:HGNC:19885]	0.093781	1.45947	0.292399
PFN1	profilin 1 [Source:HGNC Symbol;Acc:HGNC:8881]	0.093781	0.58307	0.151867
FOXC1	forkhead box C1 [Source:HGNC Symbol;Acc:HGNC:3800]	0.093781	0.444866	0.111647
PGRMC1	progesterone receptor membrane component 1 [Source:HGNC Symbol;Acc:HGNC:16090]	0.093781	0.124744	0.0830771
PREX1	phosphatidylinositol-3,4,5-trisphosphate dependent Rac exchange factor 1 [Source:HGNC Symbol;Acc:HGNC:32594]	0.093781	0.447438	0.0596409
LINC00342	long intergenic non-protein coding RNA 342 [Source:HGNC Symbol;Acc:HGNC:42470]	0.093781	0.498966	0.0508038
CHST3	carbohydrate sulfotransferase 3 [Source:HGNC Symbol;Acc:HGNC:1971]	0.093781	0.00591661	-0.0296233
ZBTB39	zinc finger and BTB domain containing 39 [Source:HGNC Symbol;Acc:HGNC:29014]	0.093781	-1.30046	-0.123534
SLC16A7	solute carrier family 16 member 7 [Source:HGNC Symbol;Acc:HGNC:10928]	0.093851	1.38028	0.256133
LINC00174	long intergenic non-protein coding RNA 174 [Source:HGNC Symbol;Acc:HGNC:27788]	0.093851	0.510016	0.0748341
TNIP1	TNFAIP3 interacting protein 1 [Source:HGNC Symbol;Acc:HGNC:16903]	0.093998	0.880267	0.0811666
ARMH4	armadillo like helical domain containing 4 [Source:HGNC Symbol;Acc:HGNC:19846]	0.0942908	1.20697	0.185778
ZMIZ1	zinc finger MIZ-type containing 1 [Source:HGNC Symbol;Acc:HGNC:16493]	0.0945498	-1.0471	-0.121698
NT5C3B	5'-nucleotidase, cytosolic IIIB [Source:HGNC Symbol;Acc:HGNC:28300]	0.0946469	1.0875	0.177967
COA7	cytochrome c oxidase assembly factor 7 [Source:HGNC Symbol;Acc:HGNC:25716]	0.0951175	-1.55175	-0.170964
S100A4	S100 calcium binding protein A4 [Source:HGNC Symbol;Acc:HGNC:10494]	0.0954882	0.822164	0.244091
IFRD1	interferon related developmental regulator 1 [Source:HGNC Symbol;Acc:HGNC:5456]	0.0954882	0.4958	0.132565
SLC9A1	solute carrier family 9 member A1 [Source:HGNC Symbol;Acc:HGNC:11071]	0.0954882	0.151131	0.0202777
MDM1	Mdm1 nuclear protein [Source:HGNC Symbol;Acc:HGNC:29917]	0.0954882	-0.38228	-0.0607193
TGFBR3	transforming growth factor beta receptor 3 [Source:HGNC Symbol;Acc:HGNC:11774]	0.0954882	-1.04248	-0.182112
INSYN2B	inhibitory synaptic factor family member 2B [Source:HGNC Symbol;Acc:HGNC:37271]	0.0954882	-1.21767	-0.373283
ZNHIT1	zinc finger HIT-type containing 1 [Source:HGNC Symbol;Acc:HGNC:21688]	0.095677	0.985537	0.201735
PLEKHA5	pleckstrin homology domain containing A5 [Source:HGNC Symbol;Acc:HGNC:30036]	0.095677	1.004	0.107065
YJU2B	YJU2 splicing factor homolog B [Source:HGNC Symbol;Acc:HGNC:28118]	0.095677	0.125772	0.0314351
GNG12	G protein subunit gamma 12 [Source:HGNC Symbol;Acc:HGNC:19663]	0.0960461	1.55904	0.282907
TEX26-AS1	TEX26 antisense RNA 1 [Source:HGNC Symbol;Acc:HGNC:42784]	0.0960461	-1.73484	-0.461814
TMEM50A	transmembrane protein 50A [Source:HGNC Symbol;Acc:HGNC:30590]	0.096228	1.38138	0.223935
SEMA5B	semaphorin 5B [Source:HGNC Symbol;Acc:HGNC:10737]	0.0973557	1.50957	0.351627
SLC16A9	solute carrier family 16 member 9 [Source:HGNC Symbol;Acc:HGNC:23520]	0.0973557	1.16456	0.29091
EIF2B4	eukaryotic translation initiation factor 2B subunit delta [Source:HGNC Symbol;Acc:HGNC:3260]	0.0973557	-0.318896	-0.0368212
PORCN	porcupine O-acyltransferase [Source:HGNC Symbol;Acc:HGNC:17652]	0.0973557	-0.5956	-0.093057
PPP1CC	protein phosphatase 1 catalytic subunit gamma [Source:HGNC Symbol;Acc:HGNC:9283]	0.0973557	-1.31632	-0.169092
ECT2L	epithelial cell transforming 2 like [Source:HGNC Symbol;Acc:HGNC:21118]	0.0975687	1.21521	0.337625
RYR3	ryanodine receptor 3 [Source:HGNC Symbol;Acc:HGNC:10485]	0.0975687	0.843532	0.23545
IGFBP6	insulin like growth factor binding protein 6 [Source:HGNC Symbol;Acc:HGNC:5475]	0.0975687	0.0541632	0.109631
IRAK1	interleukin 1 receptor associated kinase 1 [Source:HGNC Symbol;Acc:HGNC:6112]	0.0975687	0.0150312	-0.0267989
FADS1	fatty acid desaturase 1 [Source:HGNC Symbol;Acc:HGNC:3574]	0.0975687	-0.884545	-0.0545108
HLF	HLF transcription factor, PAR bZIP family member [Source:HGNC Symbol;Acc:HGNC:4977]	0.0975687	-1.02258	-0.170701
NIPAL4-DT	NIPAL4 divergent transcript [Source:HGNC Symbol;Acc:HGNC:55542]	0.0975687	-1.28591	-0.417989
EPHA3	EPH receptor A3 [Source:HGNC Symbol;Acc:HGNC:3387]	0.0976489	1.48707	0.252744
EPB41L2	erythrocyte membrane protein band 4.1 like 2 [Source:HGNC Symbol;Acc:HGNC:3379]	0.0976489	0.824838	0.206521
LSM2	LSM2 homolog, U6 small nuclear RNA and mRNA degradation associated [Source:HGNC Symbol;Acc:HGNC:13940]	0.0976489	0.860162	0.0899717
ACOT6	acyl-CoA thioesterase 6 [Source:HGNC Symbol;Acc:HGNC:33159]	0.0976489	-0.845852	0.0490141
GSTM2	glutathione S-transferase mu 2 [Source:HGNC Symbol;Acc:HGNC:4634]	0.0976489	-0.274813	-0.0236897
SPTLC1P1	serine palmitoyltransferase long chain base subunit 1 pseudogene 1 [Source:HGNC Symbol;Acc:HGNC:39668]	0.0976489	-1.49558	-0.214653
KHDC1	KH domain containing 1 [Source:HGNC Symbol;Acc:HGNC:21366]	0.0976489	-1.63336	-0.291069
PEA15	proliferation and apoptosis adaptor protein 15 [Source:HGNC Symbol;Acc:HGNC:8822]	0.0977708	0.452291	0.117812
ALG14-AS1	ALG14 antisense RNA 1 [Source:HGNC Symbol;Acc:HGNC:41192]	0.0977708	-1.50638	-0.224354
PLCE1-AS2	PLCE1 antisense RNA 2 [Source:HGNC Symbol;Acc:HGNC:51206]	0.0981104	-0.184028	0.0272383
KPNA5	karyopherin subunit alpha 5 [Source:HGNC Symbol;Acc:HGNC:6398]	0.098198	0.975613	0.0916808
TPX2	TPX2 microtubule nucleation factor [Source:HGNC Symbol;Acc:HGNC:1249]	0.098198	0.359907	0.0896174
EVI2B	ecotropic viral integration site 2B [Source:HGNC Symbol;Acc:HGNC:3500]	0.0982005	1.23811	0.326332
DANCR	differentiation antagonizing non-protein coding RNA [Source:HGNC Symbol;Acc:HGNC:28964]	0.0982977	1.61176	0.281833
POPDC3	popeye domain containing 3 [Source:HGNC Symbol;Acc:HGNC:17649]	0.0983344	1.30461	0.240779
LGALS1	galectin 1 [Source:HGNC Symbol;Acc:HGNC:6561]	0.0983344	0.78792	0.236934
DPY30	dpy-30 histone methyltransferase complex regulatory subunit [Source:HGNC Symbol;Acc:HGNC:24590]	0.0983344	0.385985	0.176826
ENOX2	ecto-NOX disulfide-thiol exchanger 2 [Source:HGNC Symbol;Acc:HGNC:2259]	0.0983344	1.15367	0.129751
P3H4	prolyl 3-hydroxylase family member 4 (inactive) [Source:HGNC Symbol;Acc:HGNC:16946]	0.0983344	0.79882	0.109907
TMED3	transmembrane p24 trafficking protein 3 [Source:HGNC Symbol;Acc:HGNC:28889]	0.0983344	0.598971	0.0130992
WDR4	WD repeat domain 4 [Source:HGNC Symbol;Acc:HGNC:12756]	0.0983344	-0.294567	-0.100215
LINC02796	long intergenic non-protein coding RNA 2796 [Source:HGNC Symbol;Acc:HGNC:27918]	0.0983344	-2.20036	-0.202776
PCDHB14	protocadherin beta 14 [Source:HGNC Symbol;Acc:HGNC:8685]	0.0983344	-1.6823	-0.310004
CNTF	ciliary neurotrophic factor [Source:HGNC Symbol;Acc:HGNC:2169]	0.0983344	0.587889	-0.381132
CHST4	carbohydrate sulfotransferase 4 [Source:HGNC Symbol;Acc:HGNC:1972]	0.0983344	-1.57561	-0.454514
RASGRP3	RAS guanyl releasing protein 3 [Source:HGNC Symbol;Acc:HGNC:14545]	0.0984585	0.0497001	0.004263
CAT	catalase [Source:HGNC Symbol;Acc:HGNC:1516]	0.0990858	1.14465	0.232119
BMP8A	bone morphogenetic protein 8a [Source:HGNC Symbol;Acc:HGNC:21650]	0.0990858	-1.61685	-0.260712
SLC2A13	solute carrier family 2 member 13 [Source:HGNC Symbol;Acc:HGNC:15956]	0.0991087	1.06888	0.179647
RCC2	regulator of chromosome condensation 2 [Source:HGNC Symbol;Acc:HGNC:30297]	0.0993822	0.114518	0.00619806
COMP	cartilage oligomeric matrix protein [Source:HGNC Symbol;Acc:HGNC:2227]	0.0995193	1.48353	1.08773
FCER1A	Fc epsilon receptor Ia [Source:HGNC Symbol;Acc:HGNC:3609]	0.0995193	1.28734	0.494569
LRRC17	leucine rich repeat containing 17 [Source:HGNC Symbol;Acc:HGNC:16895]	0.0995193	0.755527	0.13815
DENND1B	DENN domain containing 1B [Source:HGNC Symbol;Acc:HGNC:28404]	0.0995193	0.572796	0.0788714
GTSE1	G2 and S-phase expressed 1 [Source:HGNC Symbol;Acc:HGNC:13698]	0.0995193	-0.42697	-0.332972
SGPP2	sphingosine-1-phosphate phosphatase 2 [Source:HGNC Symbol;Acc:HGNC:19953]	0.0995193	-1.45838	-0.395172
PPIC	peptidylprolyl isomerase C [Source:HGNC Symbol;Acc:HGNC:9256]	0.0995839	0.750525	0.177667
FERMT3	FERM domain containing kindlin 3 [Source:HGNC Symbol;Acc:HGNC:23151]	0.0995839	0.0942389	-0.0181057
NEURL2	neuralized E3 ubiquitin protein ligase 2 [Source:HGNC Symbol;Acc:HGNC:16156]	0.0995839	0.492393	-0.0864347
S1PR3	sphingosine-1-phosphate receptor 3 [Source:HGNC Symbol;Acc:HGNC:3167]	0.100102	-1.37995	-0.218657
RND3	Rho family GTPase 3 [Source:HGNC Symbol;Acc:HGNC:671]	0.100259	0.430727	0.0795598
GREB1	growth regulating estrogen receptor binding 1 [Source:HGNC Symbol;Acc:HGNC:24885]	0.100415	-1.66763	-0.221989
MAX	MYC associated factor X [Source:HGNC Symbol;Acc:HGNC:6913]	0.100513	-0.174277	0.0331877
ENOX1	ecto-NOX disulfide-thiol exchanger 1 [Source:HGNC Symbol;Acc:HGNC:25474]	0.100847	1.19012	0.416573
CYBB	cytochrome b-245 beta chain [Source:HGNC Symbol;Acc:HGNC:2578]	0.100847	0.362545	-0.0211656
PAPPA	pappalysin 1 [Source:HGNC Symbol;Acc:HGNC:8602]	0.100847	-1.18488	-0.229544
DSG1	desmoglein 1 [Source:HGNC Symbol;Acc:HGNC:3048]	0.101045	-0.117583	-0.0251325
COL4A2	collagen type IV alpha 2 chain [Source:HGNC Symbol;Acc:HGNC:2203]	0.101291	1.41619	0.392097
SCPEP1	serine carboxypeptidase 1 [Source:HGNC Symbol;Acc:HGNC:29507]	0.101291	-0.0730508	-0.0316776
WDR12	WD repeat domain 12 [Source:HGNC Symbol;Acc:HGNC:14098]	0.101291	-0.678966	-0.121338
COL9A2	collagen type IX alpha 2 chain [Source:HGNC Symbol;Acc:HGNC:2218]	0.101726	0.107786	0.198545
QDPR	quinoid dihydropteridine reductase [Source:HGNC Symbol;Acc:HGNC:9752]	0.10174	0.765552	0.11198
GSAP	gamma-secretase activating protein [Source:HGNC Symbol;Acc:HGNC:28042]	0.10174	0.789614	0.087367
PF4	platelet factor 4 [Source:HGNC Symbol;Acc:HGNC:8861]	0.10174	0.631854	0.0652372
PHGDH	phosphoglycerate dehydrogenase [Source:HGNC Symbol;Acc:HGNC:8923]	0.10174	-0.447969	-0.120122
LOC105372969		0.10174	-2.06434	-0.16306
HPR	haptoglobin-related protein [Source:HGNC Symbol;Acc:HGNC:5156]	0.101766	-1.56357	-0.545719
KCNJ12	potassium inwardly rectifying channel subfamily J member 12 [Source:HGNC Symbol;Acc:HGNC:6258]	0.101802	0.372525	0.224455
LPIN1	lipin 1 [Source:HGNC Symbol;Acc:HGNC:13345]	0.101802	-0.781261	-0.0372614
CTHRC1	collagen triple helix repeat containing 1 [Source:HGNC Symbol;Acc:HGNC:18831]	0.101823	1.66498	0.616658
NUP42	nucleoporin 42 [Source:HGNC Symbol;Acc:HGNC:17010]	0.101921	0.355938	0.0337673
PTGR1	prostaglandin reductase 1 [Source:HGNC Symbol;Acc:HGNC:18429]	0.102038	0.291363	0.0712249
PGM1	phosphoglucomutase 1 [Source:HGNC Symbol;Acc:HGNC:8905]	0.102038	-0.95132	-0.0509424
ELL	elongation factor for RNA polymerase II [Source:HGNC Symbol;Acc:HGNC:23114]	0.102038	-1.183	-0.120608
RASD1	ras related dexamethasone induced 1 [Source:HGNC Symbol;Acc:HGNC:15828]	0.102038	-0.669358	-0.313582
PRPH2	peripherin 2 [Source:HGNC Symbol;Acc:HGNC:9942]	0.102102	-1.30849	-0.311422
LINC02544	long intergenic non-protein coding RNA 2544 [Source:HGNC Symbol;Acc:HGNC:53578]	0.102114	0.528996	-0.0773126
FNDC3B	fibronectin type III domain containing 3B [Source:HGNC Symbol;Acc:HGNC:24670]	0.102641	1.25988	0.159353
TMEM42	transmembrane protein 42 [Source:HGNC Symbol;Acc:HGNC:28444]	0.102971	0.554305	0.0543577
DNAAF9	dynein axonemal assembly factor 9 [Source:HGNC Symbol;Acc:HGNC:17721]	0.103036	1.83247	0.200064
ST7	suppression of tumorigenicity 7 [Source:HGNC Symbol;Acc:HGNC:11351]	0.103036	-0.386801	0.0570627
EVA1C	eva-1 homolog C [Source:HGNC Symbol;Acc:HGNC:13239]	0.103036	-0.630151	-0.0754718
C4orf3	chromosome 4 open reading frame 3 [Source:HGNC Symbol;Acc:HGNC:19225]	0.103676	1.32211	0.146375
GRIK4	glutamate ionotropic receptor kainate type subunit 4 [Source:HGNC Symbol;Acc:HGNC:4582]	0.103985	-0.0919793	0.155474
BAIAP2	BAR/IMD domain containing adaptor protein 2 [Source:HGNC Symbol;Acc:HGNC:947]	0.103985	-1.15533	-0.0990718
TLR4	toll like receptor 4 [Source:HGNC Symbol;Acc:HGNC:11850]	0.104132	0.579504	0.145991
STK39	serine/threonine kinase 39 [Source:HGNC Symbol;Acc:HGNC:17717]	0.104132	1.0566	0.137208
HCLS1	hematopoietic cell-specific Lyn substrate 1 [Source:HGNC Symbol;Acc:HGNC:4844]	0.104132	0.464126	0.108881
GET1	guided entry of tail-anchored proteins factor 1 [Source:HGNC Symbol;Acc:HGNC:12790]	0.104132	0.468669	0.0852913
DLGAP4	DLG associated protein 4 [Source:HGNC Symbol;Acc:HGNC:24476]	0.104132	0.586466	0.073784
ME3	malic enzyme 3 [Source:HGNC Symbol;Acc:HGNC:6985]	0.104132	0.576912	0.0635781
B4GALT1	beta-1,4-galactosyltransferase 1 [Source:HGNC Symbol;Acc:HGNC:924]	0.104132	-0.982121	-0.11555
RNF182	ring finger protein 182 [Source:HGNC Symbol;Acc:HGNC:28522]	0.104132	-0.849944	-0.316268
IL1RL1	interleukin 1 receptor like 1 [Source:HGNC Symbol;Acc:HGNC:5998]	0.104132	-1.4233	-0.658003
PEAK3	PEAK family member 3 [Source:HGNC Symbol;Acc:HGNC:24793]	0.104132	-1.26217	-0.800158
CTSD	cathepsin D [Source:HGNC Symbol;Acc:HGNC:2529]	0.104156	1.59718	0.212622
LINC01482	long intergenic non-protein coding RNA 1482 [Source:HGNC Symbol;Acc:HGNC:51128]	0.104156	-1.47092	-0.237359
LDLR	low density lipoprotein receptor [Source:HGNC Symbol;Acc:HGNC:6547]	0.104156	-0.85062	-0.239535
CAPRIN1	cell cycle associated protein 1 [Source:HGNC Symbol;Acc:HGNC:6743]	0.104336	1.29628	0.136875
AAK1	AP2 associated kinase 1 [Source:HGNC Symbol;Acc:HGNC:19679]	0.104436	0.711928	0.123828
GTPBP4	GTP binding protein 4 [Source:HGNC Symbol;Acc:HGNC:21535]	0.104436	0.119845	0.00527154
ERBB2	erb-b2 receptor tyrosine kinase 2 [Source:HGNC Symbol;Acc:HGNC:3430]	0.105046	-0.755015	-0.0900451
NRIP1	nuclear receptor interacting protein 1 [Source:HGNC Symbol;Acc:HGNC:8001]	0.105092	-0.857577	-0.0718999
LOC100507351		0.105113	-2.04407	-0.252459
PAFAH2	platelet activating factor acetylhydrolase 2 [Source:HGNC Symbol;Acc:HGNC:8579]	0.10525	1.22693	0.141332
FAP	fibroblast activation protein alpha [Source:HGNC Symbol;Acc:HGNC:3590]	0.105426	1.61018	0.553893
DAD1	defender against cell death 1 [Source:HGNC Symbol;Acc:HGNC:2664]	0.105426	0.839388	0.0606364
PSMC4	proteasome 26S subunit, ATPase 4 [Source:HGNC Symbol;Acc:HGNC:9551]	0.105522	0.205794	0.0414699
PLCB4	phospholipase C beta 4 [Source:HGNC Symbol;Acc:HGNC:9059]	0.105534	1.04168	0.167792
DIS3L	DIS3 like exosome 3'-5' exoribonuclease [Source:HGNC Symbol;Acc:HGNC:28698]	0.105612	0.556455	0.115682
JAML	junction adhesion molecule like [Source:HGNC Symbol;Acc:HGNC:19084]	0.105695	1.4444	0.306323
GSTO1	glutathione S-transferase omega 1 [Source:HGNC Symbol;Acc:HGNC:13312]	0.105695	1.19254	0.267336
KIF5B	kinesin family member 5B [Source:HGNC Symbol;Acc:HGNC:6324]	0.105695	1.60057	0.247431
YPEL5	yippee like 5 [Source:HGNC Symbol;Acc:HGNC:18329]	0.105695	1.26741	0.18571
OLFML1	olfactomedin like 1 [Source:HGNC Symbol;Acc:HGNC:24473]	0.105695	0.496487	0.169696
CDV3	CDV3 homolog [Source:HGNC Symbol;Acc:HGNC:26928]	0.105695	0.927556	0.142591
MAP3K3	mitogen-activated protein kinase kinase kinase 3 [Source:HGNC Symbol;Acc:HGNC:6855]	0.105695	0.758972	0.0749128
DLX5	distal-less homeobox 5 [Source:HGNC Symbol;Acc:HGNC:2918]	0.105695	0.335735	0.042927
SDC1	syndecan 1 [Source:HGNC Symbol;Acc:HGNC:10658]	0.105695	0.476299	-0.00734975
COL4A5	collagen type IV alpha 5 chain [Source:HGNC Symbol;Acc:HGNC:2207]	0.105695	-0.270004	-0.0411851
CKS2	CDC28 protein kinase regulatory subunit 2 [Source:HGNC Symbol;Acc:HGNC:2000]	0.105695	0.00293589	-0.0946675
EDA	ectodysplasin A [Source:HGNC Symbol;Acc:HGNC:3157]	0.105695	-1.34048	-0.121301
ALDOC	aldolase, fructose-bisphosphate C [Source:HGNC Symbol;Acc:HGNC:418]	0.105695	-0.995373	-0.122341
RBP1	retinol binding protein 1 [Source:HGNC Symbol;Acc:HGNC:9919]	0.105695	-1.47791	-0.201398
PAK6	p21 (RAC1) activated kinase 6 [Source:HGNC Symbol;Acc:HGNC:16061]	0.105695	-1.45688	-0.26328
MYLK4	myosin light chain kinase family member 4 [Source:HGNC Symbol;Acc:HGNC:27972]	0.105695	-1.45001	-0.338938
NRG4	neuregulin 4 [Source:HGNC Symbol;Acc:HGNC:29862]	0.105695	-0.999457	-0.369397
DGKB	diacylglycerol kinase beta [Source:HGNC Symbol;Acc:HGNC:2850]	0.105695	-1.60315	-0.398866
RPA3	replication protein A3 [Source:HGNC Symbol;Acc:HGNC:10291]	0.106053	-0.173878	0.0137282
SMKR1	small lysine rich protein 1 [Source:HGNC Symbol;Acc:HGNC:43561]	0.106379	-1.69393	-0.207586
TFAP2C	transcription factor AP-2 gamma [Source:HGNC Symbol;Acc:HGNC:11744]	0.106379	-1.23589	-0.361489
C4orf46	chromosome 4 open reading frame 46 [Source:HGNC Symbol;Acc:HGNC:27320]	0.106541	1.28946	0.217609
UBE2Q2	ubiquitin conjugating enzyme E2 Q2 [Source:HGNC Symbol;Acc:HGNC:19248]	0.106541	1.4858	0.193775
SERF2	small EDRK-rich factor 2 [Source:HGNC Symbol;Acc:HGNC:10757]	0.106541	1.51431	0.166544
LINC01069	long intergenic non-protein coding RNA 1069 [Source:HGNC Symbol;Acc:HGNC:49109]	0.106541	-2.01951	-0.192146
TMPRSS9	transmembrane serine protease 9 [Source:HGNC Symbol;Acc:HGNC:30079]	0.106541	0.61666	-0.28751
ISLR2	immunoglobulin superfamily containing leucine rich repeat 2 [Source:HGNC Symbol;Acc:HGNC:29286]	0.107068	1.50119	0.350071
LDLRAP1	low density lipoprotein receptor adaptor protein 1 [Source:HGNC Symbol;Acc:HGNC:18640]	0.107068	1.1534	0.121283
CCDC28A	coiled-coil domain containing 28A [Source:HGNC Symbol;Acc:HGNC:21098]	0.107068	0.842244	0.111546
HMGN2	high mobility group nucleosomal binding domain 2 [Source:HGNC Symbol;Acc:HGNC:4986]	0.107068	0.951516	0.0973335
SLC26A4-AS1	SLC26A4 antisense RNA 1 [Source:HGNC Symbol;Acc:HGNC:22385]	0.107068	-0.700732	0.0346949
LMAN1L	lectin, mannose binding 1 like [Source:HGNC Symbol;Acc:HGNC:6632]	0.107068	-1.74836	-0.467175
SERPINE1	serpin family E member 1 [Source:HGNC Symbol;Acc:HGNC:8583]	0.10722	0.7755	0.239659
LOC101927247		0.10722	-1.90296	-0.196273
ANKRD2	ankyrin repeat domain 2 [Source:HGNC Symbol;Acc:HGNC:495]	0.107351	0.678678	0.45105
LTBP2	latent transforming growth factor beta binding protein 2 [Source:HGNC Symbol;Acc:HGNC:6715]	0.107948	1.58106	0.516932
SERTAD3	SERTA domain containing 3 [Source:HGNC Symbol;Acc:HGNC:17931]	0.108045	0.441745	0.107672
SPOP	speckle type BTB/POZ protein [Source:HGNC Symbol;Acc:HGNC:11254]	0.108045	0.0874367	0.0918116
CPEB3	cytoplasmic polyadenylation element binding protein 3 [Source:HGNC Symbol;Acc:HGNC:21746]	0.108045	0.188477	0.0401481
P4HA2	prolyl 4-hydroxylase subunit alpha 2 [Source:HGNC Symbol;Acc:HGNC:8547]	0.108045	-0.35751	0.00644112
HSPA12A	heat shock protein family A (Hsp70) member 12A [Source:HGNC Symbol;Acc:HGNC:19022]	0.108045	-1.04857	-0.0903554
GADL1	glutamate decarboxylase like 1 [Source:HGNC Symbol;Acc:HGNC:27949]	0.108045	-1.23141	-0.262939
CAVIN2	caveolae associated protein 2 [Source:HGNC Symbol;Acc:HGNC:10690]	0.109069	1.59637	0.534383
KCNA4	potassium voltage-gated channel subfamily A member 4 [Source:HGNC Symbol;Acc:HGNC:6222]	0.109069	0.7027	0.354172
DNAJB4	DnaJ heat shock protein family (Hsp40) member B4 [Source:HGNC Symbol;Acc:HGNC:14886]	0.109069	1.51585	0.322958
CASQ1	calsequestrin 1 [Source:HGNC Symbol;Acc:HGNC:1512]	0.109069	0.661779	0.221128
CENPS	centromere protein S [Source:HGNC Symbol;Acc:HGNC:23163]	0.109069	1.53996	0.209303
EXOC6	exocyst complex component 6 [Source:HGNC Symbol;Acc:HGNC:23196]	0.109069	0.97052	0.171555
RAB28	RAB28, member RAS oncogene family [Source:HGNC Symbol;Acc:HGNC:9768]	0.109069	1.38638	0.13447
PPP1CA	protein phosphatase 1 catalytic subunit alpha [Source:HGNC Symbol;Acc:HGNC:9281]	0.109069	0.564573	0.122164
EPAS1	endothelial PAS domain protein 1 [Source:HGNC Symbol;Acc:HGNC:3374]	0.109069	-0.250447	0.0571621
NLRC3	NLR family CARD domain containing 3 [Source:HGNC Symbol;Acc:HGNC:29889]	0.109069	0.538405	0.0334597
PDE1A	phosphodiesterase 1A [Source:HGNC Symbol;Acc:HGNC:8774]	0.109069	-0.0850946	-0.00979489
ENPP1	ectonucleotide pyrophosphatase/phosphodiesterase 1 [Source:HGNC Symbol;Acc:HGNC:3356]	0.109069	-0.344357	-0.0722079
RBKS	ribokinase [Source:HGNC Symbol;Acc:HGNC:30325]	0.109069	-1.28985	-0.158743
SLC48A1	solute carrier family 48 member 1 [Source:HGNC Symbol;Acc:HGNC:26035]	0.109069	-1.66918	-0.183878
RAPGEF4-AS1	RAPGEF4 antisense RNA 1 [Source:HGNC Symbol;Acc:HGNC:28081]	0.109069	-0.541463	-0.207228
SPRED3	sprouty related EVH1 domain containing 3 [Source:HGNC Symbol;Acc:HGNC:31041]	0.109069	-0.66301	-0.252151
LPXN	leupaxin [Source:HGNC Symbol;Acc:HGNC:14061]	0.109076	1.27599	0.126481
LOC101927253		0.109156	-2.02518	-0.191253
AUH	AU RNA binding methylglutaconyl-CoA hydratase [Source:HGNC Symbol;Acc:HGNC:890]	0.10917	1.13693	0.0855969
AXIN2	axin 2 [Source:HGNC Symbol;Acc:HGNC:904]	0.10924	-1.27876	-0.254082
CDIN1	CDAN1 interacting nuclease 1 [Source:HGNC Symbol;Acc:HGNC:26929]	0.109356	1.5926	0.271572
GBP4	guanylate binding protein 4 [Source:HGNC Symbol;Acc:HGNC:20480]	0.109356	0.672286	0.181522
PRPF6	pre-mRNA processing factor 6 [Source:HGNC Symbol;Acc:HGNC:15860]	0.109356	1.36125	0.18059
ACTR1B	actin related protein 1B [Source:HGNC Symbol;Acc:HGNC:168]	0.109356	1.17488	0.126187
ENG	endoglin [Source:HGNC Symbol;Acc:HGNC:3349]	0.109903	1.12566	0.195834
P2RX5	purinergic receptor P2X 5 [Source:HGNC Symbol;Acc:HGNC:8536]	0.11058	1.16203	0.327881
SCARA5	scavenger receptor class A member 5 [Source:HGNC Symbol;Acc:HGNC:28701]	0.11058	-0.642516	0.138119
MSN	moesin [Source:HGNC Symbol;Acc:HGNC:7373]	0.11058	-0.0671344	-0.0571933
KHSRP	KH-type splicing regulatory protein [Source:HGNC Symbol;Acc:HGNC:6316]	0.11058	-1.01534	-0.0938431
ARNT2	aryl hydrocarbon receptor nuclear translocator 2 [Source:HGNC Symbol;Acc:HGNC:16876]	0.11058	-0.775369	-0.176358
FAM219B	family with sequence similarity 219 member B [Source:HGNC Symbol;Acc:HGNC:24695]	0.110669	0.111241	0.0804907
MATR3	matrin 3 [Source:HGNC Symbol;Acc:HGNC:6912]	0.11087	1.16734	0.158615
MFAP3L	microfibril associated protein 3 like [Source:HGNC Symbol;Acc:HGNC:29083]	0.11087	-1.5068	-0.177286
PROM1	prominin 1 [Source:HGNC Symbol;Acc:HGNC:9454]	0.111534	0.553853	0.215402
ZNF93	zinc finger protein 93 [Source:HGNC Symbol;Acc:HGNC:13169]	0.111534	-1.00812	-0.123921
SORT1	sortilin 1 [Source:HGNC Symbol;Acc:HGNC:11186]	0.11167	1.63899	0.231846
ADAM10	ADAM metallopeptidase domain 10 [Source:HGNC Symbol;Acc:HGNC:188]	0.111673	1.56021	0.243703
DCTD	dCMP deaminase [Source:HGNC Symbol;Acc:HGNC:2710]	0.111673	1.37738	0.173593
CORO1C	coronin 1C [Source:HGNC Symbol;Acc:HGNC:2254]	0.112184	0.928104	0.17234
ZBED8		0.112184	1.02666	0.155411
UMAD1	UBAP1-MVB12-associated (UMA) domain containing 1 [Source:HGNC Symbol;Acc:HGNC:48955]	0.112184	0.806453	0.0825997
AP3D1	adaptor related protein complex 3 subunit delta 1 [Source:HGNC Symbol;Acc:HGNC:568]	0.112184	0.358144	0.0816252
LITAF	lipopolysaccharide induced TNF factor [Source:HGNC Symbol;Acc:HGNC:16841]	0.112184	0.489256	0.0735569
GNL3L	G protein nucleolar 3 like [Source:HGNC Symbol;Acc:HGNC:25553]	0.112184	0.640604	0.0456003
AP2S1	adaptor related protein complex 2 subunit sigma 1 [Source:HGNC Symbol;Acc:HGNC:565]	0.112184	0.0438102	0.00625393
FOXO1	forkhead box O1 [Source:HGNC Symbol;Acc:HGNC:3819]	0.112184	-0.15242	0.000468715
FAM107A	family with sequence similarity 107 member A [Source:HGNC Symbol;Acc:HGNC:30827]	0.112184	-0.773144	-0.0173314
PPM1G	protein phosphatase, Mg2+/Mn2+ dependent 1G [Source:HGNC Symbol;Acc:HGNC:9278]	0.112184	-0.514341	-0.0302051
ERC2-IT1	ERC2 intronic transcript 1 [Source:HGNC Symbol;Acc:HGNC:1229]	0.112184	-0.716321	-0.0471708
PPP1R3G	protein phosphatase 1 regulatory subunit 3G [Source:HGNC Symbol;Acc:HGNC:14945]	0.112184	-0.710463	-0.0489665
SCN1B	sodium voltage-gated channel beta subunit 1 [Source:HGNC Symbol;Acc:HGNC:10586]	0.112184	-0.18886	-0.0494573
CCDC87	coiled-coil domain containing 87 [Source:HGNC Symbol;Acc:HGNC:25579]	0.112184	-1.05391	-0.067242
DENND2B	DENN domain containing 2B [Source:HGNC Symbol;Acc:HGNC:11350]	0.112184	-0.976735	-0.0715822
S100A16	S100 calcium binding protein A16 [Source:HGNC Symbol;Acc:HGNC:20441]	0.112184	-0.591799	-0.08298
CAPSL-DT	CAPSL divergent transcript [Source:HGNC Symbol;Acc:HGNC:56266]	0.112184	-2.12114	-0.201182
CNTNAP2	contactin associated protein 2 [Source:HGNC Symbol;Acc:HGNC:13830]	0.112184	-1.0833	-0.37524
CCDC121	coiled-coil domain containing 121 [Source:HGNC Symbol;Acc:HGNC:25833]	0.112399	0.651868	0.0896391
SLC10A3	solute carrier family 10 member 3 [Source:HGNC Symbol;Acc:HGNC:22979]	0.112422	-0.118662	0.0338582
ARHGAP26	Rho GTPase activating protein 26 [Source:HGNC Symbol;Acc:HGNC:17073]	0.112422	-0.87458	-0.0903388
DPEP2	dipeptidase 2 [Source:HGNC Symbol;Acc:HGNC:23028]	0.112438	1.10738	0.225243
CNNM3	cyclin and CBS domain divalent metal cation transport mediator 3 [Source:HGNC Symbol;Acc:HGNC:104]	0.112438	0.239776	0.0578084
LPCAT4	lysophosphatidylcholine acyltransferase 4 [Source:HGNC Symbol;Acc:HGNC:30059]	0.112438	-0.778595	-0.141861
NR2F1	nuclear receptor subfamily 2 group F member 1 [Source:HGNC Symbol;Acc:HGNC:7975]	0.112438	-1.31958	-0.205553
ETV1	ETS variant transcription factor 1 [Source:HGNC Symbol;Acc:HGNC:3490]	0.112703	1.53317	0.239075
ANKRD26	ankyrin repeat domain containing 26 [Source:HGNC Symbol;Acc:HGNC:29186]	0.112703	0.808142	0.0761751
BTG2	BTG anti-proliferation factor 2 [Source:HGNC Symbol;Acc:HGNC:1131]	0.112703	-0.418266	-0.19552
LINC01049	long intergenic non-protein coding RNA 1049 [Source:HGNC Symbol;Acc:HGNC:49043]	0.112703	-2.24123	-0.276176
COL5A2	collagen type V alpha 2 chain [Source:HGNC Symbol;Acc:HGNC:2210]	0.11276	1.01209	0.283815
COQ8A	coenzyme Q8A [Source:HGNC Symbol;Acc:HGNC:16812]	0.11276	0.814104	-0.0791413
PKM	pyruvate kinase M1/2 [Source:HGNC Symbol;Acc:HGNC:9021]	0.112884	0.046142	-0.0114759
HSPA5	heat shock protein family A (Hsp70) member 5 [Source:HGNC Symbol;Acc:HGNC:5238]	0.11291	-1.0722	-0.100191
LINC00702	long intergenic non-protein coding RNA 702 [Source:HGNC Symbol;Acc:HGNC:44676]	0.11324	2.11068	0.982675
ATP6V1C1	ATPase H+ transporting V1 subunit C1 [Source:HGNC Symbol;Acc:HGNC:856]	0.11324	1.51918	0.155441
CCN1	cellular communication network factor 1 [Source:HGNC Symbol;Acc:HGNC:2654]	0.11324	-0.0659354	0.0869949
POLR1C	RNA polymerase I and III subunit C [Source:HGNC Symbol;Acc:HGNC:20194]	0.11324	-0.142828	-0.0146405
MACROD2	mono-ADP ribosylhydrolase 2 [Source:HGNC Symbol;Acc:HGNC:16126]	0.113524	-0.288096	0.0279993
PLAGL2	PLAG1 like zinc finger 2 [Source:HGNC Symbol;Acc:HGNC:9047]	0.113524	-1.00246	-0.134664
RNF175	ring finger protein 175 [Source:HGNC Symbol;Acc:HGNC:27735]	0.113524	-1.50605	-0.723269
TUBB4A	tubulin beta 4A class IVa [Source:HGNC Symbol;Acc:HGNC:20774]	0.11385	-1.68908	-0.325825
FSD1L	fibronectin type III and SPRY domain containing 1 like [Source:HGNC Symbol;Acc:HGNC:13753]	0.113866	1.10132	0.169471
CRADD	CASP2 and RIPK1 domain containing adaptor with death domain [Source:HGNC Symbol;Acc:HGNC:2340]	0.113866	0.764162	0.0867236
TRAK1	trafficking kinesin protein 1 [Source:HGNC Symbol;Acc:HGNC:29947]	0.114341	1.66481	0.15866
LRRC32	leucine rich repeat containing 32 [Source:HGNC Symbol;Acc:HGNC:4161]	0.114414	0.675373	0.156184
COL15A1	collagen type XV alpha 1 chain [Source:HGNC Symbol;Acc:HGNC:2192]	0.114676	1.5405	0.457327
MNDA	myeloid cell nuclear differentiation antigen [Source:HGNC Symbol;Acc:HGNC:7183]	0.114676	1.1588	0.419342
KCNJ4	potassium inwardly rectifying channel subfamily J member 4 [Source:HGNC Symbol;Acc:HGNC:6265]	0.114676	1.49322	0.361064
ANP32A	acidic nuclear phosphoprotein 32 family member A [Source:HGNC Symbol;Acc:HGNC:13233]	0.114676	0.872817	0.158974
PLBD2	phospholipase B domain containing 2 [Source:HGNC Symbol;Acc:HGNC:27283]	0.114676	-1.40089	-0.130543
LINC02026	long intergenic non-protein coding RNA 2026 [Source:HGNC Symbol;Acc:HGNC:52861]	0.114676	-2.19359	-0.224432
LOXL1	lysyl oxidase like 1 [Source:HGNC Symbol;Acc:HGNC:6665]	0.115788	1.61503	0.512159
RMDN1	regulator of microtubule dynamics 1 [Source:HGNC Symbol;Acc:HGNC:24285]	0.115788	1.11963	0.111199
MIF	macrophage migration inhibitory factor [Source:HGNC Symbol;Acc:HGNC:7097]	0.116028	1.53535	0.405563
ERLEC1	endoplasmic reticulum lectin 1 [Source:HGNC Symbol;Acc:HGNC:25222]	0.116028	1.6608	0.1685
AUTS2	activator of transcription and developmental regulator AUTS2 [Source:HGNC Symbol;Acc:HGNC:14262]	0.116028	-0.423003	-0.0427004
PSG5	pregnancy specific beta-1-glycoprotein 5 [Source:HGNC Symbol;Acc:HGNC:9522]	0.116028	-1.99894	-0.355926
NR4A1	nuclear receptor subfamily 4 group A member 1 [Source:HGNC Symbol;Acc:HGNC:7980]	0.116061	-0.476184	-0.134996
PDIA5	protein disulfide isomerase family A member 5 [Source:HGNC Symbol;Acc:HGNC:24811]	0.11609	1.36172	0.268109
ACTB	actin beta [Source:HGNC Symbol;Acc:HGNC:132]	0.11609	0.588728	0.147248
LOC101929172		0.11609	-2.01513	-0.222826
PLEK2	pleckstrin 2 [Source:HGNC Symbol;Acc:HGNC:19238]	0.11609	-1.01286	-0.226084
KIF18B	kinesin family member 18B [Source:HGNC Symbol;Acc:HGNC:27102]	0.11609	-1.64209	-0.575327
ANKRD44	ankyrin repeat domain 44 [Source:HGNC Symbol;Acc:HGNC:25259]	0.116097	0.0335349	-0.0249246
AEN	apoptosis enhancing nuclease [Source:HGNC Symbol;Acc:HGNC:25722]	0.116133	0.321668	0.043166
C1QTNF9	C1q and TNF related 9 [Source:HGNC Symbol;Acc:HGNC:28732]	0.116473	0.747982	0.348128
JAZF1	JAZF zinc finger 1 [Source:HGNC Symbol;Acc:HGNC:28917]	0.116473	1.52064	0.175165
HACD4	3-hydroxyacyl-CoA dehydratase 4 [Source:HGNC Symbol;Acc:HGNC:20920]	0.116473	0.442359	0.0897882
ERBB3	erb-b2 receptor tyrosine kinase 3 [Source:HGNC Symbol;Acc:HGNC:3431]	0.116473	-0.967788	0.0707787
MAL2	mal, T cell differentiation protein 2 [Source:HGNC Symbol;Acc:HGNC:13634]	0.116473	-0.759061	-0.119813
SH3D19	SH3 domain containing 19 [Source:HGNC Symbol;Acc:HGNC:30418]	0.116546	1.63967	0.224083
MMS19	MMS19 homolog, cytosolic iron-sulfur assembly component [Source:HGNC Symbol;Acc:HGNC:13824]	0.116546	1.24035	0.161221
DIAPH1	diaphanous related formin 1 [Source:HGNC Symbol;Acc:HGNC:2876]	0.116702	0.536314	0.0678559
CYTH1	cytohesin 1 [Source:HGNC Symbol;Acc:HGNC:9501]	0.116702	-0.00700824	0.0132946
NFIL3	nuclear factor, interleukin 3 regulated [Source:HGNC Symbol;Acc:HGNC:7787]	0.116702	-0.482939	-0.0399956
SREBF1	sterol regulatory element binding transcription factor 1 [Source:HGNC Symbol;Acc:HGNC:11289]	0.116702	-1.01014	-0.191963
P2RY1	purinergic receptor P2Y1 [Source:HGNC Symbol;Acc:HGNC:8539]	0.116702	-1.17329	-0.232035
FGFBP2	fibroblast growth factor binding protein 2 [Source:HGNC Symbol;Acc:HGNC:29451]	0.116863	-0.317297	0.0254847
C8orf88	chromosome 8 open reading frame 88 [Source:HGNC Symbol;Acc:HGNC:44672]	0.116863	-0.53719	-0.00686491
LOC162137		0.116863	-1.88488	-0.205715
MUC1	mucin 1, cell surface associated [Source:HGNC Symbol;Acc:HGNC:7508]	0.116955	-1.33322	-0.414407
SF3B5	splicing factor 3b subunit 5 [Source:HGNC Symbol;Acc:HGNC:21083]	0.117122	0.240229	0.0191553
FOXS1	forkhead box S1 [Source:HGNC Symbol;Acc:HGNC:3735]	0.117173	1.65111	0.395722
NOP56	NOP56 ribonucleoprotein [Source:HGNC Symbol;Acc:HGNC:15911]	0.117173	0.589037	0.0773375
CD81-AS1	CD81 antisense RNA 1 [Source:HGNC Symbol;Acc:HGNC:49384]	0.117173	-1.01961	-0.292215
RTN3	reticulon 3 [Source:HGNC Symbol;Acc:HGNC:10469]	0.117219	0.0539542	0.0846221
MYH6	myosin heavy chain 6 [Source:HGNC Symbol;Acc:HGNC:7576]	0.117331	-0.680386	0.339899
PTPN3	protein tyrosine phosphatase non-receptor type 3 [Source:HGNC Symbol;Acc:HGNC:9655]	0.117331	0.896395	0.128722
PEG3	paternally expressed 3 [Source:HGNC Symbol;Acc:HGNC:8826]	0.117331	0.529058	0.0710309
ARL6IP5	ADP ribosylation factor like GTPase 6 interacting protein 5 [Source:HGNC Symbol;Acc:HGNC:16937]	0.117717	1.23174	0.261172
OPA1	OPA1 mitochondrial dynamin like GTPase [Source:HGNC Symbol;Acc:HGNC:8140]	0.117717	1.36936	0.13511
LNX1	ligand of numb-protein X 1 [Source:HGNC Symbol;Acc:HGNC:6657]	0.117717	-0.263652	-0.114342
PHACTR2	phosphatase and actin regulator 2 [Source:HGNC Symbol;Acc:HGNC:20956]	0.117844	1.7556	0.277539
HERC4	HECT and RLD domain containing E3 ubiquitin protein ligase 4 [Source:HGNC Symbol;Acc:HGNC:24521]	0.117844	1.11349	0.119355
ZFAND1	zinc finger AN1-type containing 1 [Source:HGNC Symbol;Acc:HGNC:25858]	0.117844	0.781521	0.108378
TIGD4	tigger transposable element derived 4 [Source:HGNC Symbol;Acc:HGNC:18335]	0.117844	-0.444952	0.0676415
RBM23	RNA binding motif protein 23 [Source:HGNC Symbol;Acc:HGNC:20155]	0.117844	-0.716289	0.0390934
RDH8	retinol dehydrogenase 8 [Source:HGNC Symbol;Acc:HGNC:14423]	0.117844	0.0374789	0.0355971
SEPTIN1	septin 1 [Source:HGNC Symbol;Acc:HGNC:2879]	0.117844	0.438991	-0.0121932
CSPG4	chondroitin sulfate proteoglycan 4 [Source:HGNC Symbol;Acc:HGNC:2466]	0.117844	-0.395645	-0.0461025
BAD	BCL2 associated agonist of cell death [Source:HGNC Symbol;Acc:HGNC:936]	0.117844	-0.944184	-0.0654719
DIRC3	disrupted in renal carcinoma 3 [Source:HGNC Symbol;Acc:HGNC:17805]	0.117844	-1.32662	-0.116944
C3AR1	complement C3a receptor 1 [Source:HGNC Symbol;Acc:HGNC:1319]	0.118106	0.340553	0.0527475
IQCA1	IQ motif containing with AAA domain 1 [Source:HGNC Symbol;Acc:HGNC:26195]	0.118106	-0.815295	0.000229789
VCAN	versican [Source:HGNC Symbol;Acc:HGNC:2464]	0.11831	1.11375	0.347658
SLC8A1	solute carrier family 8 member A1 [Source:HGNC Symbol;Acc:HGNC:11068]	0.11831	1.58704	0.300945
TPD52L2	TPD52 like 2 [Source:HGNC Symbol;Acc:HGNC:12007]	0.11831	1.32	0.175441
FBXW8	F-box and WD repeat domain containing 8 [Source:HGNC Symbol;Acc:HGNC:13597]	0.11831	0.742493	0.0663317
IGFBP4	insulin like growth factor binding protein 4 [Source:HGNC Symbol;Acc:HGNC:5473]	0.11831	-0.241916	-0.112076
SIX4	SIX homeobox 4 [Source:HGNC Symbol;Acc:HGNC:10890]	0.11831	-1.0865	-0.199268
TESPA1	thymocyte expressed, positive selection associated 1 [Source:HGNC Symbol;Acc:HGNC:29109]	0.11831	0.175153	-0.253863
FLJ45513		0.118319	-0.745624	-0.0639176
VWF	von Willebrand factor [Source:HGNC Symbol;Acc:HGNC:12726]	0.11832	1.43436	0.72733
SPTLC3	serine palmitoyltransferase long chain base subunit 3 [Source:HGNC Symbol;Acc:HGNC:16253]	0.118506	-1.56004	-0.220997
TSPEAR	thrombospondin type laminin G domain and EAR repeats [Source:HGNC Symbol;Acc:HGNC:1268]	0.118506	-1.55592	-0.82349
TRAK2	trafficking kinesin protein 2 [Source:HGNC Symbol;Acc:HGNC:13206]	0.118829	1.55328	0.228637
PLCL2	phospholipase C like 2 [Source:HGNC Symbol;Acc:HGNC:9064]	0.119222	1.30092	0.189662
SLC52A2	solute carrier family 52 member 2 [Source:HGNC Symbol;Acc:HGNC:30224]	0.119222	0.34021	0.0762387
RAP1GAP	RAP1 GTPase activating protein [Source:HGNC Symbol;Acc:HGNC:9858]	0.119222	-0.843033	-0.165928
KLHL25	kelch like family member 25 [Source:HGNC Symbol;Acc:HGNC:25732]	0.119222	-1.02913	-0.223184
DNAJC22	DnaJ heat shock protein family (Hsp40) member C22 [Source:HGNC Symbol;Acc:HGNC:25802]	0.119222	-0.738798	-0.52275
GADD45G	growth arrest and DNA damage inducible gamma [Source:HGNC Symbol;Acc:HGNC:4097]	0.119228	-1.25236	-0.489092
TRPC6	transient receptor potential cation channel subfamily C member 6 [Source:HGNC Symbol;Acc:HGNC:12338]	0.119375	1.06621	0.258772
NHSL1	NHS like 1 [Source:HGNC Symbol;Acc:HGNC:21021]	0.119375	1.21777	0.147403
DPP4	dipeptidyl peptidase 4 [Source:HGNC Symbol;Acc:HGNC:3009]	0.119375	-0.207724	0.0367884
ZNF580	zinc finger protein 580 [Source:HGNC Symbol;Acc:HGNC:29473]	0.119375	-0.089353	-0.074253
RBM11	RNA binding motif protein 11 [Source:HGNC Symbol;Acc:HGNC:9897]	0.119375	-1.44167	-0.221293
NRIP2	nuclear receptor interacting protein 2 [Source:HGNC Symbol;Acc:HGNC:23078]	0.119485	0.650702	0.100125
CLIC1	chloride intracellular channel 1 [Source:HGNC Symbol;Acc:HGNC:2062]	0.119485	0.188657	0.0697126
FTL	ferritin light chain [Source:HGNC Symbol;Acc:HGNC:3999]	0.119962	0.275737	0.0368877
C11orf80	chromosome 11 open reading frame 80 [Source:HGNC Symbol;Acc:HGNC:26197]	0.12	1.09998	0.180589
ILKAP	ILK associated serine/threonine phosphatase [Source:HGNC Symbol;Acc:HGNC:15566]	0.120316	1.22822	0.153916
DNAJB5	DnaJ heat shock protein family (Hsp40) member B5 [Source:HGNC Symbol;Acc:HGNC:14887]	0.120745	-0.0395545	0.0523967
IFNGR2	interferon gamma receptor 2 [Source:HGNC Symbol;Acc:HGNC:5440]	0.120912	0.974864	0.168331
TMEM135	transmembrane protein 135 [Source:HGNC Symbol;Acc:HGNC:26167]	0.121062	1.1123	0.134764
MIEN1	migration and invasion enhancer 1 [Source:HGNC Symbol;Acc:HGNC:28230]	0.121071	0.372489	0.0650675
AP3S1	adaptor related protein complex 3 subunit sigma 1 [Source:HGNC Symbol;Acc:HGNC:2013]	0.121261	1.34125	0.2846
ADD3	adducin 3 [Source:HGNC Symbol;Acc:HGNC:245]	0.121611	0.370698	0.0867812
MAD2L2	mitotic arrest deficient 2 like 2 [Source:HGNC Symbol;Acc:HGNC:6764]	0.121611	0.514815	0.0490852
SLC30A1	solute carrier family 30 member 1 [Source:HGNC Symbol;Acc:HGNC:11012]	0.121651	1.05282	0.130236
CPEB2	cytoplasmic polyadenylation element binding protein 2 [Source:HGNC Symbol;Acc:HGNC:21745]	0.122082	0.799378	0.118562
B3GNT9	UDP-GlcNAc:betaGal beta-1,3-N-acetylglucosaminyltransferase 9 [Source:HGNC Symbol;Acc:HGNC:28714]	0.122136	0.936707	0.178564
FAM222B	family with sequence similarity 222 member B [Source:HGNC Symbol;Acc:HGNC:25563]	0.122473	-0.665996	-0.0467353
KDELR1	KDEL endoplasmic reticulum protein retention receptor 1 [Source:HGNC Symbol;Acc:HGNC:6304]	0.122616	0.799368	0.0975068
MYBPHL	myosin binding protein H like [Source:HGNC Symbol;Acc:HGNC:30434]	0.122796	-1.77557	-0.480804
GNAS	GNAS complex locus [Source:HGNC Symbol;Acc:HGNC:4392]	0.122815	1.43743	0.131061
RNF141	ring finger protein 141 [Source:HGNC Symbol;Acc:HGNC:21159]	0.123145	1.15225	0.141039
OSMR	oncostatin M receptor [Source:HGNC Symbol;Acc:HGNC:8507]	0.123145	0.470272	-0.00449477
LCN6	lipocalin 6 [Source:HGNC Symbol;Acc:HGNC:17337]	0.123145	-1.11121	-0.401219
WNT2B	Wnt family member 2B [Source:HGNC Symbol;Acc:HGNC:12781]	0.123198	-1.15303	-0.222371
FBXL13	F-box and leucine rich repeat protein 13 [Source:HGNC Symbol;Acc:HGNC:21658]	0.123253	0.147942	-0.0179113
INTS6L	integrator complex subunit 6 like [Source:HGNC Symbol;Acc:HGNC:27334]	0.123253	0.385067	-0.0381161
EBF3	EBF transcription factor 3 [Source:HGNC Symbol;Acc:HGNC:19087]	0.123362	1.28421	0.485454
BMAL2	basic helix-loop-helix ARNT like 2 [Source:HGNC Symbol;Acc:HGNC:18984]	0.123362	1.28393	0.314269
SAT1	spermidine/spermine N1-acetyltransferase 1 [Source:HGNC Symbol;Acc:HGNC:10540]	0.123492	-1.07595	-0.137522
COLEC10	collectin subfamily member 10 [Source:HGNC Symbol;Acc:HGNC:2220]	0.123597	-0.060437	0.138069
TUBA3D	tubulin alpha 3d [Source:HGNC Symbol;Acc:HGNC:24071]	0.123597	-0.710927	-0.347292
SLC30A3	solute carrier family 30 member 3 [Source:HGNC Symbol;Acc:HGNC:11014]	0.123597	-1.05792	-0.405442
TAF12	TATA-box binding protein associated factor 12 [Source:HGNC Symbol;Acc:HGNC:11545]	0.123705	0.961218	0.168376
HLA-DPB1	major histocompatibility complex, class II, DP beta 1 [Source:HGNC Symbol;Acc:HGNC:4940]	0.123705	0.778532	0.0180913
PKDCC	protein kinase domain containing, cytoplasmic [Source:HGNC Symbol;Acc:HGNC:25123]	0.123705	-0.488237	0.0113588
DUSP23	dual specificity phosphatase 23 [Source:HGNC Symbol;Acc:HGNC:21480]	0.123705	-0.282316	-0.00620203
LOC101929963		0.123705	-1.95194	-0.178742
COL4A6	collagen type IV alpha 6 chain [Source:HGNC Symbol;Acc:HGNC:2208]	0.123705	-1.24467	-0.193542
ARHGEF9	Cdc42 guanine nucleotide exchange factor 9 [Source:HGNC Symbol;Acc:HGNC:14561]	0.124131	1.19634	0.2603
CYSTM1	cysteine rich transmembrane module containing 1 [Source:HGNC Symbol;Acc:HGNC:30239]	0.124131	1.24576	0.205335
RBM48	RNA binding motif protein 48 [Source:HGNC Symbol;Acc:HGNC:21785]	0.124131	0.35268	0.0330701
TMEM272	transmembrane protein 272 [Source:HGNC Symbol;Acc:HGNC:26737]	0.124131	-0.705097	-0.120442
FZD5	frizzled class receptor 5 [Source:HGNC Symbol;Acc:HGNC:4043]	0.124131	-1.14128	-0.185735
C2orf49-DT	C2orf49 divergent transcript [Source:HGNC Symbol;Acc:HGNC:55178]	0.124131	-1.68851	-0.286678
SELL	selectin L [Source:HGNC Symbol;Acc:HGNC:10720]	0.124201	1.35957	0.460258
SPARC	secreted protein acidic and cysteine rich [Source:HGNC Symbol;Acc:HGNC:11219]	0.124203	1.29321	0.344944
FYTTD1	forty-two-three domain containing 1 [Source:HGNC Symbol;Acc:HGNC:25407]	0.124216	1.2731	0.214934
MIR155HG	MIR155 host gene [Source:HGNC Symbol;Acc:HGNC:35460]	0.124216	0.92643	0.13769
RRN3	RRN3 homolog, RNA polymerase I transcription factor [Source:HGNC Symbol;Acc:HGNC:30346]	0.124216	0.145359	0.00824771
VILL	villin like [Source:HGNC Symbol;Acc:HGNC:30906]	0.124216	0.817623	-0.0185822
CCDC9B	coiled-coil domain containing 9B [Source:HGNC Symbol;Acc:HGNC:33488]	0.124216	-1.05041	-0.155567
NFATC3	nuclear factor of activated T cells 3 [Source:HGNC Symbol;Acc:HGNC:7777]	0.124336	0.873671	0.0822382
FPR3	formyl peptide receptor 3 [Source:HGNC Symbol;Acc:HGNC:3828]	0.124336	0.36064	0.0236977
YLPM1	YLP motif containing 1 [Source:HGNC Symbol;Acc:HGNC:17798]	0.124336	0.0228444	0.00335365
ADK	adenosine kinase [Source:HGNC Symbol;Acc:HGNC:257]	0.124336	-0.61452	-0.120001
ZSWIM2	zinc finger SWIM-type containing 2 [Source:HGNC Symbol;Acc:HGNC:30990]	0.124336	-1.77843	-0.120186
NOP2	NOP2 nucleolar protein [Source:HGNC Symbol;Acc:HGNC:7867]	0.124336	-0.679819	-0.257111
SMYD2	SET and MYND domain containing 2 [Source:HGNC Symbol;Acc:HGNC:20982]	0.12434	1.59201	0.434671
LINC01616	long intergenic non-protein coding RNA 1616 [Source:HGNC Symbol;Acc:HGNC:51900]	0.12434	0.806433	0.397649
TMED4	transmembrane p24 trafficking protein 4 [Source:HGNC Symbol;Acc:HGNC:22301]	0.12434	1.21625	0.113932
HSPA4	heat shock protein family A (Hsp70) member 4 [Source:HGNC Symbol;Acc:HGNC:5237]	0.124359	1.37967	0.205963
EIF4E3	eukaryotic translation initiation factor 4E family member 3 [Source:HGNC Symbol;Acc:HGNC:31837]	0.124359	1.39684	0.190184
ZMYND11	zinc finger MYND-type containing 11 [Source:HGNC Symbol;Acc:HGNC:16966]	0.124359	1.58486	0.18632
SYNJ2	synaptojanin 2 [Source:HGNC Symbol;Acc:HGNC:11504]	0.124359	1.60488	0.18575
M6PR	mannose-6-phosphate receptor, cation dependent [Source:HGNC Symbol;Acc:HGNC:6752]	0.124359	1.09794	0.122596
MEIS1	Meis homeobox 1 [Source:HGNC Symbol;Acc:HGNC:7000]	0.124359	1.12944	0.0884731
LOC642361		0.124359	-0.225748	0.058423
NLE1	notchless homolog 1 [Source:HGNC Symbol;Acc:HGNC:19889]	0.124359	0.681424	0.0411431
UPF2	UPF2 regulator of nonsense mediated mRNA decay [Source:HGNC Symbol;Acc:HGNC:17854]	0.124359	0.194009	0.0402783
NAT10	N-acetyltransferase 10 [Source:HGNC Symbol;Acc:HGNC:29830]	0.124359	0.150468	0.0266812
KLRB1	killer cell lectin like receptor B1 [Source:HGNC Symbol;Acc:HGNC:6373]	0.124359	0.628687	-0.0403356
TMEM176B	transmembrane protein 176B [Source:HGNC Symbol;Acc:HGNC:29596]	0.124359	-0.671141	-0.0727238
GRIN2A	glutamate ionotropic receptor NMDA type subunit 2A [Source:HGNC Symbol;Acc:HGNC:4585]	0.124359	-0.860049	-0.0733665
FEN1	flap structure-specific endonuclease 1 [Source:HGNC Symbol;Acc:HGNC:3650]	0.124359	-0.270655	-0.0813027
LINC01010	long intergenic non-protein coding RNA 1010 [Source:HGNC Symbol;Acc:HGNC:48978]	0.12489	0.150428	0.55563
NMRK2	nicotinamide riboside kinase 2 [Source:HGNC Symbol;Acc:HGNC:17871]	0.12489	0.942913	0.323063
AKT1	AKT serine/threonine kinase 1 [Source:HGNC Symbol;Acc:HGNC:391]	0.12489	0.750356	0.062262
RUSC1-AS1	RUSC1 antisense RNA 1 [Source:HGNC Symbol;Acc:HGNC:26680]	0.12489	-0.196934	0.0143271
LINC00484	long intergenic non-protein coding RNA 484 [Source:HGNC Symbol;Acc:HGNC:27862]	0.12489	0.940339	-0.208479
LINC02035	long intergenic non-protein coding RNA 2035 [Source:HGNC Symbol;Acc:HGNC:52875]	0.12489	-1.7387	-0.239463
FGFR4	fibroblast growth factor receptor 4 [Source:HGNC Symbol;Acc:HGNC:3691]	0.12489	-1.57475	-0.447506
EIF4B	eukaryotic translation initiation factor 4B [Source:HGNC Symbol;Acc:HGNC:3285]	0.124935	1.2157	0.163021
PRTFDC1	phosphoribosyl transferase domain containing 1 [Source:HGNC Symbol;Acc:HGNC:23333]	0.124935	0.118973	0.0685627
RALB	RAS like proto-oncogene B [Source:HGNC Symbol;Acc:HGNC:9840]	0.125113	0.719362	0.145332
LINC02268	long intergenic non-protein coding RNA 2268 [Source:HGNC Symbol;Acc:HGNC:53183]	0.1252	-1.99786	-0.986312
RPL22	ribosomal protein L22 [Source:HGNC Symbol;Acc:HGNC:10315]	0.125671	1.25332	0.0830773
SH3BGRL3	SH3 domain binding glutamate rich protein like 3 [Source:HGNC Symbol;Acc:HGNC:15568]	0.125671	0.239205	0.0474878
LSAMP	limbic system associated membrane protein [Source:HGNC Symbol;Acc:HGNC:6705]	0.125671	-0.990622	-0.0434644
C4orf48	chromosome 4 open reading frame 48 [Source:HGNC Symbol;Acc:HGNC:34437]	0.125673	0.363125	0.0908037
PDIA4	protein disulfide isomerase family A member 4 [Source:HGNC Symbol;Acc:HGNC:30167]	0.125673	-0.0665865	0.00706668
YIPF7	Yip1 domain family member 7 [Source:HGNC Symbol;Acc:HGNC:26825]	0.125717	-1.33731	-0.20034
AKR1E2	aldo-keto reductase family 1 member E2 [Source:HGNC Symbol;Acc:HGNC:23437]	0.126779	-0.00104809	0.0887652
OR2I1P	olfactory receptor family 2 subfamily I member 1 pseudogene [Source:HGNC Symbol;Acc:HGNC:8258]	0.126779	-2.0084	-0.203022
BNC2	basonuclin 2 [Source:HGNC Symbol;Acc:HGNC:30988]	0.126779	-1.20932	-0.32576
GSTM5	glutathione S-transferase mu 5 [Source:HGNC Symbol;Acc:HGNC:4637]	0.12683	0.670452	0.336802
HSD17B11	hydroxysteroid 17-beta dehydrogenase 11 [Source:HGNC Symbol;Acc:HGNC:22960]	0.126881	0.871366	0.204742
PRMT8	protein arginine methyltransferase 8 [Source:HGNC Symbol;Acc:HGNC:5188]	0.126902	-1.39989	-0.421083
KLHL12	kelch like family member 12 [Source:HGNC Symbol;Acc:HGNC:19360]	0.127159	1.1783	0.105032
PRXL2B	peroxiredoxin like 2B [Source:HGNC Symbol;Acc:HGNC:28390]	0.127283	-1.4583	-0.27643
YWHAZ	tyrosine 3-monooxygenase/tryptophan 5-monooxygenase activation protein zeta [Source:HGNC Symbol;Acc:HGNC:12855]	0.127652	1.58715	0.223361
FSHR	follicle stimulating hormone receptor [Source:HGNC Symbol;Acc:HGNC:3969]	0.128242	-1.36935	-0.221576
USO1	USO1 vesicle transport factor [Source:HGNC Symbol;Acc:HGNC:30904]	0.128614	1.5471	0.287665
TRIM23	tripartite motif containing 23 [Source:HGNC Symbol;Acc:HGNC:660]	0.128614	0.856744	0.13912
BRCC3	BRCA1/BRCA2-containing complex subunit 3 [Source:HGNC Symbol;Acc:HGNC:24185]	0.128614	1.17372	0.116399
LOC101927798		0.128614	-1.85629	-0.16863
ADAMTS19	ADAM metallopeptidase with thrombospondin type 1 motif 19 [Source:HGNC Symbol;Acc:HGNC:17111]	0.128614	-1.02586	-0.205607
DAW1	dynein assembly factor with WD repeats 1 [Source:HGNC Symbol;Acc:HGNC:26383]	0.128614	-1.70589	-0.992641
FAM200A	family with sequence similarity 200 member A [Source:HGNC Symbol;Acc:HGNC:25401]	0.128815	0.391015	-0.0251823
SERPINH1	serpin family H member 1 [Source:HGNC Symbol;Acc:HGNC:1546]	0.129418	0.768819	0.189449
ROBO2	roundabout guidance receptor 2 [Source:HGNC Symbol;Acc:HGNC:10250]	0.129479	-1.34833	-0.298428
KLHDC1	kelch domain containing 1 [Source:HGNC Symbol;Acc:HGNC:19836]	0.129494	0.527127	0.0612567
GPSM2	G protein signaling modulator 2 [Source:HGNC Symbol;Acc:HGNC:29501]	0.129494	-1.38637	-0.20566
TPP1	tripeptidyl peptidase 1 [Source:HGNC Symbol;Acc:HGNC:2073]	0.12951	1.32478	0.147704
KCNH8	potassium voltage-gated channel subfamily H member 8 [Source:HGNC Symbol;Acc:HGNC:18864]	0.12951	-0.625885	-0.0516542
KLHL21	kelch like family member 21 [Source:HGNC Symbol;Acc:HGNC:29041]	0.12951	-1.09329	-0.0990181
EMSY	EMSY transcriptional repressor, BRCA2 interacting [Source:HGNC Symbol;Acc:HGNC:18071]	0.129815	0.509472	0.0357238
CLYBL-AS1	CLYBL antisense RNA 1 [Source:HGNC Symbol;Acc:HGNC:39893]	0.130402	-1.02494	-0.0958134
CLCN5	chloride voltage-gated channel 5 [Source:HGNC Symbol;Acc:HGNC:2023]	0.13084	-1.20479	-0.188099
USP28	ubiquitin specific peptidase 28 [Source:HGNC Symbol;Acc:HGNC:12625]	0.130951	0.193344	0.0821165
LINC01460	long intergenic non-protein coding RNA 1460 [Source:HGNC Symbol;Acc:HGNC:50858]	0.131569	1.65023	0.297511
DIP2C	disco interacting protein 2 homolog C [Source:HGNC Symbol;Acc:HGNC:29150]	0.131569	1.24808	0.129346
SPC24	SPC24 component of NDC80 kinetochore complex [Source:HGNC Symbol;Acc:HGNC:26913]	0.131588	-0.773889	-0.258346
WDR1	WD repeat domain 1 [Source:HGNC Symbol;Acc:HGNC:12754]	0.131615	0.82397	0.115534
ZFYVE27	zinc finger FYVE-type containing 27 [Source:HGNC Symbol;Acc:HGNC:26559]	0.132087	0.34064	0.0274206
DCUN1D5	defective in cullin neddylation 1 domain containing 5 [Source:HGNC Symbol;Acc:HGNC:28409]	0.132691	-1.07079	-0.0944091
FAM117A	family with sequence similarity 117 member A [Source:HGNC Symbol;Acc:HGNC:24179]	0.132747	0.729448	0.0974174
DAZAP1	DAZ associated protein 1 [Source:HGNC Symbol;Acc:HGNC:2683]	0.132747	-0.324228	0.00345529
HLA-DMB	major histocompatibility complex, class II, DM beta [Source:HGNC Symbol;Acc:HGNC:4935]	0.132998	0.839998	0.260163
GPX4	glutathione peroxidase 4 [Source:HGNC Symbol;Acc:HGNC:4556]	0.132998	0.325416	0.181397
DUT	deoxyuridine triphosphatase [Source:HGNC Symbol;Acc:HGNC:3078]	0.132998	1.35173	0.173869
SEMA3A	semaphorin 3A [Source:HGNC Symbol;Acc:HGNC:10723]	0.132998	-0.329256	0.126295
FEZ2	fasciculation and elongation protein zeta 2 [Source:HGNC Symbol;Acc:HGNC:3660]	0.132998	0.946804	0.11974
LSM6	LSM6 homolog, U6 small nuclear RNA and mRNA degradation associated [Source:HGNC Symbol;Acc:HGNC:17017]	0.132998	-0.300603	-0.0269859
ANKRA2	ankyrin repeat family A member 2 [Source:HGNC Symbol;Acc:HGNC:13208]	0.132998	-0.498746	-0.0940359
LGALSL	galectin like [Source:HGNC Symbol;Acc:HGNC:25012]	0.133163	1.49774	0.204777
ITGB2	integrin subunit beta 2 [Source:HGNC Symbol;Acc:HGNC:6155]	0.133406	1.16974	0.201673
RBM4B	RNA binding motif protein 4B [Source:HGNC Symbol;Acc:HGNC:28842]	0.133406	0.983702	0.0853463
MROH2A	maestro heat like repeat family member 2A [Source:HGNC Symbol;Acc:HGNC:27936]	0.133633	-1.28874	-0.177222
SLC6A1	solute carrier family 6 member 1 [Source:HGNC Symbol;Acc:HGNC:11042]	0.133691	1.0049	0.253896
SPACA9	sperm acrosome associated 9 [Source:HGNC Symbol;Acc:HGNC:1367]	0.133691	0.887074	0.156815
NCOA4	nuclear receptor coactivator 4 [Source:HGNC Symbol;Acc:HGNC:7671]	0.133691	-0.00421398	0.0988067
CTNS	cystinosin, lysosomal cystine transporter [Source:HGNC Symbol;Acc:HGNC:2518]	0.133691	0.999183	0.0900321
PLA1A	phospholipase A1 member A [Source:HGNC Symbol;Acc:HGNC:17661]	0.133691	-0.580388	-0.118139
TMEM45A	transmembrane protein 45A [Source:HGNC Symbol;Acc:HGNC:25480]	0.133923	1.21408	0.313674
PEBP4	phosphatidylethanolamine binding protein 4 [Source:HGNC Symbol;Acc:HGNC:28319]	0.133923	-0.939702	-0.133994
ITM2B	integral membrane protein 2B [Source:HGNC Symbol;Acc:HGNC:6174]	0.134179	0.118696	0.0386959
CYP2J2	cytochrome P450 family 2 subfamily J member 2 [Source:HGNC Symbol;Acc:HGNC:2634]	0.134328	1.00972	0.340681
LRRC8A	leucine rich repeat containing 8 VRAC subunit A [Source:HGNC Symbol;Acc:HGNC:19027]	0.134378	-0.703197	-0.107698
FBXO24	F-box protein 24 [Source:HGNC Symbol;Acc:HGNC:13595]	0.134526	0.212511	-0.278377
PLP1	proteolipid protein 1 [Source:HGNC Symbol;Acc:HGNC:9086]	0.134691	-0.498749	0.00430747
LOC101928896		0.134691	-2.11021	-0.174875
BEGAIN	brain enriched guanylate kinase associated [Source:HGNC Symbol;Acc:HGNC:24163]	0.134816	0.83802	0.152977
GADD45A	growth arrest and DNA damage inducible alpha [Source:HGNC Symbol;Acc:HGNC:4095]	0.134829	1.0787	0.183506
FBXW12	F-box and WD repeat domain containing 12 [Source:HGNC Symbol;Acc:HGNC:20729]	0.135798	-1.52621	-0.22174
TRIM9	tripartite motif containing 9 [Source:HGNC Symbol;Acc:HGNC:16288]	0.135818	-0.765979	-0.409611
TLR8	toll like receptor 8 [Source:HGNC Symbol;Acc:HGNC:15632]	0.136404	0.822095	0.156446
SEMA3E	semaphorin 3E [Source:HGNC Symbol;Acc:HGNC:10727]	0.136444	-0.978	-0.187736
RFX8	regulatory factor X8 [Source:HGNC Symbol;Acc:HGNC:37253]	0.136444	-0.570972	-0.981202
IRAG2	inositol 1,4,5-triphosphate receptor associated 2 [Source:HGNC Symbol;Acc:HGNC:6690]	0.136739	1.28651	0.298857
CPVL	carboxypeptidase vitellogenic like [Source:HGNC Symbol;Acc:HGNC:14399]	0.136739	0.628016	0.293804
PDHX	pyruvate dehydrogenase complex component X [Source:HGNC Symbol;Acc:HGNC:21350]	0.136739	1.28077	0.270376
CENPH	centromere protein H [Source:HGNC Symbol;Acc:HGNC:17268]	0.136739	1.12396	0.202591
EXOC2	exocyst complex component 2 [Source:HGNC Symbol;Acc:HGNC:24968]	0.136739	1.32325	0.190847
NAIP	NLR family apoptosis inhibitory protein [Source:HGNC Symbol;Acc:HGNC:7634]	0.136739	1.12974	0.18694
BCKDHB	branched chain keto acid dehydrogenase E1 subunit beta [Source:HGNC Symbol;Acc:HGNC:987]	0.136739	1.07808	0.177436
SLC39A13	solute carrier family 39 member 13 [Source:HGNC Symbol;Acc:HGNC:20859]	0.136739	1.45547	0.173953
GSTK1	glutathione S-transferase kappa 1 [Source:HGNC Symbol;Acc:HGNC:16906]	0.136739	1.30559	0.160211
ST3GAL4	ST3 beta-galactoside alpha-2,3-sialyltransferase 4 [Source:HGNC Symbol;Acc:HGNC:10864]	0.136739	1.0039	0.112811
CCDC174	coiled-coil domain containing 174 [Source:HGNC Symbol;Acc:HGNC:28033]	0.136739	0.926365	0.0979894
WASF2	WASP family member 2 [Source:HGNC Symbol;Acc:HGNC:12733]	0.136739	0.501806	0.0640587
TMOD2	tropomodulin 2 [Source:HGNC Symbol;Acc:HGNC:11872]	0.136739	-0.0205756	0.0504537
AHNAK	AHNAK nucleoprotein [Source:HGNC Symbol;Acc:HGNC:347]	0.136739	-0.332329	0.0179243
SNX25	sorting nexin 25 [Source:HGNC Symbol;Acc:HGNC:21883]	0.136739	-0.551781	-0.0048875
STARD13	StAR related lipid transfer domain containing 13 [Source:HGNC Symbol;Acc:HGNC:19164]	0.136739	-0.53966	-0.0074901
NR1H3	nuclear receptor subfamily 1 group H member 3 [Source:HGNC Symbol;Acc:HGNC:7966]	0.136739	-0.867459	-0.133626
FKBP5	FKBP prolyl isomerase 5 [Source:HGNC Symbol;Acc:HGNC:3721]	0.136739	-0.854385	-0.251683
CPA4	carboxypeptidase A4 [Source:HGNC Symbol;Acc:HGNC:15740]	0.136739	-0.32153	-0.266485
LRP2	LDL receptor related protein 2 [Source:HGNC Symbol;Acc:HGNC:6694]	0.136739	-0.82729	-0.695449
SILC1	sciatic injury induced lincRNA upregulator of SOX11 [Source:HGNC Symbol;Acc:HGNC:26403]	0.136739	-1.43935	-0.814397
DGKD	diacylglycerol kinase delta [Source:HGNC Symbol;Acc:HGNC:2851]	0.137091	1.00623	0.18305
ABCA8	ATP binding cassette subfamily A member 8 [Source:HGNC Symbol;Acc:HGNC:38]	0.137091	-0.114716	0.00870454
DPY19L2	dpy-19 like 2 [Source:HGNC Symbol;Acc:HGNC:19414]	0.137176	0.720651	0.114586
CAB39L	calcium binding protein 39 like [Source:HGNC Symbol;Acc:HGNC:20290]	0.137204	-0.132746	0.0434701
SLC7A3	solute carrier family 7 member 3 [Source:HGNC Symbol;Acc:HGNC:11061]	0.137204	-1.75085	-0.216789
CLEC4A	C-type lectin domain family 4 member A [Source:HGNC Symbol;Acc:HGNC:13257]	0.137431	0.964067	0.0679596
EMILIN1	elastin microfibril interfacer 1 [Source:HGNC Symbol;Acc:HGNC:19880]	0.137499	0.0779383	-0.0611553
PQBP1	polyglutamine binding protein 1 [Source:HGNC Symbol;Acc:HGNC:9330]	0.138276	-0.437895	0.00187983
PPP1R1C	protein phosphatase 1 regulatory inhibitor subunit 1C [Source:HGNC Symbol;Acc:HGNC:14940]	0.138623	0.87502	0.18376
CEBPB	CCAAT enhancer binding protein beta [Source:HGNC Symbol;Acc:HGNC:1834]	0.138623	-0.292095	0.0592927
CPLX3	complexin 3 [Source:HGNC Symbol;Acc:HGNC:27652]	0.138623	-1.98276	-0.607942
EPPK1	epiplakin 1 [Source:HGNC Symbol;Acc:HGNC:15577]	0.138675	-1.45022	-0.434423
COPRS	coordinator of PRMT5 and differentiation stimulator [Source:HGNC Symbol;Acc:HGNC:28848]	0.139231	1.02124	0.228644
SUMO3	small ubiquitin like modifier 3 [Source:HGNC Symbol;Acc:HGNC:11124]	0.139509	0.469483	0.0573341
SEC61G	SEC61 translocon subunit gamma [Source:HGNC Symbol;Acc:HGNC:18277]	0.139598	1.0289	0.239107
ISCA2	iron-sulfur cluster assembly 2 [Source:HGNC Symbol;Acc:HGNC:19857]	0.139598	1.41993	0.19554
NICN1	nicolin 1, tubulin polyglutamylase complex subunit [Source:HGNC Symbol;Acc:HGNC:18317]	0.139598	0.888729	0.0830993
POMT1	protein O-mannosyltransferase 1 [Source:HGNC Symbol;Acc:HGNC:9202]	0.139598	0.652814	0.0738441
NEXMIF	neurite extension and migration factor [Source:HGNC Symbol;Acc:HGNC:29433]	0.139598	-1.57789	-0.30044
RHOBTB2	Rho related BTB domain containing 2 [Source:HGNC Symbol;Acc:HGNC:18756]	0.139621	1.18394	0.146147
YIPF5	Yip1 domain family member 5 [Source:HGNC Symbol;Acc:HGNC:24877]	0.139787	1.67118	0.272258
GJA1	gap junction protein alpha 1 [Source:HGNC Symbol;Acc:HGNC:4274]	0.139787	0.447096	0.193656
ZNF704	zinc finger protein 704 [Source:HGNC Symbol;Acc:HGNC:32291]	0.139787	1.27499	0.159211
NAV3	neuron navigator 3 [Source:HGNC Symbol;Acc:HGNC:15998]	0.139787	-0.724494	-0.0686773
PLAC8	placenta associated 8 [Source:HGNC Symbol;Acc:HGNC:19254]	0.140036	1.20487	0.280891
COX19	cytochrome c oxidase assembly factor COX19 [Source:HGNC Symbol;Acc:HGNC:28074]	0.140036	-0.377302	-0.0649288
CARD6	caspase recruitment domain family member 6 [Source:HGNC Symbol;Acc:HGNC:16394]	0.140036	-0.554762	-0.125028
DCHS2	dachsous cadherin-related 2 [Source:HGNC Symbol;Acc:HGNC:23111]	0.140036	-1.76503	-0.688576
FBXO9	F-box protein 9 [Source:HGNC Symbol;Acc:HGNC:13588]	0.14016	1.55085	0.142124
MTFP1	mitochondrial fission process 1 [Source:HGNC Symbol;Acc:HGNC:26945]	0.140469	0.829873	0.158592
UPF3B	UPF3B regulator of nonsense mediated mRNA decay [Source:HGNC Symbol;Acc:HGNC:20439]	0.140591	0.0201157	-0.080895
NCR3LG1	natural killer cell cytotoxicity receptor 3 ligand 1 [Source:HGNC Symbol;Acc:HGNC:42400]	0.140773	0.0828356	0.0754069
MAST4	microtubule associated serine/threonine kinase family member 4 [Source:HGNC Symbol;Acc:HGNC:19037]	0.140994	0.226185	0.055682
DNAJC21	DnaJ heat shock protein family (Hsp40) member C21 [Source:HGNC Symbol;Acc:HGNC:27030]	0.141103	-0.720863	-0.0484074
PTGES	prostaglandin E synthase [Source:HGNC Symbol;Acc:HGNC:9599]	0.141103	-0.340586	-0.269683
RHOB	ras homolog family member B [Source:HGNC Symbol;Acc:HGNC:668]	0.141329	0.242861	0.00289636
PTPN4	protein tyrosine phosphatase non-receptor type 4 [Source:HGNC Symbol;Acc:HGNC:9656]	0.141356	1.2503	0.116692
TMEM30B	transmembrane protein 30B [Source:HGNC Symbol;Acc:HGNC:27254]	0.141887	1.49259	0.307816
BPNT1	3'(2'), 5'-bisphosphate nucleotidase 1 [Source:HGNC Symbol;Acc:HGNC:1096]	0.141887	0.154737	0.0566741
DNAJC14	DnaJ heat shock protein family (Hsp40) member C14 [Source:HGNC Symbol;Acc:HGNC:24581]	0.141887	0.374874	0.0496774
RANBP17	RAN binding protein 17 [Source:HGNC Symbol;Acc:HGNC:14428]	0.141973	1.19695	0.213288
ABCB4	ATP binding cassette subfamily B member 4 [Source:HGNC Symbol;Acc:HGNC:45]	0.141973	1.32554	0.199425
ARHGAP12	Rho GTPase activating protein 12 [Source:HGNC Symbol;Acc:HGNC:16348]	0.141973	1.3499	0.129941
CRTAP	cartilage associated protein [Source:HGNC Symbol;Acc:HGNC:2379]	0.141973	0.895714	0.104452
DNTTIP1	deoxynucleotidyltransferase terminal interacting protein 1 [Source:HGNC Symbol;Acc:HGNC:16160]	0.141973	0.81285	0.0940611
FSD2	fibronectin type III and SPRY domain containing 2 [Source:HGNC Symbol;Acc:HGNC:18024]	0.141973	0.566	-0.0295516
COL9A1	collagen type IX alpha 1 chain [Source:HGNC Symbol;Acc:HGNC:2217]	0.141973	-0.791279	-0.126164
LINC01252	long intergenic non-protein coding RNA 1252 [Source:HGNC Symbol;Acc:HGNC:27888]	0.141973	-1.23873	-0.192502
GALNT15	polypeptide N-acetylgalactosaminyltransferase 15 [Source:HGNC Symbol;Acc:HGNC:21531]	0.141973	-0.537795	-0.289081
PPID	peptidylprolyl isomerase D [Source:HGNC Symbol;Acc:HGNC:9257]	0.142146	1.16914	0.176464
RAB11B	RAB11B, member RAS oncogene family [Source:HGNC Symbol;Acc:HGNC:9761]	0.142146	0.521818	0.0637577
FAM162B	family with sequence similarity 162 member B [Source:HGNC Symbol;Acc:HGNC:21549]	0.142146	-0.184091	-0.100503
FAM181A-AS1	FAM181A antisense RNA 1 [Source:HGNC Symbol;Acc:HGNC:20133]	0.142146	-2.29384	-0.229295
PLS1	plastin 1 [Source:HGNC Symbol;Acc:HGNC:9090]	0.142146	-1.26424	-0.230769
NIPAL1	NIPA like domain containing 1 [Source:HGNC Symbol;Acc:HGNC:27194]	0.142146	-1.49294	-0.591494
GLUD1	glutamate dehydrogenase 1 [Source:HGNC Symbol;Acc:HGNC:4335]	0.143182	0.846333	0.0953386
RCBTB2	RCC1 and BTB domain containing protein 2 [Source:HGNC Symbol;Acc:HGNC:1914]	0.143182	0.426018	0.0733917
CCNB3	cyclin B3 [Source:HGNC Symbol;Acc:HGNC:18709]	0.143182	-1.40961	-0.196109
LRRC46	leucine rich repeat containing 46 [Source:HGNC Symbol;Acc:HGNC:25047]	0.143288	0.117285	-0.105441
COL5A1	collagen type V alpha 1 chain [Source:HGNC Symbol;Acc:HGNC:2209]	0.143525	1.20102	0.39604
SPN	sialophorin [Source:HGNC Symbol;Acc:HGNC:11249]	0.143525	1.30313	0.299485
SLC25A6	solute carrier family 25 member 6 [Source:HGNC Symbol;Acc:HGNC:10992]	0.143525	0.781059	0.281009
NXPE4	neurexophilin and PC-esterase domain family member 4 [Source:HGNC Symbol;Acc:HGNC:23117]	0.143525	-0.0549715	0.259302
TSPAN9	tetraspanin 9 [Source:HGNC Symbol;Acc:HGNC:21640]	0.143525	1.53476	0.197713
HPS5	HPS5 biogenesis of lysosomal organelles complex 2 subunit 2 [Source:HGNC Symbol;Acc:HGNC:17022]	0.143525	0.904925	0.145168
NTAN1	N-terminal asparagine amidase [Source:HGNC Symbol;Acc:HGNC:29909]	0.143525	1.02463	0.145016
SUN1	Sad1 and UNC84 domain containing 1 [Source:HGNC Symbol;Acc:HGNC:18587]	0.143525	1.14928	0.131298
SLC12A2	solute carrier family 12 member 2 [Source:HGNC Symbol;Acc:HGNC:10911]	0.143525	1.15571	0.129247
TMEM127	transmembrane protein 127 [Source:HGNC Symbol;Acc:HGNC:26038]	0.143525	1.19824	0.127867
CRELD2	cysteine rich with EGF like domains 2 [Source:HGNC Symbol;Acc:HGNC:28150]	0.143525	0.275102	0.120089
MCEE	methylmalonyl-CoA epimerase [Source:HGNC Symbol;Acc:HGNC:16732]	0.143525	1.26936	0.117913
CAMKK2	calcium/calmodulin dependent protein kinase kinase 2 [Source:HGNC Symbol;Acc:HGNC:1470]	0.143525	1.20191	0.1032
ZNF683	zinc finger protein 683 [Source:HGNC Symbol;Acc:HGNC:28495]	0.143525	-0.107268	0.0573786
ITPA	inosine triphosphatase [Source:HGNC Symbol;Acc:HGNC:6176]	0.143525	0.293127	0.0433055
TRIM16	tripartite motif containing 16 [Source:HGNC Symbol;Acc:HGNC:17241]	0.143525	0.151793	0.032974
BCL9L	BCL9 like [Source:HGNC Symbol;Acc:HGNC:23688]	0.143525	0.377714	0.0167602
POMGNT2	protein O-linked mannose N-acetylglucosaminyltransferase 2 (beta 1,4-) [Source:HGNC Symbol;Acc:HGNC:25902]	0.143525	-1.08063	-0.032648
FAM222A	family with sequence similarity 222 member A [Source:HGNC Symbol;Acc:HGNC:25915]	0.143525	-0.603698	-0.0449727
LIPT2-AS1	LIPT2 antisense RNA 1 [Source:HGNC Symbol;Acc:HGNC:56172]	0.143525	-0.417854	-0.0849943
MZT2B	mitotic spindle organizing protein 2B [Source:HGNC Symbol;Acc:HGNC:25886]	0.143525	-1.16601	-0.152529
GPSM1	G protein signaling modulator 1 [Source:HGNC Symbol;Acc:HGNC:17858]	0.143525	-1.47623	-0.175113
LOC340184		0.143525	-1.7631	-0.184639
UBAC2-AS1	UBAC2 antisense RNA 1 [Source:HGNC Symbol;Acc:HGNC:42502]	0.143525	-1.93436	-0.242689
MEI4	meiotic double-stranded break formation protein 4 [Source:HGNC Symbol;Acc:HGNC:43638]	0.143525	-1.81723	-0.692482
CBR1	carbonyl reductase 1 [Source:HGNC Symbol;Acc:HGNC:1548]	0.143679	0.18709	0.087143
PTN	pleiotrophin [Source:HGNC Symbol;Acc:HGNC:9630]	0.143725	1.28433	0.305404
ACKR4	atypical chemokine receptor 4 [Source:HGNC Symbol;Acc:HGNC:1611]	0.143725	1.08798	0.229859
ZNF469	zinc finger protein 469 [Source:HGNC Symbol;Acc:HGNC:23216]	0.143725	0.696732	0.0457027
ATG101	autophagy related 101 [Source:HGNC Symbol;Acc:HGNC:25679]	0.143725	-0.253015	0.000799695
TBC1D16	TBC1 domain family member 16 [Source:HGNC Symbol;Acc:HGNC:28356]	0.144397	-0.638488	-0.101437
TMEM69	transmembrane protein 69 [Source:HGNC Symbol;Acc:HGNC:28035]	0.14443	0.430761	0.0272996
HEY1	hes related family bHLH transcription factor with YRPW motif 1 [Source:HGNC Symbol;Acc:HGNC:4880]	0.144481	1.5107	0.358962
ZC3H7A	zinc finger CCCH-type containing 7A [Source:HGNC Symbol;Acc:HGNC:30959]	0.145364	1.18403	0.184904
ZRANB2	zinc finger RANBP2-type containing 2 [Source:HGNC Symbol;Acc:HGNC:13058]	0.145364	1.03217	0.120804
CCDC18	coiled-coil domain containing 18 [Source:HGNC Symbol;Acc:HGNC:30370]	0.145364	1.02963	0.0853234
PGBD5	piggyBac transposable element derived 5 [Source:HGNC Symbol;Acc:HGNC:19405]	0.145364	0.0562736	0.0205775
SEC61A2	SEC61 translocon subunit alpha 2 [Source:HGNC Symbol;Acc:HGNC:17702]	0.145364	-1.07819	-0.128718
SH3TC2	SH3 domain and tetratricopeptide repeats 2 [Source:HGNC Symbol;Acc:HGNC:29427]	0.145364	-1.1731	-0.187235
MRPL18	mitochondrial ribosomal protein L18 [Source:HGNC Symbol;Acc:HGNC:14477]	0.145646	0.558936	0.113751
ORC4	origin recognition complex subunit 4 [Source:HGNC Symbol;Acc:HGNC:8490]	0.145646	0.297449	0.0631525
E2F1	E2F transcription factor 1 [Source:HGNC Symbol;Acc:HGNC:3113]	0.145646	0.357385	-0.048286
EGFR	epidermal growth factor receptor [Source:HGNC Symbol;Acc:HGNC:3236]	0.145646	-1.45008	-0.133969
GSDMC	gasdermin C [Source:HGNC Symbol;Acc:HGNC:7151]	0.145646	-1.80624	-0.475654
MFGE8	milk fat globule EGF and factor V/VIII domain containing [Source:HGNC Symbol;Acc:HGNC:7036]	0.146044	1.3373	0.239866
HCG11	HLA complex group 11 [Source:HGNC Symbol;Acc:HGNC:17707]	0.146142	0.578283	0.259182
LAMB1	laminin subunit beta 1 [Source:HGNC Symbol;Acc:HGNC:6486]	0.146142	0.45396	0.155041
FETUB	fetuin B [Source:HGNC Symbol;Acc:HGNC:3658]	0.146142	0.366848	0.127045
CSNK2A1	casein kinase 2 alpha 1 [Source:HGNC Symbol;Acc:HGNC:2457]	0.146142	0.769029	0.0958481
ENO1	enolase 1 [Source:HGNC Symbol;Acc:HGNC:3350]	0.146142	0.545431	0.0911451
CTSL	cathepsin L [Source:HGNC Symbol;Acc:HGNC:2537]	0.146142	-0.423054	-0.0545469
SRGN	serglycin [Source:HGNC Symbol;Acc:HGNC:9361]	0.146365	0.0525157	0.00657616
VPS26C	VPS26 endosomal protein sorting factor C [Source:HGNC Symbol;Acc:HGNC:3044]	0.146642	0.998553	0.116273
CLSTN2	calsyntenin 2 [Source:HGNC Symbol;Acc:HGNC:17448]	0.146642	-0.840725	-0.017248
REM2	RRAD and GEM like GTPase 2 [Source:HGNC Symbol;Acc:HGNC:20248]	0.146642	-1.75802	-0.183575
ING4	inhibitor of growth family member 4 [Source:HGNC Symbol;Acc:HGNC:19423]	0.146668	1.01389	0.088971
CHRNA5	cholinergic receptor nicotinic alpha 5 subunit [Source:HGNC Symbol;Acc:HGNC:1959]	0.146668	-1.09458	-0.0890424
TAS2R4	taste 2 receptor member 4 [Source:HGNC Symbol;Acc:HGNC:14911]	0.146834	-0.58172	-0.0385741
ABR	ABR activator of RhoGEF and GTPase [Source:HGNC Symbol;Acc:HGNC:81]	0.146998	1.28421	0.168606
LURAP1L	leucine rich adaptor protein 1 like [Source:HGNC Symbol;Acc:HGNC:31452]	0.146998	0.472769	0.0765185
PLA2G7	phospholipase A2 group VII [Source:HGNC Symbol;Acc:HGNC:9040]	0.146998	0.41877	-0.0905962
HSPA8	heat shock protein family A (Hsp70) member 8 [Source:HGNC Symbol;Acc:HGNC:5241]	0.147226	0.16863	0.0485287
MYO18B	myosin XVIIIB [Source:HGNC Symbol;Acc:HGNC:18150]	0.147397	0.58205	0.102239
ITPK1	inositol-tetrakisphosphate 1-kinase [Source:HGNC Symbol;Acc:HGNC:6177]	0.147657	-0.878932	-0.0663713
SNHG3	small nucleolar RNA host gene 3 [Source:HGNC Symbol;Acc:HGNC:10118]	0.147657	-1.36257	-0.207866
AGTRAP	angiotensin II receptor associated protein [Source:HGNC Symbol;Acc:HGNC:13539]	0.148137	0.420963	-0.0456599
SAMD3	sterile alpha motif domain containing 3 [Source:HGNC Symbol;Acc:HGNC:21574]	0.148226	0.49921	0.217068
ADAMTSL5	ADAMTS like 5 [Source:HGNC Symbol;Acc:HGNC:27912]	0.148226	0.963564	0.185048
PALLD	palladin, cytoskeletal associated protein [Source:HGNC Symbol;Acc:HGNC:17068]	0.148226	0.655212	0.119792
KLHL29	kelch like family member 29 [Source:HGNC Symbol;Acc:HGNC:29404]	0.14833	-0.0174366	0.0167577
CORO2B	coronin 2B [Source:HGNC Symbol;Acc:HGNC:2256]	0.148396	-0.431587	-0.0875027
GLT8D2	glycosyltransferase 8 domain containing 2 [Source:HGNC Symbol;Acc:HGNC:24890]	0.14849	0.543246	0.10841
TM6SF1	transmembrane 6 superfamily member 1 [Source:HGNC Symbol;Acc:HGNC:11860]	0.148524	1.31241	0.255746
ZMYM6	zinc finger MYM-type containing 6 [Source:HGNC Symbol;Acc:HGNC:13050]	0.148524	1.2655	0.099585
TMEM17	transmembrane protein 17 [Source:HGNC Symbol;Acc:HGNC:26623]	0.148524	-0.196154	-0.00156123
ZNF622	zinc finger protein 622 [Source:HGNC Symbol;Acc:HGNC:30958]	0.148524	-0.213944	-0.00173888
ELL2	elongation factor for RNA polymerase II 2 [Source:HGNC Symbol;Acc:HGNC:17064]	0.148524	-1.04835	-0.187642
CLGN	calmegin [Source:HGNC Symbol;Acc:HGNC:2060]	0.148524	-0.824615	-0.192941
ABT1	activator of basal transcription 1 [Source:HGNC Symbol;Acc:HGNC:17369]	0.14859	-0.122783	-0.023095
ANXA3	annexin A3 [Source:HGNC Symbol;Acc:HGNC:541]	0.148658	-0.651834	-0.0172454
RALY	RALY heterogeneous nuclear ribonucleoprotein [Source:HGNC Symbol;Acc:HGNC:15921]	0.148905	1.51445	0.182272
FASLG	Fas ligand [Source:HGNC Symbol;Acc:HGNC:11936]	0.148905	-0.084591	0.0419588
LIN7A	lin-7 homolog A, crumbs cell polarity complex component [Source:HGNC Symbol;Acc:HGNC:17787]	0.148905	-0.497113	-0.00715753
SMAP1	small ArfGAP 1 [Source:HGNC Symbol;Acc:HGNC:19651]	0.149392	1.39789	0.257428
SLC40A1	solute carrier family 40 member 1 [Source:HGNC Symbol;Acc:HGNC:10909]	0.14972	-0.100213	-0.0129023
STAT3	signal transducer and activator of transcription 3 [Source:HGNC Symbol;Acc:HGNC:11364]	0.14972	-0.427948	-0.0568575
NFKBIA	NFKB inhibitor alpha [Source:HGNC Symbol;Acc:HGNC:7797]	0.14972	0.0479381	-0.0702288
GKN2	gastrokine 2 [Source:HGNC Symbol;Acc:HGNC:24588]	0.14972	-1.66268	-0.127336
ART3	ADP-ribosyltransferase 3 (inactive) [Source:HGNC Symbol;Acc:HGNC:725]	0.14972	-1.16283	-0.297215
HDAC4	histone deacetylase 4 [Source:HGNC Symbol;Acc:HGNC:14063]	0.149845	-1.40264	-0.125019
HOMER2	homer scaffold protein 2 [Source:HGNC Symbol;Acc:HGNC:17513]	0.149917	-0.37341	-0.0763622
SHCBP1	SHC binding and spindle associated 1 [Source:HGNC Symbol;Acc:HGNC:29547]	0.149983	0.590378	0.118705
MINDY3	MINDY lysine 48 deubiquitinase 3 [Source:HGNC Symbol;Acc:HGNC:23578]	0.150077	1.11737	0.170961
CENPJ	centromere protein J [Source:HGNC Symbol;Acc:HGNC:17272]	0.150077	1.28574	0.113695
HMGCS1	3-hydroxy-3-methylglutaryl-CoA synthase 1 [Source:HGNC Symbol;Acc:HGNC:5007]	0.150077	0.330362	0.0563806
NXT1	nuclear transport factor 2 like export factor 1 [Source:HGNC Symbol;Acc:HGNC:15913]	0.150077	-0.522111	-0.10411
UBE2U	ubiquitin conjugating enzyme E2 U [Source:HGNC Symbol;Acc:HGNC:28559]	0.150077	-1.49612	-0.199509
IFNG	interferon gamma [Source:HGNC Symbol;Acc:HGNC:5438]	0.150811	1.40224	0.793206
SDF2L1	stromal cell derived factor 2 like 1 [Source:HGNC Symbol;Acc:HGNC:10676]	0.150811	0.216129	-0.0423917
LBR	lamin B receptor [Source:HGNC Symbol;Acc:HGNC:6518]	0.151176	0.0154059	0.0757953
EIF2S1	eukaryotic translation initiation factor 2 subunit alpha [Source:HGNC Symbol;Acc:HGNC:3265]	0.151176	0.13753	0.047132
CATSPER2	cation channel sperm associated 2 [Source:HGNC Symbol;Acc:HGNC:18810]	0.151176	0.11409	-0.00490433
HAMP	hepcidin antimicrobial peptide [Source:HGNC Symbol;Acc:HGNC:15598]	0.151176	-0.714306	-0.0990163
KCNE1	potassium voltage-gated channel subfamily E regulatory subunit 1 [Source:HGNC Symbol;Acc:HGNC:6240]	0.151176	0.503001	-0.32965
CYP4B1	cytochrome P450 family 4 subfamily B member 1 [Source:HGNC Symbol;Acc:HGNC:2644]	0.151176	-1.30781	-0.437538
RAD17	RAD17 checkpoint clamp loader component [Source:HGNC Symbol;Acc:HGNC:9807]	0.151299	1.05668	0.231549
GPX3	glutathione peroxidase 3 [Source:HGNC Symbol;Acc:HGNC:4555]	0.151299	-0.639647	-0.0603472
BMP2	bone morphogenetic protein 2 [Source:HGNC Symbol;Acc:HGNC:1069]	0.151638	-0.197348	-0.108697
TMEM178B	transmembrane protein 178B [Source:HGNC Symbol;Acc:HGNC:44112]	0.152347	-1.14412	0.00187513
C1orf56	chromosome 1 open reading frame 56 [Source:HGNC Symbol;Acc:HGNC:26045]	0.152347	-1.29917	-0.13363
ARL1	ADP ribosylation factor like GTPase 1 [Source:HGNC Symbol;Acc:HGNC:692]	0.152628	1.5699	0.195602
ARHGEF28	Rho guanine nucleotide exchange factor 28 [Source:HGNC Symbol;Acc:HGNC:30322]	0.152628	0.64162	0.121027
VANGL2	VANGL planar cell polarity protein 2 [Source:HGNC Symbol;Acc:HGNC:15511]	0.152628	-0.0872298	0.0215956
TESK2	testis associated actin remodelling kinase 2 [Source:HGNC Symbol;Acc:HGNC:11732]	0.152644	-0.257996	-0.0941101
PARVA	parvin alpha [Source:HGNC Symbol;Acc:HGNC:14652]	0.152907	0.600308	0.0791225
HPGDS	hematopoietic prostaglandin D synthase [Source:HGNC Symbol;Acc:HGNC:17890]	0.153015	0.597274	0.0741175
IFI6	interferon alpha inducible protein 6 [Source:HGNC Symbol;Acc:HGNC:4054]	0.153207	0.889976	0.308428
MAGED2	MAGE family member D2 [Source:HGNC Symbol;Acc:HGNC:16353]	0.153207	1.25946	0.137
HIVEP2	HIVEP zinc finger 2 [Source:HGNC Symbol;Acc:HGNC:4921]	0.153207	-0.830499	-0.0662019
OLFML2A	olfactomedin like 2A [Source:HGNC Symbol;Acc:HGNC:27270]	0.154373	1.09572	0.549868
SOX9	SRY-box transcription factor 9 [Source:HGNC Symbol;Acc:HGNC:11204]	0.154373	0.811541	0.256781
CHMP5	charged multivesicular body protein 5 [Source:HGNC Symbol;Acc:HGNC:26942]	0.154373	1.16873	0.223212
ST3GAL6	ST3 beta-galactoside alpha-2,3-sialyltransferase 6 [Source:HGNC Symbol;Acc:HGNC:18080]	0.154373	1.53039	0.219621
DDO	D-aspartate oxidase [Source:HGNC Symbol;Acc:HGNC:2727]	0.154373	1.50122	0.204927
GFM2	GTP dependent ribosome recycling factor mitochondrial 2 [Source:HGNC Symbol;Acc:HGNC:29682]	0.154373	1.27615	0.181252
TRIB2	tribbles pseudokinase 2 [Source:HGNC Symbol;Acc:HGNC:30809]	0.154373	1.21792	0.157291
LAMTOR3	late endosomal/lysosomal adaptor, MAPK and MTOR activator 3 [Source:HGNC Symbol;Acc:HGNC:15606]	0.154373	0.548294	0.0613976
ACVR1B	activin A receptor type 1B [Source:HGNC Symbol;Acc:HGNC:172]	0.154373	-1.26291	-0.153565
CADM2	cell adhesion molecule 2 [Source:HGNC Symbol;Acc:HGNC:29849]	0.154373	-1.15649	-0.178254
RAB26	RAB26, member RAS oncogene family [Source:HGNC Symbol;Acc:HGNC:14259]	0.154373	0.201658	-0.19504
PHACTR1	phosphatase and actin regulator 1 [Source:HGNC Symbol;Acc:HGNC:20990]	0.154373	-1.45919	-0.275032
CHSY3	chondroitin sulfate synthase 3 [Source:HGNC Symbol;Acc:HGNC:24293]	0.154431	0.377948	0.0233796
NOP16	NOP16 nucleolar protein [Source:HGNC Symbol;Acc:HGNC:26934]	0.154431	-0.742982	-0.0694336
DHRS1	dehydrogenase/reductase 1 [Source:HGNC Symbol;Acc:HGNC:16445]	0.154719	0.931412	0.174653
FRMD5	FERM domain containing 5 [Source:HGNC Symbol;Acc:HGNC:28214]	0.154719	0.507549	0.106808
APRT	adenine phosphoribosyltransferase [Source:HGNC Symbol;Acc:HGNC:626]	0.154719	0.30699	0.0766817
LYRM7	LYR motif containing 7 [Source:HGNC Symbol;Acc:HGNC:28072]	0.154719	-0.22282	-0.0496804
DUSP1	dual specificity phosphatase 1 [Source:HGNC Symbol;Acc:HGNC:3064]	0.154955	0.442541	0.0885819
MYC	MYC proto-oncogene, bHLH transcription factor [Source:HGNC Symbol;Acc:HGNC:7553]	0.155028	-0.245585	-0.118749
SNX4	sorting nexin 4 [Source:HGNC Symbol;Acc:HGNC:11175]	0.15547	1.36861	0.171831
FLACC1	flagellum associated containing coiled-coil domains 1 [Source:HGNC Symbol;Acc:HGNC:14439]	0.155711	1.59528	0.267249
ALS2	alsin Rho guanine nucleotide exchange factor ALS2 [Source:HGNC Symbol;Acc:HGNC:443]	0.155711	1.52028	0.170225
LINC00923	long intergenic non-protein coding RNA 923 [Source:HGNC Symbol;Acc:HGNC:28088]	0.155711	0.446903	0.140307
SRPRA	SRP receptor subunit alpha [Source:HGNC Symbol;Acc:HGNC:11307]	0.155711	0.989296	0.128502
STIP1	stress induced phosphoprotein 1 [Source:HGNC Symbol;Acc:HGNC:11387]	0.155711	0.0421084	0.119973
FUBP1	far upstream element binding protein 1 [Source:HGNC Symbol;Acc:HGNC:4004]	0.155711	0.648937	0.0219018
CREB3L2	cAMP responsive element binding protein 3 like 2 [Source:HGNC Symbol;Acc:HGNC:23720]	0.155711	-0.151529	-0.0127471
TTPAL	alpha tocopherol transfer protein like [Source:HGNC Symbol;Acc:HGNC:16114]	0.155711	-0.45141	-0.0385435
MYZAP	myocardial zonula adherens protein [Source:HGNC Symbol;Acc:HGNC:43444]	0.155711	-0.709032	-0.0700734
LINC03006	long intergenic non-protein coding RNA 3006 [Source:HGNC Symbol;Acc:HGNC:56131]	0.155711	-0.721847	-0.145874
ABCA17P	ATP binding cassette subfamily A member 17, pseudogene [Source:HGNC Symbol;Acc:HGNC:32972]	0.155711	-1.58355	-0.24544
GPX2	glutathione peroxidase 2 [Source:HGNC Symbol;Acc:HGNC:4554]	0.155711	-1.32314	-0.264934
FAM110C	family with sequence similarity 110 member C [Source:HGNC Symbol;Acc:HGNC:33340]	0.155711	-1.29304	-0.413055
FGD5-AS1	FGD5 antisense RNA 1 [Source:HGNC Symbol;Acc:HGNC:40410]	0.155815	0.407182	0.057046
RIMKLA	ribosomal modification protein rimK like family member A [Source:HGNC Symbol;Acc:HGNC:28725]	0.156246	1.00597	0.178253
TRMT6	tRNA methyltransferase 6 non-catalytic subunit [Source:HGNC Symbol;Acc:HGNC:20900]	0.156246	1.20751	0.137128
NACAD	NAC alpha domain containing [Source:HGNC Symbol;Acc:HGNC:22196]	0.156596	-0.13847	0.0465091
SFRP4	secreted frizzled related protein 4 [Source:HGNC Symbol;Acc:HGNC:10778]	0.156711	1.51726	0.690109
MYH10	myosin heavy chain 10 [Source:HGNC Symbol;Acc:HGNC:7568]	0.156711	1.45338	0.354688
OLFML3	olfactomedin like 3 [Source:HGNC Symbol;Acc:HGNC:24956]	0.156711	0.375452	0.0951225
FKBP1A	FKBP prolyl isomerase 1A [Source:HGNC Symbol;Acc:HGNC:3711]	0.156711	0.31372	0.0362432
TSPAN7	tetraspanin 7 [Source:HGNC Symbol;Acc:HGNC:11854]	0.156711	-1.14776	-0.0875979
RPL29	ribosomal protein L29 [Source:HGNC Symbol;Acc:HGNC:10331]	0.156879	0.742976	0.0409739
FBLN5	fibulin 5 [Source:HGNC Symbol;Acc:HGNC:3602]	0.157031	0.57427	0.365025
FAM76B	family with sequence similarity 76 member B [Source:HGNC Symbol;Acc:HGNC:28492]	0.157031	0.581635	0.0608216
TMEM37	transmembrane protein 37 [Source:HGNC Symbol;Acc:HGNC:18216]	0.157031	-0.229764	-0.0577447
POF1B	POF1B actin binding protein [Source:HGNC Symbol;Acc:HGNC:13711]	0.157031	-0.637225	-0.0759044
LINC00463	long intergenic non-protein coding RNA 463 [Source:HGNC Symbol;Acc:HGNC:42813]	0.157031	-1.80381	-0.219778
FIP1L1	factor interacting with PAPOLA and CPSF1 [Source:HGNC Symbol;Acc:HGNC:19124]	0.157246	1.41515	0.150931
FKBP11	FKBP prolyl isomerase 11 [Source:HGNC Symbol;Acc:HGNC:18624]	0.157246	0.591128	0.00734601
MFSD11	major facilitator superfamily domain containing 11 [Source:HGNC Symbol;Acc:HGNC:25458]	0.157246	-0.412615	-0.0233121
AACS	acetoacetyl-CoA synthetase [Source:HGNC Symbol;Acc:HGNC:21298]	0.157246	-0.970609	-0.0509294
SLC14A2	solute carrier family 14 member 2 [Source:HGNC Symbol;Acc:HGNC:10919]	0.157246	-1.23671	-0.0689419
CPAMD8	C3 and PZP like alpha-2-macroglobulin domain containing 8 [Source:HGNC Symbol;Acc:HGNC:23228]	0.157246	-0.816131	-0.0866728
AUNIP	aurora kinase A and ninein interacting protein [Source:HGNC Symbol;Acc:HGNC:28363]	0.157246	-0.285068	-0.113854
L3MBTL4	L3MBTL histone methyl-lysine binding protein 4 [Source:HGNC Symbol;Acc:HGNC:26677]	0.157246	-1.52108	-0.181003
MAT1A	methionine adenosyltransferase 1A [Source:HGNC Symbol;Acc:HGNC:6903]	0.157246	-1.62809	-0.193416
LMTK3	lemur tyrosine kinase 3 [Source:HGNC Symbol;Acc:HGNC:19295]	0.157246	-0.660981	-0.25319
ZNF385A	zinc finger protein 385A [Source:HGNC Symbol;Acc:HGNC:17521]	0.157246	-1.5015	-0.269544
MYL4	myosin light chain 4 [Source:HGNC Symbol;Acc:HGNC:7585]	0.157246	-1.62543	-0.313749
KLK11	kallikrein related peptidase 11 [Source:HGNC Symbol;Acc:HGNC:6359]	0.157246	-0.980131	-0.720677
C1QTNF7	C1q and TNF related 7 [Source:HGNC Symbol;Acc:HGNC:14342]	0.157412	1.07343	0.345401
CNN3	calponin 3 [Source:HGNC Symbol;Acc:HGNC:2157]	0.157412	0.630216	0.249053
SLC1A4	solute carrier family 1 member 4 [Source:HGNC Symbol;Acc:HGNC:10942]	0.157412	1.46961	0.209255
CHP1	calcineurin like EF-hand protein 1 [Source:HGNC Symbol;Acc:HGNC:17433]	0.157412	0.779672	0.186676
CLASP2	cytoplasmic linker associated protein 2 [Source:HGNC Symbol;Acc:HGNC:17078]	0.157412	0.771753	0.0889101
PRPS1	phosphoribosyl pyrophosphate synthetase 1 [Source:HGNC Symbol;Acc:HGNC:9462]	0.157412	0.271177	0.0717732
GLE1	GLE1 RNA export mediator [Source:HGNC Symbol;Acc:HGNC:4315]	0.157412	0.799424	0.0213304
TAFA5	TAFA chemokine like family member 5 [Source:HGNC Symbol;Acc:HGNC:21592]	0.157412	-0.663985	-0.0445087
ASF1B	anti-silencing function 1B histone chaperone [Source:HGNC Symbol;Acc:HGNC:20996]	0.157412	-0.654783	-0.0843676
KY	kyphoscoliosis peptidase [Source:HGNC Symbol;Acc:HGNC:26576]	0.157412	-1.26722	-0.276665
GIMAP6	GTPase, IMAP family member 6 [Source:HGNC Symbol;Acc:HGNC:21918]	0.15763	0.491134	0.0964351
LMNB2	lamin B2 [Source:HGNC Symbol;Acc:HGNC:6638]	0.158392	-0.219289	-0.040054
HDLBP	high density lipoprotein binding protein [Source:HGNC Symbol;Acc:HGNC:4857]	0.158468	1.09809	0.107943
PSENEN	presenilin enhancer, gamma-secretase subunit [Source:HGNC Symbol;Acc:HGNC:30100]	0.158468	0.426679	0.0840023
C3	complement C3 [Source:HGNC Symbol;Acc:HGNC:1318]	0.158468	-0.498905	0.0413512
SCGB1D2	secretoglobin family 1D member 2 [Source:HGNC Symbol;Acc:HGNC:18396]	0.158468	-2.03689	-0.496588
BACH2	BTB domain and CNC homolog 2 [Source:HGNC Symbol;Acc:HGNC:14078]	0.158639	1.48324	0.31466
TAFA2	TAFA chemokine like family member 2 [Source:HGNC Symbol;Acc:HGNC:21589]	0.158639	0.00317167	0.0535342
AGBL5	AGBL carboxypeptidase 5 [Source:HGNC Symbol;Acc:HGNC:26147]	0.158639	0.835077	0.0472105
FBXL5	F-box and leucine rich repeat protein 5 [Source:HGNC Symbol;Acc:HGNC:13602]	0.158639	-0.523	-0.029248
KCNK1	potassium two pore domain channel subfamily K member 1 [Source:HGNC Symbol;Acc:HGNC:6272]	0.158639	-1.13939	-0.277592
LACTB2-AS1	LACTB2 antisense RNA 1 [Source:HGNC Symbol;Acc:HGNC:27841]	0.158639	-0.790464	-0.323827
NT5C1A	5'-nucleotidase, cytosolic IA [Source:HGNC Symbol;Acc:HGNC:17819]	0.159256	-0.811175	-0.247699
ADGRV1	adhesion G protein-coupled receptor V1 [Source:HGNC Symbol;Acc:HGNC:17416]	0.159256	-1.35305	-0.271503
MAS1	MAS1 proto-oncogene, G protein-coupled receptor [Source:HGNC Symbol;Acc:HGNC:6899]	0.159256	-1.8598	-0.357388
KRT8P46	keratin 8 pseudogene 46 [Source:HGNC Symbol;Acc:HGNC:39880]	0.159263	1.66101	0.482198
MSRB3	methionine sulfoxide reductase B3 [Source:HGNC Symbol;Acc:HGNC:27375]	0.159263	1.31908	0.21979
CDK8	cyclin dependent kinase 8 [Source:HGNC Symbol;Acc:HGNC:1779]	0.159263	1.22796	0.174016
KIFBP	kinesin family binding protein [Source:HGNC Symbol;Acc:HGNC:23419]	0.159263	0.359642	0.00484819
SLC3A2	solute carrier family 3 member 2 [Source:HGNC Symbol;Acc:HGNC:11026]	0.159263	-0.508291	-0.0462183
GALNS	galactosamine (N-acetyl)-6-sulfatase [Source:HGNC Symbol;Acc:HGNC:4122]	0.159263	-0.794865	-0.109366
MAMDC2	MAM domain containing 2 [Source:HGNC Symbol;Acc:HGNC:23673]	0.159364	0.322915	0.179682
SNX10	sorting nexin 10 [Source:HGNC Symbol;Acc:HGNC:14974]	0.159647	0.107573	-0.000145587
KLF11	KLF transcription factor 11 [Source:HGNC Symbol;Acc:HGNC:11811]	0.159876	0.611119	0.127993
CASZ1	castor zinc finger 1 [Source:HGNC Symbol;Acc:HGNC:26002]	0.159876	0.4414	0.116421
PCOLCE2	procollagen C-endopeptidase enhancer 2 [Source:HGNC Symbol;Acc:HGNC:8739]	0.159876	0.0195271	0.113742
LOC101929116		0.159876	-1.81128	-0.201098
RPUSD4	RNA pseudouridine synthase D4 [Source:HGNC Symbol;Acc:HGNC:25898]	0.160061	-0.707395	-0.055063
RALGPS1	Ral GEF with PH domain and SH3 binding motif 1 [Source:HGNC Symbol;Acc:HGNC:16851]	0.160526	0.259133	0.101752
PIH1D1	PIH1 domain containing 1 [Source:HGNC Symbol;Acc:HGNC:26075]	0.160526	0.0496817	0.00980794
ZBED2	zinc finger BED-type containing 2 [Source:HGNC Symbol;Acc:HGNC:20710]	0.160526	-1.89367	-0.305722
PLVAP	plasmalemma vesicle associated protein [Source:HGNC Symbol;Acc:HGNC:13635]	0.160607	0.994652	0.433503
CD81	CD81 molecule [Source:HGNC Symbol;Acc:HGNC:1701]	0.160607	-0.201845	0.153469
NAA10	N-alpha-acetyltransferase 10, NatA catalytic subunit [Source:HGNC Symbol;Acc:HGNC:18704]	0.160607	0.599426	0.086785
CAPN1	calpain 1 [Source:HGNC Symbol;Acc:HGNC:1476]	0.160607	-1.01767	-0.0841334
LOC101929552		0.160607	-1.46062	-0.11354
NKAIN2	sodium/potassium transporting ATPase interacting 2 [Source:HGNC Symbol;Acc:HGNC:16443]	0.160607	-1.33175	-0.29479
FZD9	frizzled class receptor 9 [Source:HGNC Symbol;Acc:HGNC:4047]	0.160858	-0.728604	-0.0459001
EPS15	epidermal growth factor receptor pathway substrate 15 [Source:HGNC Symbol;Acc:HGNC:3419]	0.160892	0.687419	0.0763052
TESC	tescalcin [Source:HGNC Symbol;Acc:HGNC:26065]	0.160892	-1.18476	-0.25366
CD1D	CD1d molecule [Source:HGNC Symbol;Acc:HGNC:1637]	0.160998	0.233419	-0.120745
NRAD1	non-coding RNA in the aldehyde dehydrogenase 1A pathway [Source:HGNC Symbol;Acc:HGNC:26981]	0.161397	-0.523976	-0.0718909
CA9	carbonic anhydrase 9 [Source:HGNC Symbol;Acc:HGNC:1383]	0.161449	-0.906354	-0.432105
KIF13B	kinesin family member 13B [Source:HGNC Symbol;Acc:HGNC:14405]	0.161544	0.656496	0.117839
RCAN3	RCAN family member 3 [Source:HGNC Symbol;Acc:HGNC:3042]	0.161544	0.708195	0.0723822
RCSD1	RCSD domain containing 1 [Source:HGNC Symbol;Acc:HGNC:28310]	0.161544	-0.743371	-0.0551488
NOP58	NOP58 ribonucleoprotein [Source:HGNC Symbol;Acc:HGNC:29926]	0.161544	-1.01452	-0.0957429
OARD1	O-acyl-ADP-ribose deacylase 1 [Source:HGNC Symbol;Acc:HGNC:21257]	0.161667	0.439918	0.0203204
NRG2	neuregulin 2 [Source:HGNC Symbol;Acc:HGNC:7998]	0.161667	-0.053396	-0.140611
ECT2	epithelial cell transforming 2 [Source:HGNC Symbol;Acc:HGNC:3155]	0.161729	0.174557	-0.00158772
SLC9A7	solute carrier family 9 member A7 [Source:HGNC Symbol;Acc:HGNC:17123]	0.161729	-1.20959	-0.174795
CHODL	chondrolectin [Source:HGNC Symbol;Acc:HGNC:17807]	0.162377	-0.512647	-0.105698
CCN2	cellular communication network factor 2 [Source:HGNC Symbol;Acc:HGNC:2500]	0.162697	1.4396	0.555989
MRPL37	mitochondrial ribosomal protein L37 [Source:HGNC Symbol;Acc:HGNC:14034]	0.162697	1.34907	0.224349
RHOBTB1	Rho related BTB domain containing 1 [Source:HGNC Symbol;Acc:HGNC:18738]	0.162697	1.2421	0.182036
HABP4	hyaluronan binding protein 4 [Source:HGNC Symbol;Acc:HGNC:17062]	0.162697	1.26056	0.162387
CSNK2A2	casein kinase 2 alpha 2 [Source:HGNC Symbol;Acc:HGNC:2459]	0.162697	1.17268	0.160646
RNASE6	ribonuclease A family member k6 [Source:HGNC Symbol;Acc:HGNC:10048]	0.162697	0.559671	0.0985697
PPP1R14B	protein phosphatase 1 regulatory inhibitor subunit 14B [Source:HGNC Symbol;Acc:HGNC:9057]	0.162697	0.546506	0.0782311
CHST10	carbohydrate sulfotransferase 10 [Source:HGNC Symbol;Acc:HGNC:19650]	0.162697	-0.360147	0.0142056
DEPDC1	DEP domain containing 1 [Source:HGNC Symbol;Acc:HGNC:22949]	0.162697	-0.422537	-0.041622
CYTIP	cytohesin 1 interacting protein [Source:HGNC Symbol;Acc:HGNC:9506]	0.162697	0.197001	-0.0688336
LOC100132686		0.162697	-1.36885	-0.234634
SCARNA6	small Cajal body-specific RNA 6 [Source:HGNC Symbol;Acc:HGNC:32562]	0.162808	-0.263083	0.338841
FNDC5	fibronectin type III domain containing 5 [Source:HGNC Symbol;Acc:HGNC:20240]	0.163303	-0.91371	-0.0686965
FMOD	fibromodulin [Source:HGNC Symbol;Acc:HGNC:3774]	0.163319	0.874644	0.332037
KCNAB1	potassium voltage-gated channel subfamily A regulatory beta subunit 1 [Source:HGNC Symbol;Acc:HGNC:6228]	0.163345	0.617362	0.0941531
ACP1	acid phosphatase 1 [Source:HGNC Symbol;Acc:HGNC:122]	0.163386	1.05186	0.100286
FOXO6	forkhead box O6 [Source:HGNC Symbol;Acc:HGNC:24814]	0.163386	-1.29786	-0.353554
ASB11	ankyrin repeat and SOCS box containing 11 [Source:HGNC Symbol;Acc:HGNC:17186]	0.163828	1.42659	0.303204
ABCA10	ATP binding cassette subfamily A member 10 [Source:HGNC Symbol;Acc:HGNC:30]	0.163828	-0.359518	0.0257559
KIF23-AS1	KIF23 and PAQR5 antisense RNA 1 [Source:HGNC Symbol;Acc:HGNC:27075]	0.164257	0.00312349	0.46796
SAMD4A	sterile alpha motif domain containing 4A [Source:HGNC Symbol;Acc:HGNC:23023]	0.164257	1.34051	0.21496
PCED1B	PC-esterase domain containing 1B [Source:HGNC Symbol;Acc:HGNC:28255]	0.164257	0.312011	0.135249
APPL2	adaptor protein, phosphotyrosine interacting with PH domain and leucine zipper 2 [Source:HGNC Symbol;Acc:HGNC:18242]	0.164257	1.1057	0.124717
AP1M2	adaptor related protein complex 1 subunit mu 2 [Source:HGNC Symbol;Acc:HGNC:558]	0.164257	-1.42321	-0.113205
CACNA1H	calcium voltage-gated channel subunit alpha1 H [Source:HGNC Symbol;Acc:HGNC:1395]	0.164257	-1.25503	-0.157391
LGI3	leucine rich repeat LGI family member 3 [Source:HGNC Symbol;Acc:HGNC:18711]	0.164257	-1.42501	-0.428336
RAB39B	RAB39B, member RAS oncogene family [Source:HGNC Symbol;Acc:HGNC:16499]	0.164306	-0.997578	-0.293948
OGT	O-linked N-acetylglucosamine (GlcNAc) transferase [Source:HGNC Symbol;Acc:HGNC:8127]	0.164785	1.1096	0.117266
TPRKB	TP53RK binding protein [Source:HGNC Symbol;Acc:HGNC:24259]	0.164785	-0.486959	-0.0124342
PRKCQ	protein kinase C theta [Source:HGNC Symbol;Acc:HGNC:9410]	0.164785	-0.0268988	-0.0487541
MPV17L2	MPV17 mitochondrial inner membrane protein like 2 [Source:HGNC Symbol;Acc:HGNC:28177]	0.164785	0.257018	-0.0742806
LINC01208	long intergenic non-protein coding RNA 1208 [Source:HGNC Symbol;Acc:HGNC:49639]	0.164785	-1.65683	-0.127332
FJX1	four-jointed box kinase 1 [Source:HGNC Symbol;Acc:HGNC:17166]	0.164785	-0.0597583	-0.138006
HES6	hes family bHLH transcription factor 6 [Source:HGNC Symbol;Acc:HGNC:18254]	0.164785	-1.35066	-0.234447
FLI1	Fli-1 proto-oncogene, ETS transcription factor [Source:HGNC Symbol;Acc:HGNC:3749]	0.164826	1.04228	0.223528
CPLX1	complexin 1 [Source:HGNC Symbol;Acc:HGNC:2309]	0.164864	1.15633	0.321328
TUBA1C	tubulin alpha 1c [Source:HGNC Symbol;Acc:HGNC:20768]	0.164864	0.0698169	0.0303422
FOXM1	forkhead box M1 [Source:HGNC Symbol;Acc:HGNC:3818]	0.164864	-0.0777614	-0.190232
GATA6-AS1	GATA6 antisense RNA 1 (head to head) [Source:HGNC Symbol;Acc:HGNC:48840]	0.164975	1.0359	0.00281576
PLAAT3	phospholipase A and acyltransferase 3 [Source:HGNC Symbol;Acc:HGNC:17825]	0.164975	-1.24458	-0.134705
[truncated: 19,724 more rows]

## Sheet: R_AF_CS
gene	description	fisher_pvalue	mean_t	mean_lfc
DHRS9	dehydrogenase/reductase 9 [Source:HGNC Symbol;Acc:HGNC:16888]	4.96718e-07	4.23661	0.967277
CHGB	chromogranin B [Source:HGNC Symbol;Acc:HGNC:1930]	2.25116e-06	2.92889	0.883652
SFRP5	secreted frizzled related protein 5 [Source:HGNC Symbol;Acc:HGNC:10779]	2.25116e-06	-4.05156	-1.27937
ANGPTL2	angiopoietin like 2 [Source:HGNC Symbol;Acc:HGNC:490]	2.25116e-06	3.15074	0.520849
COLQ	collagen like tail subunit of asymmetric acetylcholinesterase [Source:HGNC Symbol;Acc:HGNC:2226]	2.25116e-06	3.34445	0.873094
GPR22	G protein-coupled receptor 22 [Source:HGNC Symbol;Acc:HGNC:4477]	2.25116e-06	-3.67644	-0.674339
RPL3L	ribosomal protein L3 like [Source:HGNC Symbol;Acc:HGNC:10351]	3.17998e-06	3.10473	0.669983
COG5	component of oligomeric golgi complex 5 [Source:HGNC Symbol;Acc:HGNC:14857]	3.70188e-06	-3.24511	-0.550923
GNAO1	G protein subunit alpha o1 [Source:HGNC Symbol;Acc:HGNC:4389]	3.70188e-06	-3.20351	-0.423578
RGS6	regulator of G protein signaling 6 [Source:HGNC Symbol;Acc:HGNC:10002]	3.70188e-06	-3.40631	-0.503866
NTM	neurotrimin [Source:HGNC Symbol;Acc:HGNC:17941]	6.77398e-06	-3.61649	-0.632119
ASTN2	astrotactin 2 [Source:HGNC Symbol;Acc:HGNC:17021]	7.30381e-06	-2.91667	-0.76859
GRIP2	glutamate receptor interacting protein 2 [Source:HGNC Symbol;Acc:HGNC:23841]	7.30381e-06	3.22608	0.585161
HLF	HLF transcription factor, PAR bZIP family member [Source:HGNC Symbol;Acc:HGNC:4977]	7.30381e-06	-3.22154	-0.460265
CHL1	cell adhesion molecule L1 like [Source:HGNC Symbol;Acc:HGNC:1939]	1.21757e-05	-3.04999	-0.533073
RCAN1	regulator of calcineurin 1 [Source:HGNC Symbol;Acc:HGNC:3040]	1.21757e-05	2.15128	0.302859
NTRK2	neurotrophic receptor tyrosine kinase 2 [Source:HGNC Symbol;Acc:HGNC:8032]	1.34691e-05	-2.74746	-0.34006
COL21A1	collagen type XXI alpha 1 chain [Source:HGNC Symbol;Acc:HGNC:17025]	3.87328e-05	2.97393	0.768982
TIMP3	TIMP metallopeptidase inhibitor 3 [Source:HGNC Symbol;Acc:HGNC:11822]	3.87328e-05	-2.84288	-0.354322
RNF216	ring finger protein 216 [Source:HGNC Symbol;Acc:HGNC:21698]	5.60828e-05	2.5288	0.41927
GABRB3	gamma-aminobutyric acid type A receptor subunit beta3 [Source:HGNC Symbol;Acc:HGNC:4083]	5.60828e-05	-2.95825	-0.458658
QSOX1	quiescin sulfhydryl oxidase 1 [Source:HGNC Symbol;Acc:HGNC:9756]	5.96641e-05	-2.83398	-0.383002
AQP4	aquaporin 4 [Source:HGNC Symbol;Acc:HGNC:637]	9.6265e-05	-3.37882	-0.838722
DPYSL4	dihydropyrimidinase like 4 [Source:HGNC Symbol;Acc:HGNC:3016]	9.6265e-05	2.94371	0.763885
OXCT1	3-oxoacid CoA-transferase 1 [Source:HGNC Symbol;Acc:HGNC:8527]	9.6265e-05	2.41651	0.49063
DNAJA4	DnaJ heat shock protein family (Hsp40) member A4 [Source:HGNC Symbol;Acc:HGNC:14885]	0.00010295	2.79905	0.369641
ATP1B4	ATPase Na+/K+ transporting family member beta 4 [Source:HGNC Symbol;Acc:HGNC:808]	0.00010295	3.68834	1.66372
BMP7	bone morphogenetic protein 7 [Source:HGNC Symbol;Acc:HGNC:1074]	0.000155611	-2.40281	-0.388071
FGF1	fibroblast growth factor 1 [Source:HGNC Symbol;Acc:HGNC:3665]	0.000285524	2.4856	0.396215
CES2	carboxylesterase 2 [Source:HGNC Symbol;Acc:HGNC:1864]	0.000295268	2.26702	0.372345
LBH	LBH regulator of WNT signaling pathway [Source:HGNC Symbol;Acc:HGNC:29532]	0.000295268	3.1989	0.657204
HSPA5	heat shock protein family A (Hsp70) member 5 [Source:HGNC Symbol;Acc:HGNC:5238]	0.000319373	-2.71696	-0.402493
POPDC3	popeye domain containing 3 [Source:HGNC Symbol;Acc:HGNC:17649]	0.000336231	3.17423	0.505387
CYB561	cytochrome b561 [Source:HGNC Symbol;Acc:HGNC:2571]	0.000336231	-3.07205	-0.384898
RBP1	retinol binding protein 1 [Source:HGNC Symbol;Acc:HGNC:9919]	0.000357123	-2.64024	-0.444036
CSGALNACT1	chondroitin sulfate N-acetylgalactosaminyltransferase 1 [Source:HGNC Symbol;Acc:HGNC:24290]	0.000395957	-2.45231	-0.229664
VASH1	vasohibin 1 [Source:HGNC Symbol;Acc:HGNC:19964]	0.000424308	2.73858	0.504786
G0S2	G0/G1 switch 2 [Source:HGNC Symbol;Acc:HGNC:30229]	0.000515052	-2.97785	-1.01017
IGFBP2	insulin like growth factor binding protein 2 [Source:HGNC Symbol;Acc:HGNC:5471]	0.000546419	2.86866	1.08869
ART3	ADP-ribosyltransferase 3 (inactive) [Source:HGNC Symbol;Acc:HGNC:725]	0.000595071	-2.74325	-0.516485
PPP1R1A	protein phosphatase 1 regulatory inhibitor subunit 1A [Source:HGNC Symbol;Acc:HGNC:9286]	0.000597784	-2.84202	-0.766454
ODF2	outer dense fiber of sperm tails 2 [Source:HGNC Symbol;Acc:HGNC:8114]	0.000632072	2.71785	0.34095
CD81	CD81 molecule [Source:HGNC Symbol;Acc:HGNC:1701]	0.000761954	-0.825823	0.434019
ANO1	anoctamin 1 [Source:HGNC Symbol;Acc:HGNC:21625]	0.000962273	2.45858	0.275933
CEL	carboxyl ester lipase [Source:HGNC Symbol;Acc:HGNC:1848]	0.000962273	-2.30475	-0.519793
MTCL1	microtubule crosslinking factor 1 [Source:HGNC Symbol;Acc:HGNC:29121]	0.000962273	2.74067	0.616202
PTDSS1	phosphatidylserine synthase 1 [Source:HGNC Symbol;Acc:HGNC:9587]	0.00138709	-2.76766	-0.677693
SLC7A11	solute carrier family 7 member 11 [Source:HGNC Symbol;Acc:HGNC:11059]	0.00138709	-2.34965	-0.604635
STMN1	stathmin 1 [Source:HGNC Symbol;Acc:HGNC:6510]	0.00203454	2.56082	0.297228
USP46	ubiquitin specific peptidase 46 [Source:HGNC Symbol;Acc:HGNC:20075]	0.00246966	2.3733	0.319727
SLC1A3	solute carrier family 1 member 3 [Source:HGNC Symbol;Acc:HGNC:10941]	0.00262179	-2.53338	-0.448418
SOSTDC1	sclerostin domain containing 1 [Source:HGNC Symbol;Acc:HGNC:21748]	0.00262179	-2.75052	-1.05063
LGR6	leucine rich repeat containing G protein-coupled receptor 6 [Source:HGNC Symbol;Acc:HGNC:19719]	0.00264536	-3.45953	-1.42364
LRRC49	leucine rich repeat containing 49 [Source:HGNC Symbol;Acc:HGNC:25965]	0.00264536	-2.14378	-0.621199
BNIP3	BCL2 interacting protein 3 [Source:HGNC Symbol;Acc:HGNC:1084]	0.00264536	1.70695	0.0967306
SLC6A6	solute carrier family 6 member 6 [Source:HGNC Symbol;Acc:HGNC:11052]	0.00264536	2.37981	0.607413
SH2B3	SH2B adaptor protein 3 [Source:HGNC Symbol;Acc:HGNC:29605]	0.00266445	1.70915	0.200304
C1orf105	chromosome 1 open reading frame 105 [Source:HGNC Symbol;Acc:HGNC:29591]	0.00335626	-3.05367	-1.08652
RASL12	RAS like family 12 [Source:HGNC Symbol;Acc:HGNC:30289]	0.00342345	-2.54468	-0.380204
MAX	MYC associated factor X [Source:HGNC Symbol;Acc:HGNC:6913]	0.00342345	-1.54763	-0.0813134
ALDH2	aldehyde dehydrogenase 2 family member [Source:HGNC Symbol;Acc:HGNC:404]	0.00342345	-2.22077	-0.729007
MFAP4	microfibril associated protein 4 [Source:HGNC Symbol;Acc:HGNC:7035]	0.00354465	-2.64652	-0.493911
CACNA2D2	calcium voltage-gated channel auxiliary subunit alpha2delta 2 [Source:HGNC Symbol;Acc:HGNC:1400]	0.00421888	-2.35665	-0.567976
CAPRIN1	cell cycle associated protein 1 [Source:HGNC Symbol;Acc:HGNC:6743]	0.00453811	0.200734	0.0185096
TGFBR3	transforming growth factor beta receptor 3 [Source:HGNC Symbol;Acc:HGNC:11774]	0.00480463	-2.39044	-0.309314
CYBRD1	cytochrome b reductase 1 [Source:HGNC Symbol;Acc:HGNC:20797]	0.00480463	-2.18014	-0.328392
MARCHF3	membrane associated ring-CH-type finger 3 [Source:HGNC Symbol;Acc:HGNC:28728]	0.00489906	2.16302	0.315164
IL6R	interleukin 6 receptor [Source:HGNC Symbol;Acc:HGNC:6019]	0.0053437	-2.6093	-0.365814
SELENBP1	selenium binding protein 1 [Source:HGNC Symbol;Acc:HGNC:10719]	0.00570192	-2.07654	-0.463925
NR2F1	nuclear receptor subfamily 2 group F member 1 [Source:HGNC Symbol;Acc:HGNC:7975]	0.00594362	-2.07536	-0.248076
CACNA1D	calcium voltage-gated channel subunit alpha1 D [Source:HGNC Symbol;Acc:HGNC:1391]	0.00657969	-2.45606	-0.620794
ADCY6	adenylate cyclase 6 [Source:HGNC Symbol;Acc:HGNC:237]	0.00657969	2.21237	0.277911
GSE1	Gse1 coiled-coil protein [Source:HGNC Symbol;Acc:HGNC:28979]	0.00657969	-2.20459	-0.228266
FZD1	frizzled class receptor 1 [Source:HGNC Symbol;Acc:HGNC:4038]	0.00726304	-2.20509	-0.172405
ZMIZ1	zinc finger MIZ-type containing 1 [Source:HGNC Symbol;Acc:HGNC:16493]	0.00726304	-1.75491	-0.197381
CTNND2	catenin delta 2 [Source:HGNC Symbol;Acc:HGNC:2516]	0.00856373	2.42324	0.49479
TMEM38B	transmembrane protein 38B [Source:HGNC Symbol;Acc:HGNC:25535]	0.00866606	-1.84673	-0.257273
SLC12A2	solute carrier family 12 member 2 [Source:HGNC Symbol;Acc:HGNC:10911]	0.00866606	1.9092	0.222326
CSRP3	cysteine and glycine rich protein 3 [Source:HGNC Symbol;Acc:HGNC:2472]	0.00972599	2.07238	0.193712
PRDX1	peroxiredoxin 1 [Source:HGNC Symbol;Acc:HGNC:9352]	0.00972599	-2.58624	-0.727712
NRXN1	neurexin 1 [Source:HGNC Symbol;Acc:HGNC:8008]	0.00972599	-1.83201	-0.161314
MTUS2	microtubule associated scaffold protein 2 [Source:HGNC Symbol;Acc:HGNC:20595]	0.0100764	-2.37424	-0.584595
HSPA4L	heat shock protein family A (Hsp70) member 4 like [Source:HGNC Symbol;Acc:HGNC:17041]	0.0101322	2.04644	0.343849
ATP6V1D	ATPase H+ transporting V1 subunit D [Source:HGNC Symbol;Acc:HGNC:13527]	0.0105256	1.68549	0.12276
DDR1	discoidin domain receptor tyrosine kinase 1 [Source:HGNC Symbol;Acc:HGNC:2730]	0.0105256	-2.20385	-0.254062
PTGDS	prostaglandin D2 synthase [Source:HGNC Symbol;Acc:HGNC:9592]	0.0105256	-2.54956	-0.804211
HPCAL4	hippocalcin like 4 [Source:HGNC Symbol;Acc:HGNC:18212]	0.0105256	-3.03363	-0.925688
XYLT1	xylosyltransferase 1 [Source:HGNC Symbol;Acc:HGNC:15516]	0.0109587	2.04177	0.400223
KCNJ5	potassium inwardly rectifying channel subfamily J member 5 [Source:HGNC Symbol;Acc:HGNC:6266]	0.0112898	-2.80988	-0.445338
KLC2	kinesin light chain 2 [Source:HGNC Symbol;Acc:HGNC:20716]	0.0112898	1.62038	0.112678
MCOLN3	mucolipin TRP cation channel 3 [Source:HGNC Symbol;Acc:HGNC:13358]	0.0112898	-2.12361	-0.629739
TLL2	tolloid like 2 [Source:HGNC Symbol;Acc:HGNC:11844]	0.0112898	-2.11777	-0.665679
ERBB2	erb-b2 receptor tyrosine kinase 2 [Source:HGNC Symbol;Acc:HGNC:3430]	0.0114532	-1.92788	-0.186145
TULP3	TUB like protein 3 [Source:HGNC Symbol;Acc:HGNC:12425]	0.0115654	-2.08662	-0.228109
BLM	BLM RecQ like helicase [Source:HGNC Symbol;Acc:HGNC:1058]	0.0117502	-2.32897	-0.461895
COMP	cartilage oligomeric matrix protein [Source:HGNC Symbol;Acc:HGNC:2227]	0.012654	2.18805	1.25047
HAPLN1	hyaluronan and proteoglycan link protein 1 [Source:HGNC Symbol;Acc:HGNC:2380]	0.012654	2.81589	0.644574
ADD3	adducin 3 [Source:HGNC Symbol;Acc:HGNC:245]	0.0130464	-1.89673	-0.261687
AR	androgen receptor [Source:HGNC Symbol;Acc:HGNC:644]	0.0141228	-1.95676	-0.308997
COQ2	coenzyme Q2, polyprenyltransferase [Source:HGNC Symbol;Acc:HGNC:25223]	0.0141228	0.771066	0.0316465
HSPA2	heat shock protein family A (Hsp70) member 2 [Source:HGNC Symbol;Acc:HGNC:5235]	0.0142691	1.32169	0.343314
PRKAR1A	protein kinase cAMP-dependent type I regulatory subunit alpha [Source:HGNC Symbol;Acc:HGNC:9388]	0.0142691	2.17091	0.291592
TSPAN7	tetraspanin 7 [Source:HGNC Symbol;Acc:HGNC:11854]	0.0142691	-2.11718	-0.424968
FAT3	FAT atypical cadherin 3 [Source:HGNC Symbol;Acc:HGNC:23112]	0.0145806	-2.34534	-0.588439
FGF7	fibroblast growth factor 7 [Source:HGNC Symbol;Acc:HGNC:3685]	0.0146075	-1.86326	-0.326357
FBLN1	fibulin 1 [Source:HGNC Symbol;Acc:HGNC:3600]	0.0152661	-2.22825	-0.309615
FAP	fibroblast activation protein alpha [Source:HGNC Symbol;Acc:HGNC:3590]	0.0155261	0.984014	0.225228
LYVE1	lymphatic vessel endothelial hyaluronan receptor 1 [Source:HGNC Symbol;Acc:HGNC:14687]	0.0155261	-2.73507	-0.640204
HK2	hexokinase 2 [Source:HGNC Symbol;Acc:HGNC:4923]	0.0155261	2.01537	0.587377
CYFIP2	cytoplasmic FMR1 interacting protein 2 [Source:HGNC Symbol;Acc:HGNC:13760]	0.016212	-1.9925	-0.194767
C6	complement C6 [Source:HGNC Symbol;Acc:HGNC:1339]	0.0168042	-1.86919	-0.537331
PCSK1N	proprotein convertase subtilisin/kexin type 1 inhibitor [Source:HGNC Symbol;Acc:HGNC:17301]	0.0168042	2.16535	1.03164
DGKI	diacylglycerol kinase iota [Source:HGNC Symbol;Acc:HGNC:2855]	0.0177877	3.33272	0.941995
FASTKD5	FAST kinase domains 5 [Source:HGNC Symbol;Acc:HGNC:25790]	0.0183358	0.233786	-0.0449523
LMO4	LIM domain only 4 [Source:HGNC Symbol;Acc:HGNC:6644]	0.0183358	-2.24496	-0.303138
LPAR1	lysophosphatidic acid receptor 1 [Source:HGNC Symbol;Acc:HGNC:3166]	0.0183358	-2.03771	-0.176108
ME2	malic enzyme 2 [Source:HGNC Symbol;Acc:HGNC:6984]	0.0183358	-1.98874	-0.21082
PHACTR1	phosphatase and actin regulator 1 [Source:HGNC Symbol;Acc:HGNC:20990]	0.0183358	-2.449	-0.593414
SUSD4	sushi domain containing 4 [Source:HGNC Symbol;Acc:HGNC:25470]	0.0183358	-2.56126	-0.764185
CRLF1	cytokine receptor like factor 1 [Source:HGNC Symbol;Acc:HGNC:2364]	0.0197305	2.47722	0.779523
NT5DC2	5'-nucleotidase domain containing 2 [Source:HGNC Symbol;Acc:HGNC:25717]	0.0209768	-2.6743	-0.42605
FEZ1	fasciculation and elongation protein zeta 1 [Source:HGNC Symbol;Acc:HGNC:3659]	0.0209768	-2.00296	-0.262775
PCDH12	protocadherin 12 [Source:HGNC Symbol;Acc:HGNC:8657]	0.020983	2.163	0.269752
MYLK	myosin light chain kinase [Source:HGNC Symbol;Acc:HGNC:7590]	0.0216007	-1.69876	-0.477925
HOOK2	hook microtubule tethering protein 2 [Source:HGNC Symbol;Acc:HGNC:19885]	0.0220265	1.11986	0.146567
KIF3B	kinesin family member 3B [Source:HGNC Symbol;Acc:HGNC:6320]	0.0220265	0.80352	0.0426176
NAALAD2	N-acetylated alpha-linked acidic dipeptidase 2 [Source:HGNC Symbol;Acc:HGNC:14526]	0.0223228	-2.30062	-0.341196
TGFBR2	transforming growth factor beta receptor 2 [Source:HGNC Symbol;Acc:HGNC:11773]	0.022711	-1.53002	-0.200894
CELSR2	cadherin EGF LAG seven-pass G-type receptor 2 [Source:HGNC Symbol;Acc:HGNC:3231]	0.022711	-2.23918	-0.272195
CLSTN2	calsyntenin 2 [Source:HGNC Symbol;Acc:HGNC:17448]	0.022711	-2.49244	-0.526782
CNNM2	cyclin and CBS domain divalent metal cation transport mediator 2 [Source:HGNC Symbol;Acc:HGNC:103]	0.022711	2.07406	0.229299
PPP1R12C	protein phosphatase 1 regulatory subunit 12C [Source:HGNC Symbol;Acc:HGNC:14947]	0.022711	1.34236	0.112021
TNNT1	troponin T1, slow skeletal type [Source:HGNC Symbol;Acc:HGNC:11948]	0.022711	0.802435	0.270232
LRRC2	leucine rich repeat containing 2 [Source:HGNC Symbol;Acc:HGNC:14676]	0.0227985	2.27901	0.541235
PLP1	proteolipid protein 1 [Source:HGNC Symbol;Acc:HGNC:9086]	0.0228047	-2.06572	-0.46199
VDAC1	voltage dependent anion channel 1 [Source:HGNC Symbol;Acc:HGNC:12669]	0.0228797	1.71801	0.16168
FBN2	fibrillin 2 [Source:HGNC Symbol;Acc:HGNC:3604]	0.0238904	2.00157	0.572731
TNNI3	troponin I3, cardiac type [Source:HGNC Symbol;Acc:HGNC:11947]	0.0244983	2.22863	0.524403
MT1X	metallothionein 1X [Source:HGNC Symbol;Acc:HGNC:7405]	0.0279115	-2.6135	-0.872137
ID2	inhibitor of DNA binding 2 [Source:HGNC Symbol;Acc:HGNC:5361]	0.0279115	-2.15681	-0.655487
PLEKHF1	pleckstrin homology and FYVE domain containing 1 [Source:HGNC Symbol;Acc:HGNC:20764]	0.0279115	-2.48656	-0.476162
CACNB2	calcium voltage-gated channel auxiliary subunit beta 2 [Source:HGNC Symbol;Acc:HGNC:1402]	0.0280918	-2.20938	-0.320194
KCND3	potassium voltage-gated channel subfamily D member 3 [Source:HGNC Symbol;Acc:HGNC:6239]	0.0280918	-2.09214	-0.415797
CREBBP	CREB binding protein [Source:HGNC Symbol;Acc:HGNC:2348]	0.0287115	-1.31497	-0.0255236
HOMER3	homer scaffold protein 3 [Source:HGNC Symbol;Acc:HGNC:17514]	0.0287115	1.96566	0.259316
MTFR1	mitochondrial fission regulator 1 [Source:HGNC Symbol;Acc:HGNC:29510]	0.0287422	2.40335	0.268022
PTER	phosphotriesterase related [Source:HGNC Symbol;Acc:HGNC:9590]	0.0290425	-2.24842	-0.497188
CTSB	cathepsin B [Source:HGNC Symbol;Acc:HGNC:2527]	0.0305322	1.88053	0.177802
PHLDA1	pleckstrin homology like domain family A member 1 [Source:HGNC Symbol;Acc:HGNC:8933]	0.0330011	1.8166	0.789348
TNNI1	troponin I1, slow skeletal type [Source:HGNC Symbol;Acc:HGNC:11945]	0.0330011	-2.15359	-1.01922
F2R	coagulation factor II thrombin receptor [Source:HGNC Symbol;Acc:HGNC:3537]	0.0341555	1.55353	0.217725
FN3K	fructosamine 3 kinase [Source:HGNC Symbol;Acc:HGNC:24822]	0.0348838	2.09407	0.243691
CTNS	cystinosin, lysosomal cystine transporter [Source:HGNC Symbol;Acc:HGNC:2518]	0.0353463	1.87874	0.200001
AMIGO2	adhesion molecule with Ig like domain 2 [Source:HGNC Symbol;Acc:HGNC:24073]	0.0353463	-1.76174	-0.305136
MOSPD1	motile sperm domain containing 1 [Source:HGNC Symbol;Acc:HGNC:25235]	0.0353463	2.35995	0.255773
GATB	glutamyl-tRNA amidotransferase subunit B [Source:HGNC Symbol;Acc:HGNC:8849]	0.035414	-2.25922	-0.312894
DIP2C	disco interacting protein 2 homolog C [Source:HGNC Symbol;Acc:HGNC:29150]	0.035414	2.0392	0.215341
STXBP6	syntaxin binding protein 6 [Source:HGNC Symbol;Acc:HGNC:19666]	0.0371059	-1.89318	-0.241563
HUS1	HUS1 checkpoint clamp component [Source:HGNC Symbol;Acc:HGNC:5309]	0.0390294	1.94103	0.0776356
PTPRN2	protein tyrosine phosphatase receptor type N2 [Source:HGNC Symbol;Acc:HGNC:9677]	0.0390294	-2.04997	-0.225688
RBFOX1	RNA binding fox-1 homolog 1 [Source:HGNC Symbol;Acc:HGNC:18222]	0.0390294	-2.14841	-0.300198
SHD	Src homology 2 domain containing transforming protein D [Source:HGNC Symbol;Acc:HGNC:30633]	0.0390294	-2.51931	-0.634087
KDELR3	KDEL endoplasmic reticulum protein retention receptor 3 [Source:HGNC Symbol;Acc:HGNC:6306]	0.0390294	1.97304	0.264779
SMARCD3	SWI/SNF related, matrix associated, actin dependent regulator of chromatin, subfamily d, member 3 [Source:HGNC Symbol;Acc:HGNC:11108]	0.0390294	-1.07429	0.0543637
LRRN2	leucine rich repeat neuronal 2 [Source:HGNC Symbol;Acc:HGNC:16914]	0.0394125	-2.35404	-0.543698
ALPK3	alpha kinase 3 [Source:HGNC Symbol;Acc:HGNC:17574]	0.0395428	1.61941	0.217197
MTSS1	MTSS I-BAR domain containing 1 [Source:HGNC Symbol;Acc:HGNC:20443]	0.0395428	-1.99457	-0.173399
RPS6KA5	ribosomal protein S6 kinase A5 [Source:HGNC Symbol;Acc:HGNC:10434]	0.0395428	-1.45483	-0.179073
ARSB	arylsulfatase B [Source:HGNC Symbol;Acc:HGNC:714]	0.0395949	1.38621	0.150692
ADORA1	adenosine A1 receptor [Source:HGNC Symbol;Acc:HGNC:262]	0.0395949	-2.21299	-0.316638
STRN	striatin [Source:HGNC Symbol;Acc:HGNC:11424]	0.0395949	1.16711	0.180972
UST	uronyl 2-sulfotransferase [Source:HGNC Symbol;Acc:HGNC:17223]	0.0395949	-1.91778	-0.242887
CHST11	carbohydrate sulfotransferase 11 [Source:HGNC Symbol;Acc:HGNC:17422]	0.0400833	2.23422	0.310254
SORBS3	sorbin and SH3 domain containing 3 [Source:HGNC Symbol;Acc:HGNC:30907]	0.0407587	0.9325	0.101288
ENO2	enolase 2 [Source:HGNC Symbol;Acc:HGNC:3353]	0.0407587	1.23838	0.241036
SEMA3C	semaphorin 3C [Source:HGNC Symbol;Acc:HGNC:10725]	0.0417214	-2.15442	-0.302771
HOPX	HOP homeobox [Source:HGNC Symbol;Acc:HGNC:24961]	0.0417214	-2.56891	-0.994836
BCL6	BCL6 transcription repressor [Source:HGNC Symbol;Acc:HGNC:1001]	0.0417214	-2.11541	-0.356364
TGFB1I1	transforming growth factor beta 1 induced transcript 1 [Source:HGNC Symbol;Acc:HGNC:11767]	0.0417214	2.08833	0.739341
DMKN	dermokine [Source:HGNC Symbol;Acc:HGNC:25063]	0.0426571	-2.7232	-0.548596
DAG1	dystroglycan 1 [Source:HGNC Symbol;Acc:HGNC:2666]	0.0442937	-1.94623	-0.232002
BNC2	basonuclin zinc finger protein 2 [Source:HGNC Symbol;Acc:HGNC:30988]	0.0442937	-2.17912	-0.416514
ABCA7	ATP binding cassette subfamily A member 7 [Source:HGNC Symbol;Acc:HGNC:37]	0.0442937	-1.92752	-0.409711
SLC38A4	solute carrier family 38 member 4 [Source:HGNC Symbol;Acc:HGNC:14679]	0.0442937	-2.25327	-1.04381
DICER1	dicer 1, ribonuclease III [Source:HGNC Symbol;Acc:HGNC:17098]	0.0443891	-1.01835	-0.376386
CACNA1G	calcium voltage-gated channel subunit alpha1 G [Source:HGNC Symbol;Acc:HGNC:1394]	0.0443891	-2.19644	-0.586132
FRZB	frizzled related protein [Source:HGNC Symbol;Acc:HGNC:3959]	0.0443891	1.89685	0.514913
GHRH	growth hormone releasing hormone [Source:HGNC Symbol;Acc:HGNC:4265]	0.0443891	-1.94697	-0.89608
PGM1	phosphoglucomutase 1 [Source:HGNC Symbol;Acc:HGNC:8905]	0.0458472	-1.90913	-0.274858
C7	complement C7 [Source:HGNC Symbol;Acc:HGNC:1346]	0.0458472	-1.58932	-0.365811
NPAS2	neuronal PAS domain protein 2 [Source:HGNC Symbol;Acc:HGNC:7895]	0.0458472	2.0533	0.235094
SLC45A2	solute carrier family 45 member 2 [Source:HGNC Symbol;Acc:HGNC:16472]	0.0458472	2.27111	1.10407
SRPX2	sushi repeat containing protein X-linked 2 [Source:HGNC Symbol;Acc:HGNC:30668]	0.0458472	1.34102	0.28684
RPS6KA2	ribosomal protein S6 kinase A2 [Source:HGNC Symbol;Acc:HGNC:10431]	0.047223	2.09473	0.331608
KIF20A	kinesin family member 20A [Source:HGNC Symbol;Acc:HGNC:9787]	0.0482693	1.81192	0.183982
RNF14	ring finger protein 14 [Source:HGNC Symbol;Acc:HGNC:10058]	0.0499499	1.17423	0.147172
PITPNM1	phosphatidylinositol transfer protein membrane associated 1 [Source:HGNC Symbol;Acc:HGNC:9003]	0.0499499	2.12884	0.265888
NES	nestin [Source:HGNC Symbol;Acc:HGNC:7756]	0.0499499	2.27002	0.644834
SLIT2	slit guidance ligand 2 [Source:HGNC Symbol;Acc:HGNC:11086]	0.0499499	-1.65764	-0.257704
LGI4	leucine rich repeat LGI family member 4 [Source:HGNC Symbol;Acc:HGNC:18712]	0.0499499	-2.3728	-0.522596
ITPR1	inositol 1,4,5-trisphosphate receptor type 1 [Source:HGNC Symbol;Acc:HGNC:6180]	0.0499499	-1.51457	-0.117572
CSDC2	cold shock domain containing C2 [Source:HGNC Symbol;Acc:HGNC:30359]	0.0499499	-1.88287	-0.369608
WNT5A	Wnt family member 5A [Source:HGNC Symbol;Acc:HGNC:12784]	0.0499499	-2.18512	-0.355053
MDN1	midasin AAA ATPase 1 [Source:HGNC Symbol;Acc:HGNC:18302]	0.0501334	-2.02265	-0.200329
IL17RB	interleukin 17 receptor B [Source:HGNC Symbol;Acc:HGNC:18015]	0.0501334	-1.45896	-0.377772
MAPK1	mitogen-activated protein kinase 1 [Source:HGNC Symbol;Acc:HGNC:6871]	0.0501334	1.00003	0.083076
PXDN	peroxidasin [Source:HGNC Symbol;Acc:HGNC:14966]	0.0501334	1.69345	0.391196
TM6SF1	transmembrane 6 superfamily member 1 [Source:HGNC Symbol;Acc:HGNC:11860]	0.0511302	1.948	0.249087
NEK7	NIMA related kinase 7 [Source:HGNC Symbol;Acc:HGNC:13386]	0.05228	1.34401	0.1604
KCNQ4	potassium voltage-gated channel subfamily Q member 4 [Source:HGNC Symbol;Acc:HGNC:6298]	0.05228	1.11415	0.155115
KCNN2	potassium calcium-activated channel subfamily N member 2 [Source:HGNC Symbol;Acc:HGNC:6291]	0.05228	-2.35129	-0.568224
COMMD8	COMM domain containing 8 [Source:HGNC Symbol;Acc:HGNC:26036]	0.05228	2.00525	0.27458
KRT16	keratin 16 [Source:HGNC Symbol;Acc:HGNC:6423]	0.05228	1.16976	0.840065
MTHFD2L	methylenetetrahydrofolate dehydrogenase (NADP+ dependent) 2 like [Source:HGNC Symbol;Acc:HGNC:31865]	0.05228	1.37873	0.0925199
LRP2BP	LRP2 binding protein [Source:HGNC Symbol;Acc:HGNC:25434]	0.05228	0.972102	0.0843305
BGN	biglycan [Source:HGNC Symbol;Acc:HGNC:1044]	0.05228	1.66669	2.8453
SLC16A1	solute carrier family 16 member 1 [Source:HGNC Symbol;Acc:HGNC:10922]	0.05228	1.02367	0.173235
CDON	cell adhesion associated, oncogene regulated [Source:HGNC Symbol;Acc:HGNC:17104]	0.0530569	-2.14081	-0.384956
GAP43	growth associated protein 43 [Source:HGNC Symbol;Acc:HGNC:4140]	0.053088	2.31889	0.622552
ABCA8	ATP binding cassette subfamily A member 8 [Source:HGNC Symbol;Acc:HGNC:38]	0.053088	-1.12489	-0.118994
BMP6	bone morphogenetic protein 6 [Source:HGNC Symbol;Acc:HGNC:1073]	0.053088	1.92422	0.636361
EIF4E3	eukaryotic translation initiation factor 4E family member 3 [Source:HGNC Symbol;Acc:HGNC:31837]	0.053088	2.0312	0.214455
FABP3	fatty acid binding protein 3 [Source:HGNC Symbol;Acc:HGNC:3557]	0.053088	2.06982	0.335163
ITGA5	integrin subunit alpha 5 [Source:HGNC Symbol;Acc:HGNC:6141]	0.053088	1.61461	0.305749
LGALS3BP	galectin 3 binding protein [Source:HGNC Symbol;Acc:HGNC:6564]	0.053088	-1.76968	0.889748
TRPC4	transient receptor potential cation channel subfamily C member 4 [Source:HGNC Symbol;Acc:HGNC:12336]	0.053088	-1.88774	-0.479834
CACNA2D3	calcium voltage-gated channel auxiliary subunit alpha2delta 3 [Source:HGNC Symbol;Acc:HGNC:15460]	0.0544947	-2.22397	-0.376566
CD46	CD46 molecule [Source:HGNC Symbol;Acc:HGNC:6953]	0.0544947	-1.3079	-0.272388
LSM3	LSM3 homolog, U6 small nuclear RNA and mRNA degradation associated [Source:HGNC Symbol;Acc:HGNC:17874]	0.0544947	1.27686	0.193002
PHTF1	putative homeodomain transcription factor 1 [Source:HGNC Symbol;Acc:HGNC:8939]	0.0544947	1.94489	0.121099
BEAN1	brain expressed associated with NEDD4 1 [Source:HGNC Symbol;Acc:HGNC:24160]	0.0544947	1.08123	0.171844
PLIN2	perilipin 2 [Source:HGNC Symbol;Acc:HGNC:248]	0.056281	-1.59147	-0.317716
HPN	hepsin [Source:HGNC Symbol;Acc:HGNC:5155]	0.0567541	-2.13153	-0.464659
KCNJ2	potassium inwardly rectifying channel subfamily J member 2 [Source:HGNC Symbol;Acc:HGNC:6263]	0.0567541	1.89631	0.32845
TLR5	toll like receptor 5 [Source:HGNC Symbol;Acc:HGNC:11851]	0.0573791	-2.03913	-0.282232
CLDN7	claudin 7 [Source:HGNC Symbol;Acc:HGNC:2049]	0.0573791	0.129546	-0.0284317
MBNL2	muscleblind like splicing regulator 2 [Source:HGNC Symbol;Acc:HGNC:16746]	0.0573791	-1.45722	-0.0628583
TMEM176A	transmembrane protein 176A [Source:HGNC Symbol;Acc:HGNC:24930]	0.0573791	-2.6812	-0.749525
CHFR	checkpoint with forkhead and ring finger domains [Source:HGNC Symbol;Acc:HGNC:20455]	0.0573791	2.10981	0.160006
NOTCH3	notch receptor 3 [Source:HGNC Symbol;Acc:HGNC:7883]	0.0573791	1.98292	0.416283
IPO8	importin 8 [Source:HGNC Symbol;Acc:HGNC:9853]	0.0573791	0.4582	0.0358245
COPG1	COPI coat complex subunit gamma 1 [Source:HGNC Symbol;Acc:HGNC:2236]	0.0573791	2.12359	0.249586
GPC5	glypican 5 [Source:HGNC Symbol;Acc:HGNC:4453]	0.0573791	-2.38226	-0.878403
NAV2	neuron navigator 2 [Source:HGNC Symbol;Acc:HGNC:15997]	0.0573791	2.07772	0.434127
SLC25A5	solute carrier family 25 member 5 [Source:HGNC Symbol;Acc:HGNC:10991]	0.0573791	1.82247	0.186252
TNS3	tensin 3 [Source:HGNC Symbol;Acc:HGNC:21616]	0.0573791	-2.17555	-0.249304
PSMB10	proteasome 20S subunit beta 10 [Source:HGNC Symbol;Acc:HGNC:9538]	0.0573791	-0.374658	-0.0640954
BBLN	bublin coiled coil protein [Source:HGNC Symbol;Acc:HGNC:17823]	0.0573791	1.62908	0.276732
ALCAM	activated leukocyte cell adhesion molecule [Source:HGNC Symbol;Acc:HGNC:400]	0.0573791	-2.10055	-0.425597
AMD1	adenosylmethionine decarboxylase 1 [Source:HGNC Symbol;Acc:HGNC:457]	0.0573791	-1.95154	-0.218014
PEG10	paternally expressed 10 [Source:HGNC Symbol;Acc:HGNC:14005]	0.0573791	-2.27947	-0.451647
ABLIM3	actin binding LIM protein family member 3 [Source:HGNC Symbol;Acc:HGNC:29132]	0.0573791	-1.4247	-0.243626
CRYM	crystallin mu [Source:HGNC Symbol;Acc:HGNC:2418]	0.0573791	1.48614	0.118922
EDNRA	endothelin receptor type A [Source:HGNC Symbol;Acc:HGNC:3179]	0.0573791	-1.26475	-0.125726
HCN4	hyperpolarization activated cyclic nucleotide gated potassium channel 4 [Source:HGNC Symbol;Acc:HGNC:16882]	0.0573791	-2.15099	-0.404628
SNAPC1	small nuclear RNA activating complex polypeptide 1 [Source:HGNC Symbol;Acc:HGNC:11134]	0.0573791	-1.03099	-0.0920627
TNFRSF25	TNF receptor superfamily member 25 [Source:HGNC Symbol;Acc:HGNC:11910]	0.0573791	0.630723	-0.0411798
PGAP2	post-GPI attachment to proteins 2 [Source:HGNC Symbol;Acc:HGNC:17893]	0.0576041	1.70205	0.0901567
ETV5	ETS variant transcription factor 5 [Source:HGNC Symbol;Acc:HGNC:3494]	0.0579729	2.15216	0.369253
PRUNE1	prune exopolyphosphatase 1 [Source:HGNC Symbol;Acc:HGNC:13420]	0.0579729	-1.31014	-0.129484
ZCCHC24	zinc finger CCHC-type containing 24 [Source:HGNC Symbol;Acc:HGNC:26911]	0.0579729	-1.22685	-0.0328877
FJX1	four-jointed box kinase 1 [Source:HGNC Symbol;Acc:HGNC:17166]	0.0580753	1.47205	0.131731
IDO1	indoleamine 2,3-dioxygenase 1 [Source:HGNC Symbol;Acc:HGNC:6059]	0.0598657	1.44727	0.156567
NETO2	neuropilin and tolloid like 2 [Source:HGNC Symbol;Acc:HGNC:14644]	0.0598657	1.99255	0.369193
LDHB	lactate dehydrogenase B [Source:HGNC Symbol;Acc:HGNC:6541]	0.0601745	0.759971	-0.582788
OSMR	oncostatin M receptor [Source:HGNC Symbol;Acc:HGNC:8507]	0.0601745	-0.0157818	-0.0428905
TNIP1	TNFAIP3 interacting protein 1 [Source:HGNC Symbol;Acc:HGNC:16903]	0.0605573	1.75556	0.393964
ALDH1A1	aldehyde dehydrogenase 1 family member A1 [Source:HGNC Symbol;Acc:HGNC:402]	0.060675	-1.18488	-0.241711
CTNNBIP1	catenin beta interacting protein 1 [Source:HGNC Symbol;Acc:HGNC:16913]	0.060675	-1.97138	-0.26198
ST3GAL6	ST3 beta-galactoside alpha-2,3-sialyltransferase 6 [Source:HGNC Symbol;Acc:HGNC:18080]	0.0617598	2.01456	0.287182
TSC22D4	TSC22 domain family member 4 [Source:HGNC Symbol;Acc:HGNC:21696]	0.0620065	-1.50445	-0.121374
ALDH5A1	aldehyde dehydrogenase 5 family member A1 [Source:HGNC Symbol;Acc:HGNC:408]	0.0626731	1.34318	0.150112
PBX1	PBX homeobox 1 [Source:HGNC Symbol;Acc:HGNC:8632]	0.0633723	-1.56544	-0.156284
DCN	decorin [Source:HGNC Symbol;Acc:HGNC:2705]	0.064125	-1.67097	-0.170031
WSB2	WD repeat and SOCS box containing 2 [Source:HGNC Symbol;Acc:HGNC:19222]	0.0642819	1.8065	0.18796
SNX7	sorting nexin 7 [Source:HGNC Symbol;Acc:HGNC:14971]	0.064534	1.55944	0.225184
SLC6A8	solute carrier family 6 member 8 [Source:HGNC Symbol;Acc:HGNC:11055]	0.064534	1.8619	0.252953
MICAL2	microtubule associated monooxygenase, calponin and LIM domain containing 2 [Source:HGNC Symbol;Acc:HGNC:24693]	0.0646374	2.05059	0.353545
CPNE5	copine 5 [Source:HGNC Symbol;Acc:HGNC:2318]	0.0664445	-2.19442	-0.390803
WIPI1	WD repeat domain, phosphoinositide interacting 1 [Source:HGNC Symbol;Acc:HGNC:25471]	0.0664445	1.90292	0.254013
COL1A1	collagen type I alpha 1 chain [Source:HGNC Symbol;Acc:HGNC:2197]	0.0682102	1.41984	0.342819
SYTL5	synaptotagmin like 5 [Source:HGNC Symbol;Acc:HGNC:15589]	0.0693143	1.16291	1.03397
EEF2K	eukaryotic elongation factor 2 kinase [Source:HGNC Symbol;Acc:HGNC:24615]	0.0710062	-2.31069	-0.295879
MXRA5	matrix remodeling associated 5 [Source:HGNC Symbol;Acc:HGNC:7539]	0.0710062	1.98752	0.67475
NIBAN1	niban apoptosis regulator 1 [Source:HGNC Symbol;Acc:HGNC:16784]	0.0710062	-1.21902	-0.116896
PPID	peptidylprolyl isomerase D [Source:HGNC Symbol;Acc:HGNC:9257]	0.0710062	2.08667	0.287793
AKAP3	A-kinase anchoring protein 3 [Source:HGNC Symbol;Acc:HGNC:373]	0.0710284	-2.15986	-0.828495
FASTKD1	FAST kinase domains 1 [Source:HGNC Symbol;Acc:HGNC:26150]	0.0717307	2.49454	0.425413
INPP5A	inositol polyphosphate-5-phosphatase A [Source:HGNC Symbol;Acc:HGNC:6076]	0.0726575	1.9707	0.270904
NMU	neuromedin U [Source:HGNC Symbol;Acc:HGNC:7859]	0.0726575	1.40917	0.725286
NPY6R	neuropeptide Y receptor Y6 (pseudogene) [Source:HGNC Symbol;Acc:HGNC:7959]	0.0726575	2.07533	0.444846
HEG1	heart development protein with EGF like domains 1 [Source:HGNC Symbol;Acc:HGNC:29227]	0.0736806	-1.75353	-0.764026
VPS8	VPS8 subunit of CORVET complex [Source:HGNC Symbol;Acc:HGNC:29122]	0.0750951	2.09274	0.353311
RASGRP2	RAS guanyl releasing protein 2 [Source:HGNC Symbol;Acc:HGNC:9879]	0.0750951	-1.90761	-0.260443
RAB11FIP4	RAB11 family interacting protein 4 [Source:HGNC Symbol;Acc:HGNC:30267]	0.0750951	-1.30795	-0.42806
MYBPC1	myosin binding protein C1 [Source:HGNC Symbol;Acc:HGNC:7549]	0.0750951	-1.98426	-0.565771
GOLGA3	golgin A3 [Source:HGNC Symbol;Acc:HGNC:4426]	0.0750951	1.71017	0.169655
PDGFA	platelet derived growth factor subunit A [Source:HGNC Symbol;Acc:HGNC:8799]	0.0750951	2.20294	0.297783
SLC22A4	solute carrier family 22 member 4 [Source:HGNC Symbol;Acc:HGNC:10968]	0.0750951	-1.62932	-0.238621
JAM2	junctional adhesion molecule 2 [Source:HGNC Symbol;Acc:HGNC:14686]	0.0754451	-1.81031	-0.251186
PYGM	glycogen phosphorylase, muscle associated [Source:HGNC Symbol;Acc:HGNC:9726]	0.0754451	-2.34901	-0.512824
C1orf21	chromosome 1 open reading frame 21 [Source:HGNC Symbol;Acc:HGNC:15494]	0.0754451	1.91218	0.216957
DDAH1	dimethylarginine dimethylaminohydrolase 1 [Source:HGNC Symbol;Acc:HGNC:2715]	0.0754451	1.72102	0.396014
ESRRB	estrogen related receptor beta [Source:HGNC Symbol;Acc:HGNC:3473]	0.0755043	2.40905	0.50205
TMEM176B	transmembrane protein 176B [Source:HGNC Symbol;Acc:HGNC:29596]	0.0759873	-2.57639	-0.589263
PCYOX1	prenylcysteine oxidase 1 [Source:HGNC Symbol;Acc:HGNC:20588]	0.0761768	-1.84963	-0.296698
TRDN	triadin [Source:HGNC Symbol;Acc:HGNC:12261]	0.0766258	-1.49423	-0.17441
PAK6	p21 (RAC1) activated kinase 6 [Source:HGNC Symbol;Acc:HGNC:16061]	0.078498	-2.03109	-0.345776
RASD1	ras related dexamethasone induced 1 [Source:HGNC Symbol;Acc:HGNC:15828]	0.0792793	-2.4112	-1.02136
KCNJ3	potassium inwardly rectifying channel subfamily J member 3 [Source:HGNC Symbol;Acc:HGNC:6264]	0.0802874	-1.62689	-0.208732
BTG3	BTG anti-proliferation factor 3 [Source:HGNC Symbol;Acc:HGNC:1132]	0.082257	-1.75937	-0.215509
LGALS3	galectin 3 [Source:HGNC Symbol;Acc:HGNC:6563]	0.0830904	-1.69711	-0.410535
AKAP6	A-kinase anchoring protein 6 [Source:HGNC Symbol;Acc:HGNC:376]	0.0830904	1.30691	0.137737
ACSF2	acyl-CoA synthetase family member 2 [Source:HGNC Symbol;Acc:HGNC:26101]	0.0830904	-2.31651	-0.389512
MBP	myelin basic protein [Source:HGNC Symbol;Acc:HGNC:6925]	0.0830904	0.83414	0.127848
ASPN	asporin [Source:HGNC Symbol;Acc:HGNC:14872]	0.0835248	2.33892	0.689808
DPH2	diphthamide biosynthesis 2 [Source:HGNC Symbol;Acc:HGNC:3004]	0.0835248	1.25335	0.0481806
NOTCH4	notch receptor 4 [Source:HGNC Symbol;Acc:HGNC:7884]	0.0846361	1.72097	0.289604
A2M	alpha-2-macroglobulin [Source:HGNC Symbol;Acc:HGNC:7]	0.0846539	1.90755	0.163503
ARHGAP1	Rho GTPase activating protein 1 [Source:HGNC Symbol;Acc:HGNC:673]	0.0846539	1.73622	0.244138
NDUFA4L2	NDUFA4 mitochondrial complex associated like 2 [Source:HGNC Symbol;Acc:HGNC:29836]	0.0862344	1.88229	0.259622
EPAS1	endothelial PAS domain protein 1 [Source:HGNC Symbol;Acc:HGNC:3374]	0.0862819	-0.79162	-0.0133063
KCTD9	potassium channel tetramerization domain containing 9 [Source:HGNC Symbol;Acc:HGNC:22401]	0.0862819	1.9024	0.217833
HEY1	hes related family bHLH transcription factor with YRPW motif 1 [Source:HGNC Symbol;Acc:HGNC:4880]	0.0862819	1.36828	0.11404
SSR3	signal sequence receptor subunit 3 [Source:HGNC Symbol;Acc:HGNC:11325]	0.0862819	1.60311	0.134391
SYPL1	synaptophysin like 1 [Source:HGNC Symbol;Acc:HGNC:11507]	0.0862819	-0.641074	-0.37247
ZNF75D	zinc finger protein 75D [Source:HGNC Symbol;Acc:HGNC:13145]	0.0862819	0.721661	0.144165
AACS	acetoacetyl-CoA synthetase [Source:HGNC Symbol;Acc:HGNC:21298]	0.0862819	-2.31592	-0.317988
LMOD3	leiomodin 3 [Source:HGNC Symbol;Acc:HGNC:6649]	0.0862819	2.14955	0.461711
SLC43A3	solute carrier family 43 member 3 [Source:HGNC Symbol;Acc:HGNC:17466]	0.0862819	1.49646	0.0982695
SLC15A2	solute carrier family 15 member 2 [Source:HGNC Symbol;Acc:HGNC:10921]	0.0862819	-2.14851	-0.492559
TIAM1	TIAM Rac1 associated GEF 1 [Source:HGNC Symbol;Acc:HGNC:11805]	0.0862819	-1.7813	-0.227148
ST6GAL1	ST6 beta-galactoside alpha-2,6-sialyltransferase 1 [Source:HGNC Symbol;Acc:HGNC:10860]	0.0862819	-0.256766	0.153126
LTBP2	latent transforming growth factor beta binding protein 2 [Source:HGNC Symbol;Acc:HGNC:6715]	0.0874249	1.73821	0.58634
RAB11FIP3	RAB11 family interacting protein 3 [Source:HGNC Symbol;Acc:HGNC:17224]	0.088538	0.494418	0.102991
MRTFB	myocardin related transcription factor B [Source:HGNC Symbol;Acc:HGNC:29819]	0.0893362	-1.73097	-0.179241
NR1H3	nuclear receptor subfamily 1 group H member 3 [Source:HGNC Symbol;Acc:HGNC:7966]	0.0893362	-1.70362	-0.2614
NPPB	natriuretic peptide B [Source:HGNC Symbol;Acc:HGNC:7940]	0.0902463	1.57068	1.74572
ANKRD40	ankyrin repeat domain 40 [Source:HGNC Symbol;Acc:HGNC:28233]	0.090933	1.01592	0.0779771
TINAGL1	tubulointerstitial nephritis antigen like 1 [Source:HGNC Symbol;Acc:HGNC:19168]	0.0936965	1.68918	0.141469
MTCH1	mitochondrial carrier 1 [Source:HGNC Symbol;Acc:HGNC:17586]	0.0942414	-2.0039	-0.35208
MPRIP	myosin phosphatase Rho interacting protein [Source:HGNC Symbol;Acc:HGNC:30321]	0.0942414	1.5876	0.398363
TNIP2	TNFAIP3 interacting protein 2 [Source:HGNC Symbol;Acc:HGNC:19118]	0.0945835	-1.91625	-0.22541
VWF	von Willebrand factor [Source:HGNC Symbol;Acc:HGNC:12726]	0.0950647	1.68666	0.279458
JAG2	jagged canonical Notch ligand 2 [Source:HGNC Symbol;Acc:HGNC:6189]	0.0951878	1.46127	0.13936
MCTP2	multiple C2 and transmembrane domain containing 2 [Source:HGNC Symbol;Acc:HGNC:25636]	0.0951878	-0.969159	-0.338338
TPM3	tropomyosin 3 [Source:HGNC Symbol;Acc:HGNC:12012]	0.097677	0.698088	0.152652
MYH11	myosin heavy chain 11 [Source:HGNC Symbol;Acc:HGNC:7569]	0.100521	-0.26449	-0.0980347
AKR1C2	aldo-keto reductase family 1 member C2 [Source:HGNC Symbol;Acc:HGNC:385]	0.100854	-1.96845	-0.371848
THBS4	thrombospondin 4 [Source:HGNC Symbol;Acc:HGNC:11788]	0.100854	2.15964	0.964875
GTPBP2	GTP binding protein 2 [Source:HGNC Symbol;Acc:HGNC:4670]	0.101499	1.67754	0.0722898
QPCT	glutaminyl-peptide cyclotransferase [Source:HGNC Symbol;Acc:HGNC:9753]	0.101499	1.56804	0.317348
TIMELESS	timeless circadian regulator [Source:HGNC Symbol;Acc:HGNC:11813]	0.102512	-0.44527	-0.0763733
DHCR24	24-dehydrocholesterol reductase [Source:HGNC Symbol;Acc:HGNC:2859]	0.10282	-2.32687	-0.526666
ENOSF1	enolase superfamily member 1 [Source:HGNC Symbol;Acc:HGNC:30365]	0.10282	-1.83907	-0.312715
FOXC1	forkhead box C1 [Source:HGNC Symbol;Acc:HGNC:3800]	0.103026	-1.12865	-0.101904
HIVEP3	HIVEP zinc finger 3 [Source:HGNC Symbol;Acc:HGNC:13561]	0.104528	-1.40867	-0.262701
WNT5B	Wnt family member 5B [Source:HGNC Symbol;Acc:HGNC:16265]	0.104774	-2.46143	-0.41928
MPZ	myelin protein zero [Source:HGNC Symbol;Acc:HGNC:7225]	0.10619	-1.74437	-0.346208
ADAM9	ADAM metallopeptidase domain 9 [Source:HGNC Symbol;Acc:HGNC:216]	0.10619	1.2251	0.0479559
ATF2	activating transcription factor 2 [Source:HGNC Symbol;Acc:HGNC:784]	0.10619	-0.322722	0.0115505
CDC16	cell division cycle 16 [Source:HGNC Symbol;Acc:HGNC:1720]	0.10619	-1.85701	-0.185604
CEP43	centrosomal protein 43 [Source:HGNC Symbol;Acc:HGNC:17012]	0.10619	1.38087	0.0746029
RPL3	ribosomal protein L3 [Source:HGNC Symbol;Acc:HGNC:10332]	0.10619	-1.73376	-0.571752
ALDOC	aldolase, fructose-bisphosphate C [Source:HGNC Symbol;Acc:HGNC:418]	0.106752	-1.33064	-0.271328
SLC25A28	solute carrier family 25 member 28 [Source:HGNC Symbol;Acc:HGNC:23472]	0.106752	-1.85524	-0.202248
APLP1	amyloid beta precursor like protein 1 [Source:HGNC Symbol;Acc:HGNC:597]	0.106752	1.279	0.125004
BCAR3	BCAR3 adaptor protein, NSP family member [Source:HGNC Symbol;Acc:HGNC:973]	0.106752	-1.53902	-0.21265
FHOD1	formin homology 2 domain containing 1 [Source:HGNC Symbol;Acc:HGNC:17905]	0.106752	-0.0935605	-0.0383565
SLC25A36	solute carrier family 25 member 36 [Source:HGNC Symbol;Acc:HGNC:25554]	0.106752	-0.924138	-0.0726148
ADGRE2	adhesion G protein-coupled receptor E2 [Source:HGNC Symbol;Acc:HGNC:3337]	0.106752	1.33955	0.494047
CXXC4	CXXC finger protein 4 [Source:HGNC Symbol;Acc:HGNC:24593]	0.106752	-1.55873	-0.198986
FLRT2	fibronectin leucine rich transmembrane protein 2 [Source:HGNC Symbol;Acc:HGNC:3761]	0.106752	-1.87099	-0.319934
PPP1CC	protein phosphatase 1 catalytic subunit gamma [Source:HGNC Symbol;Acc:HGNC:9283]	0.106752	-1.67516	-0.267277
YWHAQ	tyrosine 3-monooxygenase/tryptophan 5-monooxygenase activation protein theta [Source:HGNC Symbol;Acc:HGNC:12854]	0.106752	1.69149	0.21812
DIAPH3	diaphanous related formin 3 [Source:HGNC Symbol;Acc:HGNC:15480]	0.107445	2.39728	0.712899
SLC16A7	solute carrier family 16 member 7 [Source:HGNC Symbol;Acc:HGNC:10928]	0.11007	0.814833	0.102012
CA14	carbonic anhydrase 14 [Source:HGNC Symbol;Acc:HGNC:1372]	0.11007	-2.70314	-0.866503
WNK1	WNK lysine deficient protein kinase 1 [Source:HGNC Symbol;Acc:HGNC:14540]	0.11007	-1.80834	-0.222541
ITSN1	intersectin 1 [Source:HGNC Symbol;Acc:HGNC:6183]	0.110736	-1.67794	-0.184675
CDA	cytidine deaminase [Source:HGNC Symbol;Acc:HGNC:1712]	0.110772	-0.103763	-0.146768
LARP6	La ribonucleoprotein 6, translational regulator [Source:HGNC Symbol;Acc:HGNC:24012]	0.110772	-1.39855	-0.179613
PCSK2	proprotein convertase subtilisin/kexin type 2 [Source:HGNC Symbol;Acc:HGNC:8744]	0.110772	-1.91651	-0.425836
TAGLN	transgelin [Source:HGNC Symbol;Acc:HGNC:11553]	0.110772	-1.92063	-0.742357
HCN2	hyperpolarization activated cyclic nucleotide gated potassium and sodium channel 2 [Source:HGNC Symbol;Acc:HGNC:4846]	0.110772	2.03262	0.444345
PLCB1	phospholipase C beta 1 [Source:HGNC Symbol;Acc:HGNC:15917]	0.110772	1.99201	0.288168
SLC1A4	solute carrier family 1 member 4 [Source:HGNC Symbol;Acc:HGNC:10942]	0.110772	1.66026	0.173816
SALL1	spalt like transcription factor 1 [Source:HGNC Symbol;Acc:HGNC:10524]	0.111497	-1.65962	-0.265482
TNC	tenascin C [Source:HGNC Symbol;Acc:HGNC:5318]	0.11312	1.13584	0.261704
PLPP3	phospholipid phosphatase 3 [Source:HGNC Symbol;Acc:HGNC:9229]	0.113257	-1.45073	-0.161531
DPY19L4	dpy-19 like 4 [Source:HGNC Symbol;Acc:HGNC:27829]	0.11338	0.129982	0.0362982
MCF2L	MCF.2 cell line derived transforming sequence like [Source:HGNC Symbol;Acc:HGNC:14576]	0.113851	1.66735	0.1945
UBE2E3	ubiquitin conjugating enzyme E2 E3 [Source:HGNC Symbol;Acc:HGNC:12479]	0.117298	-1.58327	-0.0956493
LPIN1	lipin 1 [Source:HGNC Symbol;Acc:HGNC:13345]	0.117716	-2.00313	-0.376203
ABCG1	ATP binding cassette subfamily G member 1 [Source:HGNC Symbol;Acc:HGNC:73]	0.1178	2.06017	0.323405
CFD	complement factor D [Source:HGNC Symbol;Acc:HGNC:2771]	0.1178	-1.67253	-0.478954
GHR	growth hormone receptor [Source:HGNC Symbol;Acc:HGNC:4263]	0.1178	-2.02745	-0.340565
PLEKHO1	pleckstrin homology domain containing O1 [Source:HGNC Symbol;Acc:HGNC:24310]	0.1178	2.25477	0.38628
ATRNL1	attractin like 1 [Source:HGNC Symbol;Acc:HGNC:29063]	0.1178	1.93332	0.50873
MATCAP2	microtubule associated tyrosine carboxypeptidase 2 [Source:HGNC Symbol;Acc:HGNC:22206]	0.1178	-1.55224	-0.296401
ADH1B	alcohol dehydrogenase 1B (class I), beta polypeptide [Source:HGNC Symbol;Acc:HGNC:250]	0.118204	-1.28456	-0.226159
EPN1	epsin 1 [Source:HGNC Symbol;Acc:HGNC:21604]	0.118204	-0.1705	0.0629058
CD34	CD34 molecule [Source:HGNC Symbol;Acc:HGNC:1662]	0.119159	-1.71952	-0.238716
NUDT16	nudix hydrolase 16 [Source:HGNC Symbol;Acc:HGNC:26442]	0.119159	1.81058	0.158801
DBI	diazepam binding inhibitor, acyl-CoA binding protein [Source:HGNC Symbol;Acc:HGNC:2690]	0.119159	1.21541	0.112489
WFDC1	WAP four-disulfide core domain 1 [Source:HGNC Symbol;Acc:HGNC:15466]	0.119159	1.60428	0.325662
ARHGAP6	Rho GTPase activating protein 6 [Source:HGNC Symbol;Acc:HGNC:676]	0.121938	1.47981	0.142314
IDH3A	isocitrate dehydrogenase (NAD(+)) 3 catalytic subunit alpha [Source:HGNC Symbol;Acc:HGNC:5384]	0.121938	1.57773	0.180581
RBMS3	RNA binding motif single stranded interacting protein 3 [Source:HGNC Symbol;Acc:HGNC:13427]	0.123879	-0.997288	-0.0459725
RGL1	ral guanine nucleotide dissociation stimulator like 1 [Source:HGNC Symbol;Acc:HGNC:30281]	0.123879	-0.34707	0.0227783
NIN	ninein [Source:HGNC Symbol;Acc:HGNC:14906]	0.125899	2.18927	0.35181
ADD1	adducin 1 [Source:HGNC Symbol;Acc:HGNC:243]	0.125899	-0.931886	0.230294
PMVK	phosphomevalonate kinase [Source:HGNC Symbol;Acc:HGNC:9141]	0.125899	-1.72105	-0.210739
COL9A1	collagen type IX alpha 1 chain [Source:HGNC Symbol;Acc:HGNC:2217]	0.126427	-1.88558	-0.329526
OPTN	optineurin [Source:HGNC Symbol;Acc:HGNC:17142]	0.126427	1.65377	0.157189
ROR2	receptor tyrosine kinase like orphan receptor 2 [Source:HGNC Symbol;Acc:HGNC:10257]	0.127598	-1.75207	-0.262477
EIF5A2	eukaryotic translation initiation factor 5A2 [Source:HGNC Symbol;Acc:HGNC:3301]	0.127598	1.1934	0.0439169
METTL7A		0.127598	-2.13185	-0.332575
NSDHL	NAD(P) dependent steroid dehydrogenase-like [Source:HGNC Symbol;Acc:HGNC:13398]	0.127598	-2.03727	-0.246243
AKAP12	A-kinase anchoring protein 12 [Source:HGNC Symbol;Acc:HGNC:370]	0.127598	-1.01268	-0.0676976
TEC	tec protein tyrosine kinase [Source:HGNC Symbol;Acc:HGNC:11719]	0.127598	1.45593	0.212131
ADAM19	ADAM metallopeptidase domain 19 [Source:HGNC Symbol;Acc:HGNC:197]	0.127598	1.87502	0.293254
CHD5	chromodomain helicase DNA binding protein 5 [Source:HGNC Symbol;Acc:HGNC:16816]	0.127598	1.25867	0.386987
AOC2	amine oxidase copper containing 2 [Source:HGNC Symbol;Acc:HGNC:549]	0.127598	-0.565759	-0.216826
ATP5MG	ATP synthase membrane subunit g [Source:HGNC Symbol;Acc:HGNC:14247]	0.127598	0.515994	0.0450949
TESPA1	thymocyte expressed, positive selection associated 1 [Source:HGNC Symbol;Acc:HGNC:29109]	0.127598	-0.468732	-0.295772
TARS1	threonyl-tRNA synthetase 1 [Source:HGNC Symbol;Acc:HGNC:11572]	0.127598	1.20556	0.154322
ZMYND8	zinc finger MYND-type containing 8 [Source:HGNC Symbol;Acc:HGNC:9397]	0.127598	-0.993574	-0.0807588
SLC25A15	solute carrier family 25 member 15 [Source:HGNC Symbol;Acc:HGNC:10985]	0.130453	1.7971	0.165152
CRTC3	CREB regulated transcription coactivator 3 [Source:HGNC Symbol;Acc:HGNC:26148]	0.131369	-0.718709	0.00470473
LEPR	leptin receptor [Source:HGNC Symbol;Acc:HGNC:6554]	0.132171	-1.42176	-0.254698
CALU	calumenin [Source:HGNC Symbol;Acc:HGNC:1458]	0.132813	1.31511	0.201195
TENT5C	terminal nucleotidyltransferase 5C [Source:HGNC Symbol;Acc:HGNC:24712]	0.13439	-1.51802	-0.202275
SLC35A2	solute carrier family 35 member A2 [Source:HGNC Symbol;Acc:HGNC:11022]	0.13439	1.63647	0.0871567
SF3B5	splicing factor 3b subunit 5 [Source:HGNC Symbol;Acc:HGNC:21083]	0.135887	1.23139	0.151171
GABRA5	gamma-aminobutyric acid type A receptor subunit alpha5 [Source:HGNC Symbol;Acc:HGNC:4079]	0.135887	-2.08411	-0.552378
ATP6V1C1	ATPase H+ transporting V1 subunit C1 [Source:HGNC Symbol;Acc:HGNC:856]	0.13623	1.32869	0.147852
DHX9	DExH-box helicase 9 [Source:HGNC Symbol;Acc:HGNC:2750]	0.13623	-1.13255	-0.0960797
CDH6	cadherin 6 [Source:HGNC Symbol;Acc:HGNC:1765]	0.137292	0.862021	0.151391
FNBP1L	formin binding protein 1 like [Source:HGNC Symbol;Acc:HGNC:20851]	0.137707	1.54076	0.251572
HES6	hes family bHLH transcription factor 6 [Source:HGNC Symbol;Acc:HGNC:18254]	0.138917	-2.0754	-0.872532
MYOM1	myomesin 1 [Source:HGNC Symbol;Acc:HGNC:7613]	0.138982	1.6835	-0.042651
CHST1	carbohydrate sulfotransferase 1 [Source:HGNC Symbol;Acc:HGNC:1969]	0.138982	-0.320501	0.032623
RPS11	ribosomal protein S11 [Source:HGNC Symbol;Acc:HGNC:10384]	0.139393	0.764284	0.79934
EFS	embryonal Fyn-associated substrate [Source:HGNC Symbol;Acc:HGNC:16898]	0.139393	-0.965075	-0.095425
SCARF1	scavenger receptor class F member 1 [Source:HGNC Symbol;Acc:HGNC:16820]	0.139393	0.816135	0.0516365
TNFRSF4	TNF receptor superfamily member 4 [Source:HGNC Symbol;Acc:HGNC:11918]	0.139393	1.70788	0.374363
RMDN1	regulator of microtubule dynamics 1 [Source:HGNC Symbol;Acc:HGNC:24285]	0.140613	1.80177	0.212689
SPINK2	serine peptidase inhibitor Kazal type 2 [Source:HGNC Symbol;Acc:HGNC:11245]	0.140613	-2.61249	-1.35444
KIAA1549L	KIAA1549 like [Source:HGNC Symbol;Acc:HGNC:24836]	0.141426	0.269612	0.293401
SLC14A1	solute carrier family 14 member 1 (Kidd blood group) [Source:HGNC Symbol;Acc:HGNC:10918]	0.141426	0.685418	0.0747045
TMEM132B	transmembrane protein 132B [Source:HGNC Symbol;Acc:HGNC:29397]	0.144175	-2.25046	-0.70229
CXADR	CXADR Ig-like cell adhesion molecule [Source:HGNC Symbol;Acc:HGNC:2559]	0.144562	-1.87225	-0.337469
OAZ2	ornithine decarboxylase antizyme 2 [Source:HGNC Symbol;Acc:HGNC:8096]	0.144632	-1.52144	-0.167171
PTTG1	PTTG1 regulator of sister chromatid separation, securin [Source:HGNC Symbol;Acc:HGNC:9690]	0.144921	1.69276	0.265132
EHBP1	EH domain binding protein 1 [Source:HGNC Symbol;Acc:HGNC:29144]	0.144946	-1.36301	-0.124871
LGR4	leucine rich repeat containing G protein-coupled receptor 4 [Source:HGNC Symbol;Acc:HGNC:13299]	0.144946	-1.82281	-0.259422
ASPM	assembly factor for spindle microtubules [Source:HGNC Symbol;Acc:HGNC:19048]	0.144946	2.22645	0.462862
SCAMP1	secretory carrier membrane protein 1 [Source:HGNC Symbol;Acc:HGNC:10563]	0.144946	-1.16062	-0.0472105
MRC1	mannose receptor C-type 1 [Source:HGNC Symbol;Acc:HGNC:7228]	0.144946	-1.37437	-0.290746
PFKFB2	6-phosphofructo-2-kinase/fructose-2,6-biphosphatase 2 [Source:HGNC Symbol;Acc:HGNC:8873]	0.144946	1.31866	0.135753
SYT13	synaptotagmin 13 [Source:HGNC Symbol;Acc:HGNC:14962]	0.144946	-1.43282	-0.693353
AMDHD2	amidohydrolase domain containing 2 [Source:HGNC Symbol;Acc:HGNC:24262]	0.146124	-0.0897976	-0.234172
BCL9L	BCL9 like [Source:HGNC Symbol;Acc:HGNC:23688]	0.146124	-0.949415	-0.120741
PPCDC	phosphopantothenoylcysteine decarboxylase [Source:HGNC Symbol;Acc:HGNC:28107]	0.146279	-0.210793	-0.351674
LPCAT4	lysophosphatidylcholine acyltransferase 4 [Source:HGNC Symbol;Acc:HGNC:30059]	0.146959	-1.72666	-0.19905
ANK2	ankyrin 2 [Source:HGNC Symbol;Acc:HGNC:493]	0.148933	-1.06046	-0.0726832
CCNB1IP1	cyclin B1 interacting protein 1 [Source:HGNC Symbol;Acc:HGNC:19437]	0.148933	2.02838	0.305213
MPP3	MAGUK p55 scaffold protein 3 [Source:HGNC Symbol;Acc:HGNC:7221]	0.149156	-1.88324	-0.324297
GAMT	guanidinoacetate N-methyltransferase [Source:HGNC Symbol;Acc:HGNC:4136]	0.149156	-0.861074	0.0634539
KIFAP3	kinesin associated protein 3 [Source:HGNC Symbol;Acc:HGNC:17060]	0.149156	1.21151	0.220715
GAS7	growth arrest specific 7 [Source:HGNC Symbol;Acc:HGNC:4169]	0.149156	-1.40761	-0.158573
MLEC	malectin [Source:HGNC Symbol;Acc:HGNC:28973]	0.149156	-1.71333	-0.383818
PRKAA2	protein kinase AMP-activated catalytic subunit alpha 2 [Source:HGNC Symbol;Acc:HGNC:9377]	0.149156	1.58593	0.273355
SHMT2	serine hydroxymethyltransferase 2 [Source:HGNC Symbol;Acc:HGNC:10852]	0.149156	1.3944	0.0622794
WAC	WW domain containing adaptor with coiled-coil [Source:HGNC Symbol;Acc:HGNC:17327]	0.149156	-0.00504709	0.0766827
IDH1	isocitrate dehydrogenase (NADP(+)) 1 [Source:HGNC Symbol;Acc:HGNC:5382]	0.150795	-1.95898	-0.300265
MEOX1	mesenchyme homeobox 1 [Source:HGNC Symbol;Acc:HGNC:7013]	0.150795	1.26123	0.38228
DAAM1	dishevelled associated activator of morphogenesis 1 [Source:HGNC Symbol;Acc:HGNC:18142]	0.151331	-1.48424	-0.337336
ZDHHC14	zinc finger DHHC-type palmitoyltransferase 14 [Source:HGNC Symbol;Acc:HGNC:20341]	0.151583	-2.2984	-0.312723
CTTN	cortactin [Source:HGNC Symbol;Acc:HGNC:3338]	0.151908	1.5408	0.0898838
PALM2AKAP2	PALM2 and AKAP2 fusion [Source:HGNC Symbol;Acc:HGNC:33529]	0.151908	0.178748	-0.00664141
GJA3	gap junction protein alpha 3 [Source:HGNC Symbol;Acc:HGNC:4277]	0.151908	2.02275	0.38833
PIN1	peptidylprolyl cis/trans isomerase, NIMA-interacting 1 [Source:HGNC Symbol;Acc:HGNC:8988]	0.151908	1.98605	0.833391
CCR7	C-C motif chemokine receptor 7 [Source:HGNC Symbol;Acc:HGNC:1608]	0.151908	1.10303	0.343691
PAPOLA	poly(A) polymerase alpha [Source:HGNC Symbol;Acc:HGNC:14981]	0.152724	1.38071	0.188556
ARAP3	ArfGAP with RhoGAP domain, ankyrin repeat and PH domain 3 [Source:HGNC Symbol;Acc:HGNC:24097]	0.15403	1.48257	0.159963
DCLK1	doublecortin like kinase 1 [Source:HGNC Symbol;Acc:HGNC:2700]	0.15403	-1.38788	-0.20151
PCOLCE2	procollagen C-endopeptidase enhancer 2 [Source:HGNC Symbol;Acc:HGNC:8739]	0.15403	-1.57112	-0.238119
PRSS16	serine protease 16 [Source:HGNC Symbol;Acc:HGNC:9480]	0.15403	-1.66099	-0.814463
SPP1	secreted phosphoprotein 1 [Source:HGNC Symbol;Acc:HGNC:11255]	0.15403	1.67729	1.1758
GEMIN4	gem nuclear organelle associated protein 4 [Source:HGNC Symbol;Acc:HGNC:15717]	0.15403	-1.97799	-0.21052
GSTO1	glutathione S-transferase omega 1 [Source:HGNC Symbol;Acc:HGNC:13312]	0.15403	1.34251	0.0951131
MCF2	MCF.2 cell line derived transforming sequence [Source:HGNC Symbol;Acc:HGNC:6940]	0.15403	2.12512	0.492247
RAB6A	RAB6A, member RAS oncogene family [Source:HGNC Symbol;Acc:HGNC:9786]	0.15403	0.381261	0.0220342
EDN1	endothelin 1 [Source:HGNC Symbol;Acc:HGNC:3176]	0.15403	1.91402	0.537024
SV2C	synaptic vesicle glycoprotein 2C [Source:HGNC Symbol;Acc:HGNC:30670]	0.15403	0.777511	0.155311
ACVR1	activin A receptor type 1 [Source:HGNC Symbol;Acc:HGNC:171]	0.15403	-1.46512	-0.198392
CSTF2T	cleavage stimulation factor subunit 2 tau variant [Source:HGNC Symbol;Acc:HGNC:17086]	0.15403	-0.631891	-0.0335795
PTPN13	protein tyrosine phosphatase non-receptor type 13 [Source:HGNC Symbol;Acc:HGNC:9646]	0.15403	-1.57133	-0.158243
TGFA	transforming growth factor alpha [Source:HGNC Symbol;Acc:HGNC:11765]	0.15403	1.88593	0.214888
PRRG1	proline rich and Gla domain 1 [Source:HGNC Symbol;Acc:HGNC:9469]	0.155642	-1.87875	-0.230601
AAK1	AP2 associated kinase 1 [Source:HGNC Symbol;Acc:HGNC:19679]	0.155769	1.46796	0.168736
NFIC	nuclear factor I C [Source:HGNC Symbol;Acc:HGNC:7786]	0.155769	-1.13065	-0.10267
EHD3	EH domain containing 3 [Source:HGNC Symbol;Acc:HGNC:3244]	0.157306	1.9933	0.370034
C11orf24	chromosome 11 open reading frame 24 [Source:HGNC Symbol;Acc:HGNC:1174]	0.157386	1.86507	0.24864
ETV4	ETS variant transcription factor 4 [Source:HGNC Symbol;Acc:HGNC:3493]	0.158815	1.28101	0.441506
PDK1	pyruvate dehydrogenase kinase 1 [Source:HGNC Symbol;Acc:HGNC:8809]	0.158815	1.41768	0.146191
CDH5	cadherin 5 [Source:HGNC Symbol;Acc:HGNC:1764]	0.158815	1.72928	0.232004
PIEZO2	piezo type mechanosensitive ion channel component 2 [Source:HGNC Symbol;Acc:HGNC:26270]	0.158815	1.27308	0.371707
EXT1	exostosin glycosyltransferase 1 [Source:HGNC Symbol;Acc:HGNC:3512]	0.158815	1.77433	0.308852
CD6	CD6 molecule [Source:HGNC Symbol;Acc:HGNC:1691]	0.158815	-0.729111	-0.401142
CES1P1	carboxylesterase 1 pseudogene 1 [Source:HGNC Symbol;Acc:HGNC:18546]	0.158815	-0.979866	-0.142668
DCLRE1A	DNA cross-link repair 1A [Source:HGNC Symbol;Acc:HGNC:17660]	0.158815	-0.641467	-0.0269893
PHGDH	phosphoglycerate dehydrogenase [Source:HGNC Symbol;Acc:HGNC:8923]	0.158815	-1.69542	-0.360368
CALHM2	calcium homeostasis modulator family member 2 [Source:HGNC Symbol;Acc:HGNC:23493]	0.158815	-1.41065	-0.189782
MEIS3P1	Meis homeobox 3 pseudogene 1 [Source:HGNC Symbol;Acc:HGNC:7002]	0.158815	-1.14053	-0.051434
YBX3	Y-box binding protein 3 [Source:HGNC Symbol;Acc:HGNC:2428]	0.158815	1.91657	0.302648
NDUFB5	NADH:ubiquinone oxidoreductase subunit B5 [Source:HGNC Symbol;Acc:HGNC:7700]	0.158815	0.594468	-0.0384702
MRPL44	mitochondrial ribosomal protein L44 [Source:HGNC Symbol;Acc:HGNC:16650]	0.158815	1.25745	0.086018
KLHL21	kelch like family member 21 [Source:HGNC Symbol;Acc:HGNC:29041]	0.159661	-1.61386	-0.244403
DUSP3	dual specificity phosphatase 3 [Source:HGNC Symbol;Acc:HGNC:3069]	0.159747	1.64134	0.204215
FMO2	flavin containing dimethylaniline monoxygenase 2 [Source:HGNC Symbol;Acc:HGNC:3770]	0.159747	-0.726797	-0.134531
HCCS	holocytochrome c synthase [Source:HGNC Symbol;Acc:HGNC:4837]	0.160585	0.685506	0.0764124
HDDC2	HD domain containing 2 [Source:HGNC Symbol;Acc:HGNC:21078]	0.161309	-1.80117	-0.227688
2024-08-03	argonaute RISC catalytic component 3 [Source:HGNC Symbol;Acc:HGNC:18421]	0.161386	-1.65984	-0.150833
KIF22	kinesin family member 22 [Source:HGNC Symbol;Acc:HGNC:6391]	0.161623	-1.21864	-0.137645
PBXIP1	PBX homeobox interacting protein 1 [Source:HGNC Symbol;Acc:HGNC:21199]	0.163218	-1.63148	-0.220867
PRIMA1	proline rich membrane anchor 1 [Source:HGNC Symbol;Acc:HGNC:18319]	0.163478	-1.60448	-0.275726
PTPDC1	protein tyrosine phosphatase domain containing 1 [Source:HGNC Symbol;Acc:HGNC:30184]	0.163478	2.07848	0.296855
USP7	ubiquitin specific peptidase 7 [Source:HGNC Symbol;Acc:HGNC:12630]	0.163478	-0.798483	-0.0697386
CNTFR	ciliary neurotrophic factor receptor [Source:HGNC Symbol;Acc:HGNC:2170]	0.163478	-1.27491	-0.37948
AAMDC	adipogenesis associated Mth938 domain containing [Source:HGNC Symbol;Acc:HGNC:30205]	0.163478	-1.85078	-0.237966
SH3TC1	SH3 domain and tetratricopeptide repeats 1 [Source:HGNC Symbol;Acc:HGNC:26009]	0.163478	0.870808	0.0576103
F13A1	coagulation factor XIII A chain [Source:HGNC Symbol;Acc:HGNC:3531]	0.163958	-1.49709	-0.480441
MPV17	mitochondrial inner membrane protein MPV17 [Source:HGNC Symbol;Acc:HGNC:7224]	0.163958	1.58684	0.177209
JUN	Jun proto-oncogene, AP-1 transcription factor subunit [Source:HGNC Symbol;Acc:HGNC:6204]	0.164996	-1.55445	-0.2762
MAP4	microtubule associated protein 4 [Source:HGNC Symbol;Acc:HGNC:6862]	0.165026	1.3282	0.175709
APP	amyloid beta precursor protein [Source:HGNC Symbol;Acc:HGNC:620]	0.165911	-0.986745	-0.287909
PDGFD	platelet derived growth factor D [Source:HGNC Symbol;Acc:HGNC:30620]	0.167642	2.16132	0.427487
MICALL1	MICAL like 1 [Source:HGNC Symbol;Acc:HGNC:29804]	0.167642	1.62469	0.188572
TMEM127	transmembrane protein 127 [Source:HGNC Symbol;Acc:HGNC:26038]	0.167642	1.59099	0.151012
NT5C2	5'-nucleotidase, cytosolic II [Source:HGNC Symbol;Acc:HGNC:8022]	0.167642	1.92405	0.262162
EGLN1	egl-9 family hypoxia inducible factor 1 [Source:HGNC Symbol;Acc:HGNC:1232]	0.167642	1.68546	0.148385
SKIC3	SKI3 subunit of superkiller complex [Source:HGNC Symbol;Acc:HGNC:23639]	0.167642	1.15877	0.205024
TASP1	taspase 1 [Source:HGNC Symbol;Acc:HGNC:15859]	0.169053	2.00372	0.268909
BIRC3	baculoviral IAP repeat containing 3 [Source:HGNC Symbol;Acc:HGNC:591]	0.169163	-1.87256	-0.393803
DHRS7	dehydrogenase/reductase 7 [Source:HGNC Symbol;Acc:HGNC:21524]	0.169932	-1.67928	-0.355345
MAT2B	methionine adenosyltransferase 2 non-catalytic beta subunit [Source:HGNC Symbol;Acc:HGNC:6905]	0.169932	-1.22575	-0.112871
HMGXB4	HMG-box containing 4 [Source:HGNC Symbol;Acc:HGNC:5003]	0.172485	-1.32442	-0.0752736
COL28A1	collagen type XXVIII alpha 1 chain [Source:HGNC Symbol;Acc:HGNC:22442]	0.172669	-1.84558	-0.503982
FNDC3B	fibronectin type III domain containing 3B [Source:HGNC Symbol;Acc:HGNC:24670]	0.172669	1.05364	0.135502
MYCBP2	MYC binding protein 2 [Source:HGNC Symbol;Acc:HGNC:23386]	0.172669	-1.11494	-0.0704476
PBX3	PBX homeobox 3 [Source:HGNC Symbol;Acc:HGNC:8634]	0.172669	-1.07994	-0.138016
TRAPPC12	trafficking protein particle complex subunit 12 [Source:HGNC Symbol;Acc:HGNC:24284]	0.172669	-1.7548	-0.215525
TTC13	tetratricopeptide repeat domain 13 [Source:HGNC Symbol;Acc:HGNC:26204]	0.172669	1.55575	0.239129
GPATCH8	G-patch domain containing 8 [Source:HGNC Symbol;Acc:HGNC:29066]	0.172669	-0.914265	-0.0347496
RANBP3	RAN binding protein 3 [Source:HGNC Symbol;Acc:HGNC:9850]	0.172669	-1.27772	-0.0910448
ACKR2	atypical chemokine receptor 2 [Source:HGNC Symbol;Acc:HGNC:1565]	0.172669	0.891802	-0.0877381
PUM2	pumilio RNA binding family member 2 [Source:HGNC Symbol;Acc:HGNC:14958]	0.172669	-0.700704	-0.064441
ACTN2	actinin alpha 2 [Source:HGNC Symbol;Acc:HGNC:164]	0.172669	0.535933	0.0745953
NCOA2	nuclear receptor coactivator 2 [Source:HGNC Symbol;Acc:HGNC:7669]	0.1728	-1.21886	-0.0654995
SLC5A1	solute carrier family 5 member 1 [Source:HGNC Symbol;Acc:HGNC:11036]	0.1728	-1.42393	-0.278421
IL6ST	interleukin 6 cytokine family signal transducer [Source:HGNC Symbol;Acc:HGNC:6021]	0.174406	-1.52831	-0.284283
EPB41L3	erythrocyte membrane protein band 4.1 like 3 [Source:HGNC Symbol;Acc:HGNC:3380]	0.175492	-0.518777	-0.0589995
MZT2A	mitotic spindle organizing protein 2A [Source:HGNC Symbol;Acc:HGNC:33187]	0.175492	-2.15291	-0.380765
PCGF5	polycomb group ring finger 5 [Source:HGNC Symbol;Acc:HGNC:28264]	0.175492	1.63214	0.177554
ASAH1	N-acylsphingosine amidohydrolase 1 [Source:HGNC Symbol;Acc:HGNC:735]	0.177065	1.49186	-0.356652
BTBD10	BTB domain containing 10 [Source:HGNC Symbol;Acc:HGNC:21445]	0.177065	0.39726	-0.239335
COL5A1	collagen type V alpha 1 chain [Source:HGNC Symbol;Acc:HGNC:2209]	0.177065	1.48977	0.27846
THOC6	THO complex subunit 6 [Source:HGNC Symbol;Acc:HGNC:28369]	0.177065	0.813514	-0.0491203
KALRN	kalirin RhoGEF kinase [Source:HGNC Symbol;Acc:HGNC:4814]	0.17759	1.80688	0.167716
GSN	gelsolin [Source:HGNC Symbol;Acc:HGNC:4620]	0.178154	-1.14714	-0.187712
NCOA1	nuclear receptor coactivator 1 [Source:HGNC Symbol;Acc:HGNC:7668]	0.178154	-1.17993	-0.0346654
ILDR2	immunoglobulin like domain containing receptor 2 [Source:HGNC Symbol;Acc:HGNC:18131]	0.178254	2.05271	0.42018
ABCB4	ATP binding cassette subfamily B member 4 [Source:HGNC Symbol;Acc:HGNC:45]	0.178669	1.61084	0.303892
PALM	paralemmin [Source:HGNC Symbol;Acc:HGNC:8594]	0.178669	-1.17655	-0.173352
PSMG1	proteasome assembly chaperone 1 [Source:HGNC Symbol;Acc:HGNC:3043]	0.178669	1.122	0.1726
UBAP2L	ubiquitin associated protein 2 like [Source:HGNC Symbol;Acc:HGNC:29877]	0.178669	1.67938	0.130969
ANK3	ankyrin 3 [Source:HGNC Symbol;Acc:HGNC:494]	0.178861	-1.07266	-0.242361
CANX	calnexin [Source:HGNC Symbol;Acc:HGNC:1473]	0.178861	-0.206542	-0.143584
AXL	AXL receptor tyrosine kinase [Source:HGNC Symbol;Acc:HGNC:905]	0.179822	-1.71849	-0.242652
ATP8A1	ATPase phospholipid transporting 8A1 [Source:HGNC Symbol;Acc:HGNC:13531]	0.181202	-1.29888	-0.176007
USP31	ubiquitin specific peptidase 31 [Source:HGNC Symbol;Acc:HGNC:20060]	0.184087	-2.0472	-0.346932
COL4A2	collagen type IV alpha 2 chain [Source:HGNC Symbol;Acc:HGNC:2203]	0.189172	0.892973	0.139655
P2RX5	purinergic receptor P2X 5 [Source:HGNC Symbol;Acc:HGNC:8536]	0.189172	1.41685	0.178151
ADH5	alcohol dehydrogenase 5 (class III), chi polypeptide [Source:HGNC Symbol;Acc:HGNC:253]	0.193306	-1.39213	-0.227049
MEFV	MEFV innate immunity regulator, pyrin [Source:HGNC Symbol;Acc:HGNC:6998]	0.193306	0.506111	-0.0886218
DENND2A	DENN domain containing 2A [Source:HGNC Symbol;Acc:HGNC:22212]	0.194852	-1.78342	-0.187351
CA11	carbonic anhydrase 11 [Source:HGNC Symbol;Acc:HGNC:1370]	0.197189	-1.57832	-0.269998
ADAMTS4	ADAM metallopeptidase with thrombospondin type 1 motif 4 [Source:HGNC Symbol;Acc:HGNC:220]	0.197805	-1.64846	-0.402782
AGK	acylglycerol kinase [Source:HGNC Symbol;Acc:HGNC:21869]	0.197887	1.82501	0.187781
HTRA1	HtrA serine peptidase 1 [Source:HGNC Symbol;Acc:HGNC:9476]	0.197887	1.39899	0.258037
ELOVL5	ELOVL fatty acid elongase 5 [Source:HGNC Symbol;Acc:HGNC:21308]	0.197887	-1.74732	-0.275622
SOX4	SRY-box transcription factor 4 [Source:HGNC Symbol;Acc:HGNC:11200]	0.197887	-0.427648	-0.0274016
CYB5R1	cytochrome b5 reductase 1 [Source:HGNC Symbol;Acc:HGNC:13397]	0.197887	1.27513	0.124885
ACSL6	acyl-CoA synthetase long chain family member 6 [Source:HGNC Symbol;Acc:HGNC:16496]	0.198157	1.89025	0.258375
CTNNA1	catenin alpha 1 [Source:HGNC Symbol;Acc:HGNC:2509]	0.20156	1.17278	0.0232732
TMCC2	transmembrane and coiled-coil domain family 2 [Source:HGNC Symbol;Acc:HGNC:24239]	0.201877	-1.59879	-0.319016
RFX5	regulatory factor X5 [Source:HGNC Symbol;Acc:HGNC:9986]	0.202115	0.757188	-0.0322908
FKBP5	FKBP prolyl isomerase 5 [Source:HGNC Symbol;Acc:HGNC:3721]	0.203085	-1.43318	-0.253368
FSTL3	follistatin like 3 [Source:HGNC Symbol;Acc:HGNC:3973]	0.203092	0.756821	0.270197
SLC47A1	solute carrier family 47 member 1 [Source:HGNC Symbol;Acc:HGNC:25588]	0.203623	1.29221	0.247097
SERPINE1	serpin family E member 1 [Source:HGNC Symbol;Acc:HGNC:8583]	0.204429	1.53653	0.490776
MDFI	MyoD family inhibitor [Source:HGNC Symbol;Acc:HGNC:6967]	0.205733	-0.06298	-0.128995
TSPYL5	TSPY like 5 [Source:HGNC Symbol;Acc:HGNC:29367]	0.205733	-1.54429	-0.206541
HIVEP2	HIVEP zinc finger 2 [Source:HGNC Symbol;Acc:HGNC:4921]	0.205733	-1.23795	-0.051247
DCUN1D4	defective in cullin neddylation 1 domain containing 4 [Source:HGNC Symbol;Acc:HGNC:28998]	0.205733	-0.915685	-0.0976608
EPHA2	EPH receptor A2 [Source:HGNC Symbol;Acc:HGNC:3386]	0.205733	0.736895	0.135717
SOX15	SRY-box transcription factor 15 [Source:HGNC Symbol;Acc:HGNC:11196]	0.205733	-1.62893	-0.180204
UBE2Q2	ubiquitin conjugating enzyme E2 Q2 [Source:HGNC Symbol;Acc:HGNC:19248]	0.205733	1.71983	0.220831
VEZF1	vascular endothelial zinc finger 1 [Source:HGNC Symbol;Acc:HGNC:12949]	0.205733	-1.12018	-0.131454
PLN	phospholamban [Source:HGNC Symbol;Acc:HGNC:9080]	0.205733	0.672016	-0.410522
XRCC4	X-ray repair cross complementing 4 [Source:HGNC Symbol;Acc:HGNC:12831]	0.205733	1.66651	0.176147
NRGN	neurogranin [Source:HGNC Symbol;Acc:HGNC:8000]	0.205733	-0.00191182	-0.114643
STIP1	stress induced phosphoprotein 1 [Source:HGNC Symbol;Acc:HGNC:11387]	0.205733	-0.227145	0.0428103
CDH17	cadherin 17 [Source:HGNC Symbol;Acc:HGNC:1756]	0.205733	0.705686	0.14675
MGAT4C	MGAT4 family member C [Source:HGNC Symbol;Acc:HGNC:30871]	0.205733	-1.9236	-0.528437
SLC30A1	solute carrier family 30 member 1 [Source:HGNC Symbol;Acc:HGNC:11012]	0.205733	0.591685	-0.0157335
EDA	ectodysplasin A [Source:HGNC Symbol;Acc:HGNC:3157]	0.205733	-1.79831	-0.164775
EFNB3	ephrin B3 [Source:HGNC Symbol;Acc:HGNC:3228]	0.205733	-1.42561	-0.829226
FRRS1L	ferric chelate reductase 1 like [Source:HGNC Symbol;Acc:HGNC:1362]	0.205733	-2.27898	-0.429249
GPM6B	glycoprotein M6B [Source:HGNC Symbol;Acc:HGNC:4461]	0.205733	-1.27378	-0.195226
HMMR	hyaluronan mediated motility receptor [Source:HGNC Symbol;Acc:HGNC:5012]	0.205733	1.58441	0.193613
MAP2K3	mitogen-activated protein kinase kinase 3 [Source:HGNC Symbol;Acc:HGNC:6843]	0.205733	0.778933	-0.00285743
ZBTB24	zinc finger and BTB domain containing 24 [Source:HGNC Symbol;Acc:HGNC:21143]	0.205733	0.131194	0.0305538
SIPA1L1	signal induced proliferation associated 1 like 1 [Source:HGNC Symbol;Acc:HGNC:20284]	0.205733	0.922034	0.100028
LRP4	LDL receptor related protein 4 [Source:HGNC Symbol;Acc:HGNC:6696]	0.206568	1.34247	0.228566
CYB561D1	cytochrome b561 family member D1 [Source:HGNC Symbol;Acc:HGNC:26804]	0.208064	-0.76105	-0.245129
DAPK2	death associated protein kinase 2 [Source:HGNC Symbol;Acc:HGNC:2675]	0.208597	-0.980777	-0.229375
FAM98A	family with sequence similarity 98 member A [Source:HGNC Symbol;Acc:HGNC:24520]	0.208597	1.20203	0.0459785
SLC41A3	solute carrier family 41 member 3 [Source:HGNC Symbol;Acc:HGNC:31046]	0.209406	-1.66141	-0.318154
SPCS3	signal peptidase complex subunit 3 [Source:HGNC Symbol;Acc:HGNC:26212]	0.2102	1.32265	0.136429
NPPA	natriuretic peptide A [Source:HGNC Symbol;Acc:HGNC:7939]	0.2102	0.695621	-0.680304
PRDX6	peroxiredoxin 6 [Source:HGNC Symbol;Acc:HGNC:16753]	0.2102	-1.8476	-0.361175
COL5A3	collagen type V alpha 3 chain [Source:HGNC Symbol;Acc:HGNC:14864]	0.2102	1.1372	0.107173
LRRC59	leucine rich repeat containing 59 [Source:HGNC Symbol;Acc:HGNC:28817]	0.2102	1.52293	0.16961
PRELID3A	PRELI domain containing 3A [Source:HGNC Symbol;Acc:HGNC:24639]	0.2102	0.24733	0.0296527
PI15	peptidase inhibitor 15 [Source:HGNC Symbol;Acc:HGNC:8946]	0.2102	-0.276047	-0.300432
TRHDE	thyrotropin releasing hormone degrading enzyme [Source:HGNC Symbol;Acc:HGNC:30748]	0.2102	-1.65382	-0.300386
CUL4B	cullin 4B [Source:HGNC Symbol;Acc:HGNC:2555]	0.2102	0.534384	0.0561578
TRIM8	tripartite motif containing 8 [Source:HGNC Symbol;Acc:HGNC:15579]	0.2102	-1.34439	-0.102388
TUBA4A	tubulin alpha 4a [Source:HGNC Symbol;Acc:HGNC:12407]	0.2102	-0.889111	-0.421921
CCL16	C-C motif chemokine ligand 16 [Source:HGNC Symbol;Acc:HGNC:10614]	0.2102	-0.268999	0.129234
GLTP	glycolipid transfer protein [Source:HGNC Symbol;Acc:HGNC:24867]	0.2102	1.81937	0.203374
LGALSL	galectin like [Source:HGNC Symbol;Acc:HGNC:25012]	0.2102	1.82293	0.316855
GFUS	GDP-L-fucose synthase [Source:HGNC Symbol;Acc:HGNC:12390]	0.2102	1.36657	0.0927369
RYR3	ryanodine receptor 3 [Source:HGNC Symbol;Acc:HGNC:10485]	0.2102	1.75475	0.301179
IRGQ	immunity related GTPase Q [Source:HGNC Symbol;Acc:HGNC:24868]	0.2102	1.56337	0.0844621
L1CAM	L1 cell adhesion molecule [Source:HGNC Symbol;Acc:HGNC:6470]	0.2102	-1.06876	-0.154968
ZNF292	zinc finger protein 292 [Source:HGNC Symbol;Acc:HGNC:18410]	0.2102	-1.23189	-0.122693
KBTBD11	kelch repeat and BTB domain containing 11 [Source:HGNC Symbol;Acc:HGNC:29104]	0.2102	1.07442	0.139193
RNF6	ring finger protein 6 [Source:HGNC Symbol;Acc:HGNC:10069]	0.2102	1.31269	0.184402
PLEKHA5	pleckstrin homology domain containing A5 [Source:HGNC Symbol;Acc:HGNC:30036]	0.210474	0.316371	0.145903
TC2N	tandem C2 domains, nuclear [Source:HGNC Symbol;Acc:HGNC:19859]	0.210474	-0.130595	0.00254631
KIF5C	kinesin family member 5C [Source:HGNC Symbol;Acc:HGNC:6325]	0.210602	-2.00352	-0.369288
UQCRQ	ubiquinol-cytochrome c reductase complex III subunit VII [Source:HGNC Symbol;Acc:HGNC:29594]	0.210618	1.1132	-0.554662
ITM2B	integral membrane protein 2B [Source:HGNC Symbol;Acc:HGNC:6174]	0.210669	-1.5594	-0.153009
PARM1	prostate androgen-regulated mucin-like protein 1 [Source:HGNC Symbol;Acc:HGNC:24536]	0.214392	1.12484	0.0982579
PPFIA4	PTPRF interacting protein alpha 4 [Source:HGNC Symbol;Acc:HGNC:9248]	0.214392	1.60554	0.261053
PLD1	phospholipase D1 [Source:HGNC Symbol;Acc:HGNC:9067]	0.214392	-1.42027	-0.0805587
BCHE	butyrylcholinesterase [Source:HGNC Symbol;Acc:HGNC:983]	0.214392	-1.89573	-0.55239
VSNL1	visinin like 1 [Source:HGNC Symbol;Acc:HGNC:12722]	0.214392	0.68044	0.213801
CST3	cystatin C [Source:HGNC Symbol;Acc:HGNC:2475]	0.214392	-1.52673	-0.17251
MAPK8IP1	mitogen-activated protein kinase 8 interacting protein 1 [Source:HGNC Symbol;Acc:HGNC:6882]	0.214392	0.206928	0.00961121
SLCO1C1	solute carrier organic anion transporter family member 1C1 [Source:HGNC Symbol;Acc:HGNC:13819]	0.216998	1.23706	-0.0171064
CDIPT	CDP-diacylglycerol--inositol 3-phosphatidyltransferase [Source:HGNC Symbol;Acc:HGNC:1769]	0.21711	-1.80093	-0.300612
COL4A1	collagen type IV alpha 1 chain [Source:HGNC Symbol;Acc:HGNC:2202]	0.218602	1.48092	0.260255
AOC3	amine oxidase copper containing 3 [Source:HGNC Symbol;Acc:HGNC:550]	0.218602	-1.4091	-0.347071
EDNRB	endothelin receptor type B [Source:HGNC Symbol;Acc:HGNC:3180]	0.218602	-1.45138	-0.227425
LDAF1	lipid droplet assembly factor 1 [Source:HGNC Symbol;Acc:HGNC:30136]	0.218602	1.5761	0.300534
AKT1	AKT serine/threonine kinase 1 [Source:HGNC Symbol;Acc:HGNC:391]	0.218602	1.60047	0.132371
KANSL1L	KAT8 regulatory NSL complex subunit 1 like [Source:HGNC Symbol;Acc:HGNC:26310]	0.218602	-0.335291	0.0472957
RRAGC	Ras related GTP binding C [Source:HGNC Symbol;Acc:HGNC:19902]	0.218602	-0.394713	-0.0497413
SLFN12	schlafen family member 12 [Source:HGNC Symbol;Acc:HGNC:25500]	0.218602	1.26261	0.0691589
USP1	ubiquitin specific peptidase 1 [Source:HGNC Symbol;Acc:HGNC:12607]	0.218602	-0.673986	-0.00885946
CDO1	cysteine dioxygenase type 1 [Source:HGNC Symbol;Acc:HGNC:1795]	0.218602	-1.39897	-0.234629
TLR3	toll like receptor 3 [Source:HGNC Symbol;Acc:HGNC:11849]	0.221373	-1.7513	-0.235417
SLAMF8	SLAM family member 8 [Source:HGNC Symbol;Acc:HGNC:21391]	0.221862	1.01179	-0.0533106
NR2F2	nuclear receptor subfamily 2 group F member 2 [Source:HGNC Symbol;Acc:HGNC:7976]	0.221862	-1.48531	-0.2168
HPR	haptoglobin-related protein [Source:HGNC Symbol;Acc:HGNC:5156]	0.222579	-1.49539	-0.422746
MPHOSPH6	M-phase phosphoprotein 6 [Source:HGNC Symbol;Acc:HGNC:7214]	0.222579	-0.762421	0.010196
RAD17	RAD17 checkpoint clamp loader component [Source:HGNC Symbol;Acc:HGNC:9807]	0.222722	1.39698	0.236644
KIF9	kinesin family member 9 [Source:HGNC Symbol;Acc:HGNC:16666]	0.222722	1.76311	0.283361
PBRM1	polybromo 1 [Source:HGNC Symbol;Acc:HGNC:30064]	0.222722	-1.12283	-0.0947654
MRC2	mannose receptor C type 2 [Source:HGNC Symbol;Acc:HGNC:16875]	0.222722	-1.2462	-0.2021
CYB5R4	cytochrome b5 reductase 4 [Source:HGNC Symbol;Acc:HGNC:20147]	0.222722	0.971947	0.0256541
SLN	sarcolipin [Source:HGNC Symbol;Acc:HGNC:11089]	0.222722	-1.71967	-0.946554
ABCE1	ATP binding cassette subfamily E member 1 [Source:HGNC Symbol;Acc:HGNC:69]	0.222722	0.728139	0.134067
DHX32	DEAH-box helicase 32 (putative) [Source:HGNC Symbol;Acc:HGNC:16717]	0.222722	1.98893	0.212397
GLIS3	GLIS family zinc finger 3 [Source:HGNC Symbol;Acc:HGNC:28510]	0.222722	1.61921	0.34314
RNF24	ring finger protein 24 [Source:HGNC Symbol;Acc:HGNC:13779]	0.222722	0.947756	0.0422099
SUPT3H	SPT3 homolog, SAGA and STAGA complex component [Source:HGNC Symbol;Acc:HGNC:11466]	0.223381	1.48632	0.218564
DKK3	dickkopf WNT signaling pathway inhibitor 3 [Source:HGNC Symbol;Acc:HGNC:2893]	0.224542	1.72598	0.248847
SEC16A	SEC16 homolog A, endoplasmic reticulum export factor [Source:HGNC Symbol;Acc:HGNC:29006]	0.224883	0.242626	-0.0598308
KCTD13	potassium channel tetramerization domain containing 13 [Source:HGNC Symbol;Acc:HGNC:22234]	0.226008	0.237117	-0.0393505
MFN1	mitofusin 1 [Source:HGNC Symbol;Acc:HGNC:18262]	0.226008	1.4727	0.199814
GUCY1A1	guanylate cyclase 1 soluble subunit alpha 1 [Source:HGNC Symbol;Acc:HGNC:4685]	0.228152	-1.24422	-0.25456
FGF12	fibroblast growth factor 12 [Source:HGNC Symbol;Acc:HGNC:3668]	0.228378	-0.330844	-0.0551635
EGFR	epidermal growth factor receptor [Source:HGNC Symbol;Acc:HGNC:3236]	0.228729	-1.5121	-0.136197
MATN2	matrilin 2 [Source:HGNC Symbol;Acc:HGNC:6908]	0.228729	-1.44881	-0.18129
CNOT7	CCR4-NOT transcription complex subunit 7 [Source:HGNC Symbol;Acc:HGNC:14101]	0.230117	-0.0326509	-0.0159037
GRIN2A	glutamate ionotropic receptor NMDA type subunit 2A [Source:HGNC Symbol;Acc:HGNC:4585]	0.230117	-1.46365	-0.298859
LRCH1	leucine rich repeats and calponin homology domain containing 1 [Source:HGNC Symbol;Acc:HGNC:20309]	0.230117	0.752272	0.0101283
RNF19A	ring finger protein 19A, RBR E3 ubiquitin protein ligase [Source:HGNC Symbol;Acc:HGNC:13432]	0.230757	-1.09966	-0.075228
RCOR3	REST corepressor 3 [Source:HGNC Symbol;Acc:HGNC:25594]	0.230757	-0.409319	-0.0238634
TNRC6B	trinucleotide repeat containing adaptor 6B [Source:HGNC Symbol;Acc:HGNC:29190]	0.230757	-1.11754	-0.0687466
FBXW5	F-box and WD repeat domain containing 5 [Source:HGNC Symbol;Acc:HGNC:13613]	0.23121	1.82821	0.21743
ARPP19	cAMP regulated phosphoprotein 19 [Source:HGNC Symbol;Acc:HGNC:16967]	0.23121	0.793915	0.0655526
AVEN	apoptosis and caspase activation inhibitor [Source:HGNC Symbol;Acc:HGNC:13509]	0.23121	1.61167	0.111098
DDX24	DEAD-box helicase 24 [Source:HGNC Symbol;Acc:HGNC:13266]	0.23121	-0.607629	-0.00767635
SCN8A	sodium voltage-gated channel alpha subunit 8 [Source:HGNC Symbol;Acc:HGNC:10596]	0.23121	0.401553	-0.0891877
SLC30A5	solute carrier family 30 member 5 [Source:HGNC Symbol;Acc:HGNC:19089]	0.23121	1.72509	0.15713
SPIRE1	spire type actin nucleation factor 1 [Source:HGNC Symbol;Acc:HGNC:30622]	0.23121	2.00674	0.271412
CAPN1	calpain 1 [Source:HGNC Symbol;Acc:HGNC:1476]	0.23121	-1.23431	-0.0262973
ANXA7	annexin A7 [Source:HGNC Symbol;Acc:HGNC:545]	0.231553	-1.27198	-0.169435
TRAK2	trafficking kinesin protein 2 [Source:HGNC Symbol;Acc:HGNC:13206]	0.231825	1.25391	0.163653
INPP4B	inositol polyphosphate-4-phosphatase type II B [Source:HGNC Symbol;Acc:HGNC:6075]	0.231844	1.00651	0.0889947
RNF43	ring finger protein 43 [Source:HGNC Symbol;Acc:HGNC:18505]	0.231844	-2.08721	-0.357827
MRPS31	mitochondrial ribosomal protein S31 [Source:HGNC Symbol;Acc:HGNC:16632]	0.231844	-1.14614	-0.0449561
DENND2B	DENN domain containing 2B [Source:HGNC Symbol;Acc:HGNC:11350]	0.232281	-0.666169	-0.0622865
ZNF274	zinc finger protein 274 [Source:HGNC Symbol;Acc:HGNC:13068]	0.232281	0.748254	0.125994
TRMT6	tRNA methyltransferase 6 non-catalytic subunit [Source:HGNC Symbol;Acc:HGNC:20900]	0.232951	1.87922	0.281052
ATF7IP	activating transcription factor 7 interacting protein [Source:HGNC Symbol;Acc:HGNC:20092]	0.235879	-1.12898	-0.0149196
PRMT8	protein arginine methyltransferase 8 [Source:HGNC Symbol;Acc:HGNC:5188]	0.236257	-1.11536	-0.550541
EPB41L2	erythrocyte membrane protein band 4.1 like 2 [Source:HGNC Symbol;Acc:HGNC:3379]	0.23663	-1.27038	-0.12011
MYOM2	myomesin 2 [Source:HGNC Symbol;Acc:HGNC:7614]	0.23663	1.06959	-0.220702
CRTAC1	cartilage acidic protein 1 [Source:HGNC Symbol;Acc:HGNC:14882]	0.23663	-2.02642	-0.414389
DARS1	aspartyl-tRNA synthetase 1 [Source:HGNC Symbol;Acc:HGNC:2678]	0.236822	0.799829	0.08452
CCND2	cyclin D2 [Source:HGNC Symbol;Acc:HGNC:1583]	0.237502	0.471086	0.0667077
MID1IP1	MID1 interacting protein 1 [Source:HGNC Symbol;Acc:HGNC:20715]	0.23902	-1.91033	-0.311721
IFNAR1	interferon alpha and beta receptor subunit 1 [Source:HGNC Symbol;Acc:HGNC:5432]	0.23902	1.22964	0.0966524
LDLRAP1	low density lipoprotein receptor adaptor protein 1 [Source:HGNC Symbol;Acc:HGNC:18640]	0.23902	1.32112	0.101397
LRPAP1	LDL receptor related protein associated protein 1 [Source:HGNC Symbol;Acc:HGNC:6701]	0.23902	-0.61095	-0.2399
MAOA	monoamine oxidase A [Source:HGNC Symbol;Acc:HGNC:6833]	0.23902	-1.2883	-0.147052
TSPAN32	tetraspanin 32 [Source:HGNC Symbol;Acc:HGNC:13410]	0.24034	-1.37883	-0.36618
GAK	cyclin G associated kinase [Source:HGNC Symbol;Acc:HGNC:4113]	0.24034	0.373768	0.0376536
TBC1D31	TBC1 domain family member 31 [Source:HGNC Symbol;Acc:HGNC:30888]	0.24034	1.38607	0.157249
DIRAS1	DIRAS family GTPase 1 [Source:HGNC Symbol;Acc:HGNC:19127]	0.24034	1.26155	0.173856
DXO	decapping exoribonuclease [Source:HGNC Symbol;Acc:HGNC:2992]	0.24034	-0.10501	-0.1438
KLHDC3	kelch domain containing 3 [Source:HGNC Symbol;Acc:HGNC:20704]	0.24034	-1.21683	-0.104297
SDC2	syndecan 2 [Source:HGNC Symbol;Acc:HGNC:10659]	0.24034	-1.19989	-0.0989974
SLC5A12	solute carrier family 5 member 12 [Source:HGNC Symbol;Acc:HGNC:28750]	0.24034	0.150845	0.196589
SMAP1	small ArfGAP 1 [Source:HGNC Symbol;Acc:HGNC:19651]	0.24034	1.77843	0.211838
SYNJ2	synaptojanin 2 [Source:HGNC Symbol;Acc:HGNC:11504]	0.24034	1.32104	0.157955
TAB2	TGF-beta activated kinase 1 (MAP3K7) binding protein 2 [Source:HGNC Symbol;Acc:HGNC:17075]	0.24034	-0.895337	-0.0797868
IFITM3	interferon induced transmembrane protein 3 [Source:HGNC Symbol;Acc:HGNC:5414]	0.241074	-0.439739	1.09193
FBXO34	F-box protein 34 [Source:HGNC Symbol;Acc:HGNC:20201]	0.241587	-1.40421	-0.0989372
RGS17	regulator of G protein signaling 17 [Source:HGNC Symbol;Acc:HGNC:14088]	0.241587	0.864206	-0.0127345
FZD2	frizzled class receptor 2 [Source:HGNC Symbol;Acc:HGNC:4040]	0.244013	-1.01951	-0.0920497
MBD3	methyl-CpG binding domain protein 3 [Source:HGNC Symbol;Acc:HGNC:6918]	0.244827	0.723282	0.00764046
DMD	dystrophin [Source:HGNC Symbol;Acc:HGNC:2928]	0.247066	0.386311	0.0307376
PGAP4	post-GPI attachment to proteins GalNAc transferase 4 [Source:HGNC Symbol;Acc:HGNC:28180]	0.247066	-0.84219	-0.0999681
GK	glycerol kinase [Source:HGNC Symbol;Acc:HGNC:4289]	0.247066	1.3515	0.13222
AQP7	aquaporin 7 [Source:HGNC Symbol;Acc:HGNC:640]	0.250062	-1.75548	-0.340271
GPR183	G protein-coupled receptor 183 [Source:HGNC Symbol;Acc:HGNC:3128]	0.250062	-1.66392	-0.436674
HIPK3	homeodomain interacting protein kinase 3 [Source:HGNC Symbol;Acc:HGNC:4915]	0.250062	-0.139248	-0.028069
GABRB1	gamma-aminobutyric acid type A receptor subunit beta1 [Source:HGNC Symbol;Acc:HGNC:4081]	0.250062	-0.856155	-0.262285
TRIM44	tripartite motif containing 44 [Source:HGNC Symbol;Acc:HGNC:19016]	0.250062	0.910191	0.0964551
ZNF106	zinc finger protein 106 [Source:HGNC Symbol;Acc:HGNC:12886]	0.250062	1.87938	0.269254
CSRP1	cysteine and glycine rich protein 1 [Source:HGNC Symbol;Acc:HGNC:2469]	0.250062	-0.587329	0.374044
ABCC9	ATP binding cassette subfamily C member 9 [Source:HGNC Symbol;Acc:HGNC:60]	0.250062	1.2676	0.162957
ABCD2	ATP binding cassette subfamily D member 2 [Source:HGNC Symbol;Acc:HGNC:66]	0.250062	-1.23077	-0.341252
TF	transferrin [Source:HGNC Symbol;Acc:HGNC:11740]	0.250062	-1.48205	-0.619951
TREM1	triggering receptor expressed on myeloid cells 1 [Source:HGNC Symbol;Acc:HGNC:17760]	0.250062	-0.0898292	-0.0932066
UTRN	utrophin [Source:HGNC Symbol;Acc:HGNC:12635]	0.250062	0.655363	0.121859
FMO1	flavin containing dimethylaniline monoxygenase 1 [Source:HGNC Symbol;Acc:HGNC:3769]	0.250062	1.28479	0.131045
HNRNPA0	heterogeneous nuclear ribonucleoprotein A0 [Source:HGNC Symbol;Acc:HGNC:5030]	0.250062	-0.671597	-0.0827127
NTRK3	neurotrophic receptor tyrosine kinase 3 [Source:HGNC Symbol;Acc:HGNC:8033]	0.250062	-1.21168	-0.306734
PDE8B	phosphodiesterase 8B [Source:HGNC Symbol;Acc:HGNC:8794]	0.250062	1.64336	0.286696
RPP40	ribonuclease P/MRP subunit p40 [Source:HGNC Symbol;Acc:HGNC:20992]	0.250062	0.570562	0.0179998
USP48	ubiquitin specific peptidase 48 [Source:HGNC Symbol;Acc:HGNC:18533]	0.250062	-1.09971	-0.0398291
PGRMC1	progesterone receptor membrane component 1 [Source:HGNC Symbol;Acc:HGNC:16090]	0.250104	-1.58704	-0.172088
ADAMTS9-AS1	ADAMTS9 antisense RNA 1 [Source:HGNC Symbol;Acc:HGNC:40625]	0.250104	-1.91465	-0.555528
SDK1	sidekick cell adhesion molecule 1 [Source:HGNC Symbol;Acc:HGNC:19307]	0.250104	-1.86591	-0.436411
SMARCA2	SWI/SNF related, matrix associated, actin dependent regulator of chromatin, subfamily a, member 2 [Source:HGNC Symbol;Acc:HGNC:11098]	0.250104	-0.803349	-0.0658679
WWC1	WW and C2 domain containing 1 [Source:HGNC Symbol;Acc:HGNC:29435]	0.250696	-1.04246	-0.515598
KRT17	keratin 17 [Source:HGNC Symbol;Acc:HGNC:6427]	0.252102	1.44761	0.393176
GOLGA4	golgin A4 [Source:HGNC Symbol;Acc:HGNC:4427]	0.252102	1.20586	0.21802
BDH2	3-hydroxybutyrate dehydrogenase 2 [Source:HGNC Symbol;Acc:HGNC:32389]	0.252102	-1.16827	-0.131418
JPH1	junctophilin 1 [Source:HGNC Symbol;Acc:HGNC:14201]	0.252102	-1.83819	-0.277234
PDE1C	phosphodiesterase 1C [Source:HGNC Symbol;Acc:HGNC:8776]	0.255614	1.57248	0.251525
NEO1	neogenin 1 [Source:HGNC Symbol;Acc:HGNC:7754]	0.255709	-1.68211	-0.190174
NEIL1	nei like DNA glycosylase 1 [Source:HGNC Symbol;Acc:HGNC:18448]	0.255709	-1.05782	-0.243157
HDLBP	high density lipoprotein binding protein [Source:HGNC Symbol;Acc:HGNC:4857]	0.255709	1.69305	0.421142
R3HDM2	R3H domain containing 2 [Source:HGNC Symbol;Acc:HGNC:29167]	0.255709	1.39682	0.12566
SPTLC3	serine palmitoyltransferase long chain base subunit 3 [Source:HGNC Symbol;Acc:HGNC:16253]	0.255709	-2.13863	-0.361136
PLEKHA2	pleckstrin homology domain containing A2 [Source:HGNC Symbol;Acc:HGNC:14336]	0.255709	1.77428	0.312679
NHLRC2	NHL repeat containing 2 [Source:HGNC Symbol;Acc:HGNC:24731]	0.256572	1.76213	0.233206
RARRES2	retinoic acid receptor responder 2 [Source:HGNC Symbol;Acc:HGNC:9868]	0.256572	-1.73551	-0.438858
AVPR1A	arginine vasopressin receptor 1A [Source:HGNC Symbol;Acc:HGNC:895]	0.256587	1.1578	0.205959
PRRC1	proline rich coiled-coil 1 [Source:HGNC Symbol;Acc:HGNC:28164]	0.257436	0.0350371	0.0593133
UMPS	uridine monophosphate synthetase [Source:HGNC Symbol;Acc:HGNC:12563]	0.257468	0.439523	0.0195395
GHITM	growth hormone inducible transmembrane protein [Source:HGNC Symbol;Acc:HGNC:17281]	0.257591	0.72933	-0.0327554
PRKACB	protein kinase cAMP-activated catalytic subunit beta [Source:HGNC Symbol;Acc:HGNC:9381]	0.258689	-1.12438	-0.0851376
SOX17	SRY-box transcription factor 17 [Source:HGNC Symbol;Acc:HGNC:18122]	0.258689	1.3414	0.233439
NFXL1	nuclear transcription factor, X-box binding like 1 [Source:HGNC Symbol;Acc:HGNC:18726]	0.260038	-1.34575	-0.697816
GPC4	glypican 4 [Source:HGNC Symbol;Acc:HGNC:4452]	0.26091	-1.53218	-0.186843
KLF9	KLF transcription factor 9 [Source:HGNC Symbol;Acc:HGNC:1123]	0.26091	-1.14575	-0.168865
TNFSF13	TNF superfamily member 13 [Source:HGNC Symbol;Acc:HGNC:11928]	0.26091	-1.63599	-0.264256
LXN	latexin [Source:HGNC Symbol;Acc:HGNC:13347]	0.261303	-1.776	-0.381346
CDH2	cadherin 2 [Source:HGNC Symbol;Acc:HGNC:1759]	0.261303	1.3139	-0.0704003
ADGRE1	adhesion G protein-coupled receptor E1 [Source:HGNC Symbol;Acc:HGNC:3336]	0.261303	-0.515161	-0.378552
ARHGEF4	Rho guanine nucleotide exchange factor 4 [Source:HGNC Symbol;Acc:HGNC:684]	0.261303	-1.69949	-0.327569
HSF2	heat shock transcription factor 2 [Source:HGNC Symbol;Acc:HGNC:5225]	0.261303	-1.10787	-0.150398
TNFAIP8L1	TNF alpha induced protein 8 like 1 [Source:HGNC Symbol;Acc:HGNC:28279]	0.261303	0.222243	0.148904
ABTB2	ankyrin repeat and BTB domain containing 2 [Source:HGNC Symbol;Acc:HGNC:23842]	0.261303	1.16058	0.179994
MEX3D	mex-3 RNA binding family member D [Source:HGNC Symbol;Acc:HGNC:16734]	0.261303	1.63722	0.21047
F10	coagulation factor X [Source:HGNC Symbol;Acc:HGNC:3528]	0.261303	-0.645649	-0.0944636
BNIP3L	BCL2 interacting protein 3 like [Source:HGNC Symbol;Acc:HGNC:1085]	0.261303	-1.17616	-0.115788
WASHC4	WASH complex subunit 4 [Source:HGNC Symbol;Acc:HGNC:29174]	0.261303	-1.00385	-0.142505
CALM2	calmodulin 2 [Source:HGNC Symbol;Acc:HGNC:1445]	0.261303	1.44218	0.469657
GRIA1	glutamate ionotropic receptor AMPA type subunit 1 [Source:HGNC Symbol;Acc:HGNC:4571]	0.261303	1.31474	0.35689
SATB1	SATB homeobox 1 [Source:HGNC Symbol;Acc:HGNC:10541]	0.261303	-0.841526	-0.053156
SPRY4	sprouty RTK signaling antagonist 4 [Source:HGNC Symbol;Acc:HGNC:15533]	0.261303	1.23385	0.254244
EIF2B3	eukaryotic translation initiation factor 2B subunit gamma [Source:HGNC Symbol;Acc:HGNC:3259]	0.261303	1.44252	0.125851
RAB23	RAB23, member RAS oncogene family [Source:HGNC Symbol;Acc:HGNC:14263]	0.261303	-0.689374	-0.00540146
BACH2	BTB domain and CNC homolog 2 [Source:HGNC Symbol;Acc:HGNC:14078]	0.261303	1.85855	0.317878
CLCN6	chloride voltage-gated channel 6 [Source:HGNC Symbol;Acc:HGNC:2024]	0.261303	0.431157	0.0341738
CLN3	CLN3 lysosomal/endosomal transmembrane protein, battenin [Source:HGNC Symbol;Acc:HGNC:2074]	0.261303	0.0222652	-0.0277479
COL15A1	collagen type XV alpha 1 chain [Source:HGNC Symbol;Acc:HGNC:2192]	0.261303	0.976163	0.131747
NUCKS1	nuclear casein kinase and cyclin dependent kinase substrate 1 [Source:HGNC Symbol;Acc:HGNC:29923]	0.261303	-1.16824	-0.168712
LRRN3	leucine rich repeat neuronal 3 [Source:HGNC Symbol;Acc:HGNC:17200]	0.261303	-1.57983	-0.523764
CREB1	cAMP responsive element binding protein 1 [Source:HGNC Symbol;Acc:HGNC:2345]	0.261303	-0.241167	-0.0476997
BHMT2	betaine--homocysteine S-methyltransferase 2 [Source:HGNC Symbol;Acc:HGNC:1048]	0.261303	-1.54703	-0.312446
CD14	CD14 molecule [Source:HGNC Symbol;Acc:HGNC:1628]	0.261303	-1.22722	-0.26356
FAM13A	family with sequence similarity 13 member A [Source:HGNC Symbol;Acc:HGNC:19367]	0.261303	-0.62297	0.03664
KCNJ4	potassium inwardly rectifying channel subfamily J member 4 [Source:HGNC Symbol;Acc:HGNC:6265]	0.261303	1.17876	0.209909
RELN	reelin [Source:HGNC Symbol;Acc:HGNC:9957]	0.261303	1.45137	0.630388
SAMD4A	sterile alpha motif domain containing 4A [Source:HGNC Symbol;Acc:HGNC:23023]	0.261303	1.51518	0.106411
SMTNL2	smoothelin like 2 [Source:HGNC Symbol;Acc:HGNC:24764]	0.261303	-1.68933	-0.568719
WDFY3	WD repeat and FYVE domain containing 3 [Source:HGNC Symbol;Acc:HGNC:20751]	0.261303	0.136403	0.0403413
EIF3D	eukaryotic translation initiation factor 3 subunit D [Source:HGNC Symbol;Acc:HGNC:3278]	0.261303	-0.682623	-0.260144
CHRNA5	cholinergic receptor nicotinic alpha 5 subunit [Source:HGNC Symbol;Acc:HGNC:1959]	0.261303	-0.287521	-0.122549
TACC3	transforming acidic coiled-coil containing protein 3 [Source:HGNC Symbol;Acc:HGNC:11524]	0.261303	0.802976	0.00683876
DAB1	DAB adaptor protein 1 [Source:HGNC Symbol;Acc:HGNC:2661]	0.261429	-1.94639	-0.735475
SOGA1		0.261429	-1.50736	-0.147819
MARK3	microtubule affinity regulating kinase 3 [Source:HGNC Symbol;Acc:HGNC:6897]	0.261577	-1.14601	-0.089614
ESM1	endothelial cell specific molecule 1 [Source:HGNC Symbol;Acc:HGNC:3466]	0.261902	1.92352	0.599522
CISH	cytokine inducible SH2 containing protein [Source:HGNC Symbol;Acc:HGNC:1984]	0.262229	1.34856	0.297967
CXCR1	C-X-C motif chemokine receptor 1 [Source:HGNC Symbol;Acc:HGNC:6026]	0.262229	1.7869	0.20156
OLFML3	olfactomedin like 3 [Source:HGNC Symbol;Acc:HGNC:24956]	0.263558	-1.47781	-0.254887
ITPA	inosine triphosphatase [Source:HGNC Symbol;Acc:HGNC:6176]	0.264637	0.456762	-0.00836351
C1orf54	chromosome 1 open reading frame 54 [Source:HGNC Symbol;Acc:HGNC:26258]	0.264637	1.33637	0.192458
CHPF2	chondroitin polymerizing factor 2 [Source:HGNC Symbol;Acc:HGNC:29270]	0.264637	1.42358	0.101385
FARP1	FERM, ARH/RhoGEF and pleckstrin domain protein 1 [Source:HGNC Symbol;Acc:HGNC:3591]	0.264637	1.35176	0.14609
GAREM1	GRB2 associated regulator of MAPK1 subtype 1 [Source:HGNC Symbol;Acc:HGNC:26136]	0.264637	-1.72674	-0.320759
RGCC	regulator of cell cycle [Source:HGNC Symbol;Acc:HGNC:20369]	0.265511	1.67666	0.345021
ROBO3	roundabout guidance receptor 3 [Source:HGNC Symbol;Acc:HGNC:13433]	0.265511	-1.8705	-0.278707
RAP1GAP2	RAP1 GTPase activating protein 2 [Source:HGNC Symbol;Acc:HGNC:29176]	0.265511	-1.75359	-0.334768
TNN	tenascin N [Source:HGNC Symbol;Acc:HGNC:22942]	0.265511	-0.578555	-0.00658582
S100B	S100 calcium binding protein B [Source:HGNC Symbol;Acc:HGNC:10500]	0.26701	-1.74474	-0.359187
TGM2	transglutaminase 2 [Source:HGNC Symbol;Acc:HGNC:11778]	0.26701	-0.924256	-0.0959256
CTBP2	C-terminal binding protein 2 [Source:HGNC Symbol;Acc:HGNC:2495]	0.26701	-1.19441	-0.0815323
LSS	lanosterol synthase [Source:HGNC Symbol;Acc:HGNC:6708]	0.26701	-1.54085	-0.183841
BMAL1	basic helix-loop-helix ARNT like 1 [Source:HGNC Symbol;Acc:HGNC:701]	0.26701	-1.56267	-0.460742
P4HA2	prolyl 4-hydroxylase subunit alpha 2 [Source:HGNC Symbol;Acc:HGNC:8547]	0.26701	-1.71658	-0.221557
TECR	trans-2,3-enoyl-CoA reductase [Source:HGNC Symbol;Acc:HGNC:4551]	0.26701	-1.59644	-0.18708
KCNK3	potassium two pore domain channel subfamily K member 3 [Source:HGNC Symbol;Acc:HGNC:6278]	0.268655	1.08539	0.162413
PSMC2	proteasome 26S subunit, ATPase 2 [Source:HGNC Symbol;Acc:HGNC:9548]	0.268655	-0.824653	-0.0697237
RALGPS2	Ral GEF with PH domain and SH3 binding motif 2 [Source:HGNC Symbol;Acc:HGNC:30279]	0.268655	-1.04058	-0.180232
ZNF711	zinc finger protein 711 [Source:HGNC Symbol;Acc:HGNC:13128]	0.26951	-0.864304	-0.019569
C1R	complement C1r [Source:HGNC Symbol;Acc:HGNC:1246]	0.269819	-1.18725	-0.128003
LEPROTL1	leptin receptor overlapping transcript like 1 [Source:HGNC Symbol;Acc:HGNC:6555]	0.270346	0.623833	-0.00873326
ETV1	ETS variant transcription factor 1 [Source:HGNC Symbol;Acc:HGNC:3490]	0.270346	1.41532	0.228907
ITIH5	inter-alpha-trypsin inhibitor heavy chain 5 [Source:HGNC Symbol;Acc:HGNC:21449]	0.270346	1.3773	0.248644
LACTB	lactamase beta [Source:HGNC Symbol;Acc:HGNC:16468]	0.270346	1.91317	0.262512
NOS1AP	nitric oxide synthase 1 adaptor protein [Source:HGNC Symbol;Acc:HGNC:16859]	0.270346	-0.579117	-0.235248
GADD45G	growth arrest and DNA damage inducible gamma [Source:HGNC Symbol;Acc:HGNC:4097]	0.270346	-1.49344	-0.461005
NMUR1	neuromedin U receptor 1 [Source:HGNC Symbol;Acc:HGNC:4518]	0.270346	0.00712367	-0.22309
NR3C1	nuclear receptor subfamily 3 group C member 1 [Source:HGNC Symbol;Acc:HGNC:7978]	0.270346	-1.16494	-0.0702209
SLC27A6	solute carrier family 27 member 6 [Source:HGNC Symbol;Acc:HGNC:11000]	0.270346	-1.71751	-0.427879
SMCO4	single-pass membrane protein with coiled-coil domains 4 [Source:HGNC Symbol;Acc:HGNC:24810]	0.270346	-0.332485	-0.077794
WLS	Wnt ligand secretion mediator [Source:HGNC Symbol;Acc:HGNC:30238]	0.270346	-1.06488	-0.0895522
RCOR2	REST corepressor 2 [Source:HGNC Symbol;Acc:HGNC:27455]	0.270925	-1.37672	-0.347109
GCAT	glycine C-acetyltransferase [Source:HGNC Symbol;Acc:HGNC:4188]	0.270925	1.18984	0.135133
GON4L	gon-4 like [Source:HGNC Symbol;Acc:HGNC:25973]	0.270925	0.68883	0.0871819
SCG2	secretogranin II [Source:HGNC Symbol;Acc:HGNC:10575]	0.270925	1.04646	0.28116
TMCO3	transmembrane and coiled-coil domains 3 [Source:HGNC Symbol;Acc:HGNC:20329]	0.270976	1.23687	0.189929
PRKG2	protein kinase cGMP-dependent 2 [Source:HGNC Symbol;Acc:HGNC:9416]	0.273014	0.716465	0.161909
LARP4B	La ribonucleoprotein 4B [Source:HGNC Symbol;Acc:HGNC:28987]	0.274277	-0.403867	-0.0269812
UAP1L1	UDP-N-acetylglucosamine pyrophosphorylase 1 like 1 [Source:HGNC Symbol;Acc:HGNC:28082]	0.274277	1.51216	0.160249
FAT4	FAT atypical cadherin 4 [Source:HGNC Symbol;Acc:HGNC:23109]	0.274277	-1.64083	-0.237838
ADGRA3	adhesion G protein-coupled receptor A3 [Source:HGNC Symbol;Acc:HGNC:13839]	0.274277	-1.64844	-0.146975
PAFAH1B1	platelet activating factor acetylhydrolase 1b regulatory subunit 1 [Source:HGNC Symbol;Acc:HGNC:8574]	0.274277	-0.241015	-0.221365
POGK	pogo transposable element derived with KRAB domain [Source:HGNC Symbol;Acc:HGNC:18800]	0.274277	-0.953415	-0.0549283
SLC30A3	solute carrier family 30 member 3 [Source:HGNC Symbol;Acc:HGNC:11014]	0.274277	-1.6441	-0.210565
CBL	Cbl proto-oncogene [Source:HGNC Symbol;Acc:HGNC:1541]	0.274638	0.411837	0.0364738
COLGALT2	collagen beta(1-O)galactosyltransferase 2 [Source:HGNC Symbol;Acc:HGNC:16790]	0.274638	-1.30635	-0.179737
CCT6B	chaperonin containing TCP1 subunit 6B [Source:HGNC Symbol;Acc:HGNC:1621]	0.275683	1.06043	0.179246
NPEPPS	aminopeptidase puromycin sensitive [Source:HGNC Symbol;Acc:HGNC:7900]	0.2762	-1.23422	-0.202729
PCDHB14	protocadherin beta 14 [Source:HGNC Symbol;Acc:HGNC:8685]	0.2762	-0.195582	0.127689
PRNP	prion protein [Source:HGNC Symbol;Acc:HGNC:9449]	0.2762	-1.51066	-0.365299
SHROOM2	shroom family member 2 [Source:HGNC Symbol;Acc:HGNC:630]	0.2762	-1.10688	-0.185695
VGLL4	vestigial like family member 4 [Source:HGNC Symbol;Acc:HGNC:28966]	0.2762	-1.27925	-0.129682
MYO1D	myosin ID [Source:HGNC Symbol;Acc:HGNC:7598]	0.2762	1.18756	0.182826
CDHR1	cadherin related family member 1 [Source:HGNC Symbol;Acc:HGNC:14550]	0.2762	-0.928053	-0.316582
KANK1	KN motif and ankyrin repeat domains 1 [Source:HGNC Symbol;Acc:HGNC:19309]	0.2762	-0.596075	-0.068225
UCHL3	ubiquitin C-terminal hydrolase L3 [Source:HGNC Symbol;Acc:HGNC:12515]	0.2762	0.671439	0.111843
ATMIN	ATM interactor [Source:HGNC Symbol;Acc:HGNC:29034]	0.2762	0.0782331	0.0768769
PRCP	prolylcarboxypeptidase [Source:HGNC Symbol;Acc:HGNC:9344]	0.2762	-1.01658	-0.198533
KIF13A	kinesin family member 13A [Source:HGNC Symbol;Acc:HGNC:14566]	0.2762	1.81998	0.303925
SPAG5	sperm associated antigen 5 [Source:HGNC Symbol;Acc:HGNC:13452]	0.2762	0.497428	0.199837
LOXL2	lysyl oxidase like 2 [Source:HGNC Symbol;Acc:HGNC:6666]	0.2762	1.33296	0.230982
PLD3	phospholipase D family member 3 [Source:HGNC Symbol;Acc:HGNC:17158]	0.2762	-1.37153	-0.419921
GOLGA1	golgin A1 [Source:HGNC Symbol;Acc:HGNC:4424]	0.2762	1.09326	0.0890245
MYO1E	myosin IE [Source:HGNC Symbol;Acc:HGNC:7599]	0.2762	1.67972	0.183746
RBM38	RNA binding motif protein 38 [Source:HGNC Symbol;Acc:HGNC:15818]	0.2762	-1.50561	-0.188496
FIP1L1	factor interacting with PAPOLA and CPSF1 [Source:HGNC Symbol;Acc:HGNC:19124]	0.2762	1.04753	0.168093
HEMK1	HemK methyltransferase family member 1 [Source:HGNC Symbol;Acc:HGNC:24923]	0.2762	1.16416	0.0682185
LMAN1L	lectin, mannose binding 1 like [Source:HGNC Symbol;Acc:HGNC:6632]	0.2762	-1.57088	-0.764261
RUBCN	rubicon autophagy regulator [Source:HGNC Symbol;Acc:HGNC:28991]	0.2762	1.4024	0.170767
B3GALT2	beta-1,3-galactosyltransferase 2 [Source:HGNC Symbol;Acc:HGNC:917]	0.2762	-0.299472	0.000587122
DBF4	DBF4 zinc finger [Source:HGNC Symbol;Acc:HGNC:17364]	0.2762	-0.423437	-0.260064
GPATCH2	G-patch domain containing 2 [Source:HGNC Symbol;Acc:HGNC:25499]	0.2762	1.24907	0.140765
POPDC2	popeye domain containing 2 [Source:HGNC Symbol;Acc:HGNC:17648]	0.2762	1.70485	0.245112
ADRA2A	adrenoceptor alpha 2A [Source:HGNC Symbol;Acc:HGNC:281]	0.2762	0.848919	0.0277006
AKR1C1	aldo-keto reductase family 1 member C1 [Source:HGNC Symbol;Acc:HGNC:384]	0.2762	-1.47315	-0.184466
TMBIM1	transmembrane BAX inhibitor motif containing 1 [Source:HGNC Symbol;Acc:HGNC:23410]	0.2762	-0.339216	-0.111274
ZFPM2	zinc finger protein, FOG family member 2 [Source:HGNC Symbol;Acc:HGNC:16700]	0.2762	-1.60293	-0.193102
ESRRG	estrogen related receptor gamma [Source:HGNC Symbol;Acc:HGNC:3474]	0.2762	-0.807735	-0.131472
ADCY2	adenylate cyclase 2 [Source:HGNC Symbol;Acc:HGNC:233]	0.2762	-0.176139	-0.14762
CACNA1F	calcium voltage-gated channel subunit alpha1 F [Source:HGNC Symbol;Acc:HGNC:1393]	0.2762	-0.487107	-0.263817
DESI2	desumoylating isopeptidase 2 [Source:HGNC Symbol;Acc:HGNC:24264]	0.2762	-1.32617	-0.0933371
LOXL1	lysyl oxidase like 1 [Source:HGNC Symbol;Acc:HGNC:6665]	0.2762	1.36281	0.375385
TMEM100	transmembrane protein 100 [Source:HGNC Symbol;Acc:HGNC:25607]	0.2762	-1.69458	-0.336016
CDK8	cyclin dependent kinase 8 [Source:HGNC Symbol;Acc:HGNC:1779]	0.2762	1.59392	0.21543
CRADD	CASP2 and RIPK1 domain containing adaptor with death domain [Source:HGNC Symbol;Acc:HGNC:2340]	0.2762	1.28067	0.137339
PNMA3	PNMA family member 3 [Source:HGNC Symbol;Acc:HGNC:18742]	0.2762	1.46202	0.375713
AKAP8L	A-kinase anchoring protein 8 like [Source:HGNC Symbol;Acc:HGNC:29857]	0.2762	-1.13501	-0.0754317
NEURL1	neuralized E3 ubiquitin protein ligase 1 [Source:HGNC Symbol;Acc:HGNC:7761]	0.2762	-1.52222	-0.746117
EPDR1	ependymin related 1 [Source:HGNC Symbol;Acc:HGNC:17572]	0.2762	1.03605	0.291148
LGI2	leucine rich repeat LGI family member 2 [Source:HGNC Symbol;Acc:HGNC:18710]	0.2762	-1.40426	-0.288621
MICALL2	MICAL like 2 [Source:HGNC Symbol;Acc:HGNC:29672]	0.2762	0.925852	0.0739494
PTPRR	protein tyrosine phosphatase receptor type R [Source:HGNC Symbol;Acc:HGNC:9680]	0.2762	1.54996	0.359406
ABCF2	ATP binding cassette subfamily F member 2 [Source:HGNC Symbol;Acc:HGNC:71]	0.2762	0.983208	0.0435371
PDZRN3	PDZ domain containing ring finger 3 [Source:HGNC Symbol;Acc:HGNC:17704]	0.277203	-1.48426	-0.222449
CGGBP1	CGG triplet repeat binding protein 1 [Source:HGNC Symbol;Acc:HGNC:1888]	0.278339	-0.64911	-0.0217175
KIF5A	kinesin family member 5A [Source:HGNC Symbol;Acc:HGNC:6323]	0.278339	-0.526265	-0.208029
RAB6B	RAB6B, member RAS oncogene family [Source:HGNC Symbol;Acc:HGNC:14902]	0.278339	-1.33008	-0.195206
SCN3A	sodium voltage-gated channel alpha subunit 3 [Source:HGNC Symbol;Acc:HGNC:10590]	0.278339	0.618098	0.307716
ST6GALNAC5	ST6 N-acetylgalactosaminide alpha-2,6-sialyltransferase 5 [Source:HGNC Symbol;Acc:HGNC:19342]	0.278339	-1.7568	-0.449854
PTPN4	protein tyrosine phosphatase non-receptor type 4 [Source:HGNC Symbol;Acc:HGNC:9656]	0.279662	0.457314	-0.0869941
GABPA	GA binding protein transcription factor subunit alpha [Source:HGNC Symbol;Acc:HGNC:4071]	0.280379	-0.0578381	-0.00493462
RPL23AP32	ribosomal protein L23a pseudogene 32 [Source:HGNC Symbol;Acc:HGNC:25345]	0.28062	-1.1945	-0.137256
ACTA2	actin alpha 2, smooth muscle [Source:HGNC Symbol;Acc:HGNC:130]	0.28062	-1.45976	-1.59
ZNF322	zinc finger protein 322 [Source:HGNC Symbol;Acc:HGNC:23640]	0.28062	-1.12901	-0.122747
EIF4A2	eukaryotic translation initiation factor 4A2 [Source:HGNC Symbol;Acc:HGNC:3284]	0.281385	-1.14957	-0.551786
RAD21	RAD21 cohesin complex component [Source:HGNC Symbol;Acc:HGNC:9811]	0.284699	-0.905921	-0.213797
ITGA6	integrin subunit alpha 6 [Source:HGNC Symbol;Acc:HGNC:6142]	0.284699	1.24297	0.171651
SLC6A12	solute carrier family 6 member 12 [Source:HGNC Symbol;Acc:HGNC:11045]	0.284836	-0.903171	-0.554778
ANKRD46	ankyrin repeat domain 46 [Source:HGNC Symbol;Acc:HGNC:27229]	0.284836	-1.15445	-0.158891
SDCBP	syndecan binding protein [Source:HGNC Symbol;Acc:HGNC:10662]	0.2856	-1.23242	-0.218951
DES	desmin [Source:HGNC Symbol;Acc:HGNC:2770]	0.2856	0.966788	0.38017
EDA2R	ectodysplasin A2 receptor [Source:HGNC Symbol;Acc:HGNC:17756]	0.2856	0.954158	0.104876
CASP8	caspase 8 [Source:HGNC Symbol;Acc:HGNC:1509]	0.2856	0.616898	0.0332988
ISLR	immunoglobulin superfamily containing leucine rich repeat [Source:HGNC Symbol;Acc:HGNC:6133]	0.2856	-0.2611	0.179477
PSMC5	proteasome 26S subunit, ATPase 5 [Source:HGNC Symbol;Acc:HGNC:9552]	0.2856	-1.55584	-0.250177
SLAIN2	SLAIN motif family member 2 [Source:HGNC Symbol;Acc:HGNC:29282]	0.2856	1.94236	0.236387
CHCHD7	coiled-coil-helix-coiled-coil-helix domain containing 7 [Source:HGNC Symbol;Acc:HGNC:28314]	0.2856	1.70799	0.191086
KPNA3	karyopherin subunit alpha 3 [Source:HGNC Symbol;Acc:HGNC:6396]	0.2856	-1.01225	-0.0487537
CLDN1	claudin 1 [Source:HGNC Symbol;Acc:HGNC:2032]	0.2856	-1.23137	-0.853542
SCN2A	sodium voltage-gated channel alpha subunit 2 [Source:HGNC Symbol;Acc:HGNC:10588]	0.2856	-0.899613	-0.497174
TMED2	transmembrane p24 trafficking protein 2 [Source:HGNC Symbol;Acc:HGNC:16996]	0.2856	-0.47178	-0.250329
LTF	lactotransferrin [Source:HGNC Symbol;Acc:HGNC:6720]	0.2856	0.765557	0.0806106
MLIP	muscular LMNA interacting protein [Source:HGNC Symbol;Acc:HGNC:21355]	0.2856	0.0970945	-0.0415267
PGM3	phosphoglucomutase 3 [Source:HGNC Symbol;Acc:HGNC:8907]	0.2856	1.41346	0.151534
FBXO2	F-box protein 2 [Source:HGNC Symbol;Acc:HGNC:13581]	0.286913	-1.97833	-0.389867
TUSC2	tumor suppressor 2, mitochondrial calcium regulator [Source:HGNC Symbol;Acc:HGNC:17034]	0.287505	-0.78328	-0.0693063
PLPBP	pyridoxal phosphate binding protein [Source:HGNC Symbol;Acc:HGNC:9457]	0.287937	-1.01698	-0.0555131
FGFR2	fibroblast growth factor receptor 2 [Source:HGNC Symbol;Acc:HGNC:3689]	0.288764	-2.4498	-0.532275
ARAF	A-Raf proto-oncogene, serine/threonine kinase [Source:HGNC Symbol;Acc:HGNC:646]	0.288764	1.45943	0.326914
SELENOF	selenoprotein F [Source:HGNC Symbol;Acc:HGNC:17705]	0.290144	-1.40761	-0.138581
PEG3	paternally expressed 3 [Source:HGNC Symbol;Acc:HGNC:8826]	0.290144	-0.42898	-0.0191106
PNMA2	PNMA family member 2 [Source:HGNC Symbol;Acc:HGNC:9159]	0.290144	-1.3708	-0.214552
CDK1	cyclin dependent kinase 1 [Source:HGNC Symbol;Acc:HGNC:1722]	0.290144	1.02711	0.225458
SUN1	Sad1 and UNC84 domain containing 1 [Source:HGNC Symbol;Acc:HGNC:18587]	0.290144	0.540428	-0.135254
TMEM59L	transmembrane protein 59 like [Source:HGNC Symbol;Acc:HGNC:13237]	0.290144	1.91099	0.534524
BAD	BCL2 associated agonist of cell death [Source:HGNC Symbol;Acc:HGNC:936]	0.290144	-1.71219	-0.210502
BCAM	basal cell adhesion molecule (Lutheran blood group) [Source:HGNC Symbol;Acc:HGNC:6722]	0.290144	0.623021	0.0176597
COPS5	COP9 signalosome subunit 5 [Source:HGNC Symbol;Acc:HGNC:2240]	0.290144	-0.401956	-0.0371837
CPLX1	complexin 1 [Source:HGNC Symbol;Acc:HGNC:2309]	0.290144	1.90938	0.616063
F2RL2	coagulation factor II thrombin receptor like 2 [Source:HGNC Symbol;Acc:HGNC:3539]	0.290144	-0.754383	-0.176949
NCOA4	nuclear receptor coactivator 4 [Source:HGNC Symbol;Acc:HGNC:7671]	0.290144	-1.28516	-0.300538
RTN2	reticulon 2 [Source:HGNC Symbol;Acc:HGNC:10468]	0.291552	-1.84123	-0.281728
DEXI	Dexi homolog [Source:HGNC Symbol;Acc:HGNC:13267]	0.291552	-1.38891	-0.303563
TMEM214	transmembrane protein 214 [Source:HGNC Symbol;Acc:HGNC:25983]	0.292831	1.00794	0.128347
DDHD2	DDHD domain containing 2 [Source:HGNC Symbol;Acc:HGNC:29106]	0.292831	0.641889	0.102165
EXOC5	exocyst complex component 5 [Source:HGNC Symbol;Acc:HGNC:10696]	0.292831	0.260966	0.0463073
RPRD1A	regulation of nuclear pre-mRNA domain containing 1A [Source:HGNC Symbol;Acc:HGNC:25560]	0.292831	0.670953	0.0585082
SF3B1	splicing factor 3b subunit 1 [Source:HGNC Symbol;Acc:HGNC:10768]	0.292831	-0.900065	-0.0268053
PTPN3	protein tyrosine phosphatase non-receptor type 3 [Source:HGNC Symbol;Acc:HGNC:9655]	0.293349	0.992718	0.166025
ITGA2B	integrin subunit alpha 2b [Source:HGNC Symbol;Acc:HGNC:6138]	0.293414	-1.07698	-0.29425
COQ8B	coenzyme Q8B [Source:HGNC Symbol;Acc:HGNC:19041]	0.293623	-1.03073	-0.220623
PRKAR2B	protein kinase cAMP-dependent type II regulatory subunit beta [Source:HGNC Symbol;Acc:HGNC:9392]	0.293623	-1.72148	-0.347227
MINDY1	MINDY lysine 48 deubiquitinase 1 [Source:HGNC Symbol;Acc:HGNC:25648]	0.293848	-1.4629	-0.16859
SH3PXD2A	SH3 and PX domains 2A [Source:HGNC Symbol;Acc:HGNC:23664]	0.293848	-1.38808	-0.173073
STRADB	STE20 related adaptor beta [Source:HGNC Symbol;Acc:HGNC:13205]	0.293848	0.826009	-0.0169318
FLVCR2	FLVCR choline and putative heme transporter 2 [Source:HGNC Symbol;Acc:HGNC:20105]	0.293848	0.924848	0.231792
FKBP1A	FKBP prolyl isomerase 1A [Source:HGNC Symbol;Acc:HGNC:3711]	0.294934	1.2018	0.0735454
MSI2	musashi RNA binding protein 2 [Source:HGNC Symbol;Acc:HGNC:18585]	0.294934	1.71077	0.184567
SELENOP	selenoprotein P [Source:HGNC Symbol;Acc:HGNC:10751]	0.295233	-1.15183	-0.159382
KDM2A	lysine demethylase 2A [Source:HGNC Symbol;Acc:HGNC:13606]	0.295233	-1.43423	-0.103119
ITPR2	inositol 1,4,5-trisphosphate receptor type 2 [Source:HGNC Symbol;Acc:HGNC:6181]	0.295233	-0.754568	-0.0341231
PDE8A	phosphodiesterase 8A [Source:HGNC Symbol;Acc:HGNC:8793]	0.295233	1.09905	0.131295
RUSC2	RUN and SH3 domain containing 2 [Source:HGNC Symbol;Acc:HGNC:23625]	0.295233	0.803088	0.0474586
ZNF205	zinc finger protein 205 [Source:HGNC Symbol;Acc:HGNC:12996]	0.295233	-0.0672668	0.0215814
MRPL55	mitochondrial ribosomal protein L55 [Source:HGNC Symbol;Acc:HGNC:16686]	0.295233	0.0559714	0.108592
HMGB1	high mobility group box 1 [Source:HGNC Symbol;Acc:HGNC:4983]	0.295233	-0.780327	-0.136277
MPC2	mitochondrial pyruvate carrier 2 [Source:HGNC Symbol;Acc:HGNC:24515]	0.295249	0.0679679	-0.181397
WDR77	WD repeat domain 77 [Source:HGNC Symbol;Acc:HGNC:29652]	0.296771	0.332276	-0.107954
DCAF15	DDB1 and CUL4 associated factor 15 [Source:HGNC Symbol;Acc:HGNC:25095]	0.297004	1.34311	0.0852582
AMFR	autocrine motility factor receptor [Source:HGNC Symbol;Acc:HGNC:463]	0.297004	0.117324	0.0844509
PAQR4	progestin and adipoQ receptor family member 4 [Source:HGNC Symbol;Acc:HGNC:26386]	0.297004	1.15632	0.149698
DSTNP2	DSTN pseudogene 2 [Source:HGNC Symbol;Acc:HGNC:34546]	0.297004	0.159815	0.00672662
EPPK1	epiplakin 1 [Source:HGNC Symbol;Acc:HGNC:15577]	0.297004	-1.89884	-0.668954
MIEF1	mitochondrial elongation factor 1 [Source:HGNC Symbol;Acc:HGNC:25979]	0.297004	-1.06357	-0.121983
CCDC152	coiled-coil domain containing 152 [Source:HGNC Symbol;Acc:HGNC:34438]	0.297004	-0.770081	-0.0546046
SOX5	SRY-box transcription factor 5 [Source:HGNC Symbol;Acc:HGNC:11201]	0.297004	-0.980032	-0.0301064
SLMAP	sarcolemma associated protein [Source:HGNC Symbol;Acc:HGNC:16643]	0.297004	1.77158	0.330889
TYMS	thymidylate synthetase [Source:HGNC Symbol;Acc:HGNC:12441]	0.297004	1.28171	0.271929
KDR	kinase insert domain receptor [Source:HGNC Symbol;Acc:HGNC:6307]	0.297004	-0.183964	-0.108172
STAM	signal transducing adaptor molecule [Source:HGNC Symbol;Acc:HGNC:11357]	0.297004	-1.49496	-0.155513
DENND5A	DENN domain containing 5A [Source:HGNC Symbol;Acc:HGNC:19344]	0.297004	1.17022	0.117342
SMIM10L1	small integral membrane protein 10 like 1 [Source:HGNC Symbol;Acc:HGNC:49847]	0.297004	1.13909	0.130705
LYPLA1	lysophospholipase 1 [Source:HGNC Symbol;Acc:HGNC:6737]	0.297004	-0.147062	-0.0292282
TFAM	transcription factor A, mitochondrial [Source:HGNC Symbol;Acc:HGNC:11741]	0.297004	-0.288121	-0.021016
NUDT3	nudix hydrolase 3 [Source:HGNC Symbol;Acc:HGNC:8050]	0.297004	-0.714029	-0.140942
PFKP	phosphofructokinase, platelet [Source:HGNC Symbol;Acc:HGNC:8878]	0.297004	1.10103	0.152618
TOB2	transducer of ERBB2, 2 [Source:HGNC Symbol;Acc:HGNC:11980]	0.29822	-0.623762	0.107521
OS9	OS9 endoplasmic reticulum lectin [Source:HGNC Symbol;Acc:HGNC:16994]	0.29822	0.252357	0.266742
MOB1A	MOB kinase activator 1A [Source:HGNC Symbol;Acc:HGNC:16015]	0.29822	0.339761	0.00325762
TLE2	TLE family member 2, transcriptional corepressor [Source:HGNC Symbol;Acc:HGNC:11838]	0.29822	-0.773119	-0.0501552
CTSZ	cathepsin Z [Source:HGNC Symbol;Acc:HGNC:2547]	0.29822	0.521057	0.0452547
ZNF664	zinc finger protein 664 [Source:HGNC Symbol;Acc:HGNC:25406]	0.302682	0.875241	0.0363778
TYW3	tRNA-yW synthesizing protein 3 homolog [Source:HGNC Symbol;Acc:HGNC:24757]	0.303042	1.61437	0.300028
CLU	clusterin [Source:HGNC Symbol;Acc:HGNC:2095]	0.304675	-0.956414	0.0392748
LRIF1	ligand dependent nuclear receptor interacting factor 1 [Source:HGNC Symbol;Acc:HGNC:30299]	0.304764	1.04156	0.191384
SFRP4	secreted frizzled related protein 4 [Source:HGNC Symbol;Acc:HGNC:10778]	0.304764	1.28725	0.43223
IGLV3-25	immunoglobulin lambda variable 3-25 [Source:HGNC Symbol;Acc:HGNC:5908]	0.304764	-0.170279	0.431303
AGTR1	angiotensin II receptor type 1 [Source:HGNC Symbol;Acc:HGNC:336]	0.304764	-1.19775	-0.380217
MTR	5-methyltetrahydrofolate-homocysteine methyltransferase [Source:HGNC Symbol;Acc:HGNC:7468]	0.304764	0.338297	0.113777
PPP1R7	protein phosphatase 1 regulatory subunit 7 [Source:HGNC Symbol;Acc:HGNC:9295]	0.304764	1.76177	0.247598
SHB	SH2 domain containing adaptor protein B [Source:HGNC Symbol;Acc:HGNC:10838]	0.304764	-0.161303	0.0209203
SEZ6L	seizure related 6 homolog like [Source:HGNC Symbol;Acc:HGNC:10763]	0.304764	1.14871	0.102694
OPA1	OPA1 mitochondrial dynamin like GTPase [Source:HGNC Symbol;Acc:HGNC:8140]	0.304764	0.952213	0.137884
EDEM1	ER degradation enhancing alpha-mannosidase like protein 1 [Source:HGNC Symbol;Acc:HGNC:18967]	0.304764	1.0414	0.0644151
FPGT	fucose-1-phosphate guanylyltransferase [Source:HGNC Symbol;Acc:HGNC:3825]	0.304764	-0.0572791	0.0261841
LIFR	LIF receptor subunit alpha [Source:HGNC Symbol;Acc:HGNC:6597]	0.304764	-1.01392	-0.0883824
MINAR1	membrane integral NOTCH2 associated receptor 1 [Source:HGNC Symbol;Acc:HGNC:29172]	0.304764	0.134862	0.186752
TFAP2C	transcription factor AP-2 gamma [Source:HGNC Symbol;Acc:HGNC:11744]	0.304764	-0.541738	-0.319544
NRG1	neuregulin 1 [Source:HGNC Symbol;Acc:HGNC:7997]	0.304764	1.58575	0.562137
ITGB8	integrin subunit beta 8 [Source:HGNC Symbol;Acc:HGNC:6163]	0.304764	-0.826311	-0.146601
SLC6A16	solute carrier family 6 member 16 [Source:HGNC Symbol;Acc:HGNC:13622]	0.304764	-0.397229	-0.0518419
SYT11	synaptotagmin 11 [Source:HGNC Symbol;Acc:HGNC:19239]	0.304764	1.71484	0.203515
PLA2G12A	phospholipase A2 group XIIA [Source:HGNC Symbol;Acc:HGNC:18554]	0.304764	1.33273	0.118293
SEC63	SEC63 homolog, protein translocation regulator [Source:HGNC Symbol;Acc:HGNC:21082]	0.304764	-0.171485	0.034601
DLG2	discs large MAGUK scaffold protein 2 [Source:HGNC Symbol;Acc:HGNC:2901]	0.304764	-1.19322	-0.230132
ATP13A3	ATPase 13A3 [Source:HGNC Symbol;Acc:HGNC:24113]	0.304764	1.25375	0.267033
SLC39A9	solute carrier family 39 member 9 [Source:HGNC Symbol;Acc:HGNC:20182]	0.304764	1.10143	0.03962
TRIP11	thyroid hormone receptor interactor 11 [Source:HGNC Symbol;Acc:HGNC:12305]	0.30497	1.16189	0.134627
HEXB	hexosaminidase subunit beta [Source:HGNC Symbol;Acc:HGNC:4879]	0.305042	1.33214	0.216193
CASP2	caspase 2 [Source:HGNC Symbol;Acc:HGNC:1503]	0.305221	1.26125	0.0944316
GRB14	growth factor receptor bound protein 14 [Source:HGNC Symbol;Acc:HGNC:4565]	0.306059	-1.54346	-0.48956
AGBL5	AGBL carboxypeptidase 5 [Source:HGNC Symbol;Acc:HGNC:26147]	0.306059	1.62685	0.119485
PNMT	phenylethanolamine N-methyltransferase [Source:HGNC Symbol;Acc:HGNC:9160]	0.306059	-0.529687	-0.10913
KIF1C	kinesin family member 1C [Source:HGNC Symbol;Acc:HGNC:6317]	0.306059	0.456558	0.136919
LANCL1	LanC like glutathione S-transferase 1 [Source:HGNC Symbol;Acc:HGNC:6508]	0.306059	-1.02066	-0.165491
RGS5	regulator of G protein signaling 5 [Source:HGNC Symbol;Acc:HGNC:10001]	0.306059	0.711617	0.191059
APOM	apolipoprotein M [Source:HGNC Symbol;Acc:HGNC:13916]	0.306059	1.56609	0.134806
MLLT1	MLLT1 super elongation complex subunit [Source:HGNC Symbol;Acc:HGNC:7134]	0.306059	-1.11673	-0.132106
RAB28	RAB28, member RAS oncogene family [Source:HGNC Symbol;Acc:HGNC:9768]	0.306059	1.16768	0.153719
LSAMP	limbic system associated membrane protein [Source:HGNC Symbol;Acc:HGNC:6705]	0.306059	-1.24672	-0.48465
MANF	mesencephalic astrocyte derived neurotrophic factor [Source:HGNC Symbol;Acc:HGNC:15461]	0.306059	-0.885776	-0.149608
GFPT1	glutamine--fructose-6-phosphate transaminase 1 [Source:HGNC Symbol;Acc:HGNC:4241]	0.306059	1.48184	0.229736
CEBPD	CCAAT enhancer binding protein delta [Source:HGNC Symbol;Acc:HGNC:1835]	0.306059	-0.00941639	0.373301
SKI	SKI proto-oncogene [Source:HGNC Symbol;Acc:HGNC:10896]	0.306059	-0.126012	-0.041995
TREM2	triggering receptor expressed on myeloid cells 2 [Source:HGNC Symbol;Acc:HGNC:17761]	0.306059	1.68797	0.584411
VAMP3	vesicle associated membrane protein 3 [Source:HGNC Symbol;Acc:HGNC:12644]	0.307534	-0.848812	-0.104428
RHCG	Rh family C glycoprotein [Source:HGNC Symbol;Acc:HGNC:18140]	0.307534	1.5092	0.344745
SCN4B	sodium voltage-gated channel beta subunit 4 [Source:HGNC Symbol;Acc:HGNC:10592]	0.307534	-1.02821	-0.195121
HINT1	histidine triad nucleotide binding protein 1 [Source:HGNC Symbol;Acc:HGNC:4912]	0.307534	-1.58952	-0.357735
LRIG1	leucine rich repeats and immunoglobulin like domains 1 [Source:HGNC Symbol;Acc:HGNC:17360]	0.307534	-1.43044	-0.277291
RORB	RAR related orphan receptor B [Source:HGNC Symbol;Acc:HGNC:10259]	0.307869	-0.940316	-0.255605
TBC1D2	TBC1 domain family member 2 [Source:HGNC Symbol;Acc:HGNC:18026]	0.308213	0.75836	-0.0489085
ZNF703	zinc finger protein 703 [Source:HGNC Symbol;Acc:HGNC:25883]	0.308213	-1.45082	-0.224266
TIMM22	translocase of inner mitochondrial membrane 22 [Source:HGNC Symbol;Acc:HGNC:17317]	0.308213	1.2437	0.0914044
GINS4	GINS complex subunit 4 [Source:HGNC Symbol;Acc:HGNC:28226]	0.308213	-0.104604	-0.169752
PIP4K2C	phosphatidylinositol-5-phosphate 4-kinase type 2 gamma [Source:HGNC Symbol;Acc:HGNC:23786]	0.308213	0.298775	-0.0351527
GGT5	gamma-glutamyltransferase 5 [Source:HGNC Symbol;Acc:HGNC:4260]	0.308213	1.40873	0.298908
CELSR1	cadherin EGF LAG seven-pass G-type receptor 1 [Source:HGNC Symbol;Acc:HGNC:1850]	0.308327	0.933953	0.0995317
MFGE8	milk fat globule EGF and factor V/VIII domain containing [Source:HGNC Symbol;Acc:HGNC:7036]	0.308327	1.51242	0.698155
ZBTB20	zinc finger and BTB domain containing 20 [Source:HGNC Symbol;Acc:HGNC:13503]	0.308327	-1.32017	-0.210181
MAPRE1	microtubule associated protein RP/EB family member 1 [Source:HGNC Symbol;Acc:HGNC:6890]	0.308327	-0.0677992	0.00889474
CNOT9	CCR4-NOT transcription complex subunit 9 [Source:HGNC Symbol;Acc:HGNC:10445]	0.308327	1.50925	0.0876038
DGKD	diacylglycerol kinase delta [Source:HGNC Symbol;Acc:HGNC:2851]	0.308327	1.38395	0.19003
PEX5	peroxisomal biogenesis factor 5 [Source:HGNC Symbol;Acc:HGNC:9719]	0.308752	-0.628381	-0.157332
IER2	immediate early response 2 [Source:HGNC Symbol;Acc:HGNC:28871]	0.308752	-0.863584	0.0209761
MARCHF6	membrane associated ring-CH-type finger 6 [Source:HGNC Symbol;Acc:HGNC:30550]	0.308752	-0.972893	-0.0621936
GNAL	G protein subunit alpha L [Source:HGNC Symbol;Acc:HGNC:4388]	0.308752	-1.80751	-0.429268
OLFML1	olfactomedin like 1 [Source:HGNC Symbol;Acc:HGNC:24473]	0.308752	-0.441572	-0.0556524
GRIN2C	glutamate ionotropic receptor NMDA type subunit 2C [Source:HGNC Symbol;Acc:HGNC:4587]	0.308752	-1.61087	-0.35146
FBLN2	fibulin 2 [Source:HGNC Symbol;Acc:HGNC:3601]	0.308752	-0.814296	-0.268027
NGEF	neuronal guanine nucleotide exchange factor [Source:HGNC Symbol;Acc:HGNC:7807]	0.308752	-0.469742	-0.369335
OSBPL1A	oxysterol binding protein like 1A [Source:HGNC Symbol;Acc:HGNC:16398]	0.308752	-1.33309	-0.137841
SYNGR3	synaptogyrin 3 [Source:HGNC Symbol;Acc:HGNC:11501]	0.308752	0.258176	-0.0880198
PTS	6-pyruvoyltetrahydropterin synthase [Source:HGNC Symbol;Acc:HGNC:9689]	0.308752	1.05659	0.140463
PHLPP2	PH domain and leucine rich repeat protein phosphatase 2 [Source:HGNC Symbol;Acc:HGNC:29149]	0.308752	-0.700862	-0.0283825
ZNF551	zinc finger protein 551 [Source:HGNC Symbol;Acc:HGNC:25108]	0.308752	0.219048	0.100036
CLIC4	chloride intracellular channel 4 [Source:HGNC Symbol;Acc:HGNC:13518]	0.308752	-0.5309	-0.135767
COQ10B	coenzyme Q10B [Source:HGNC Symbol;Acc:HGNC:25819]	0.308752	1.56936	0.165271
FSHR	follicle stimulating hormone receptor [Source:HGNC Symbol;Acc:HGNC:3969]	0.308752	0.131902	0.108668
NRIP1	nuclear receptor interacting protein 1 [Source:HGNC Symbol;Acc:HGNC:8001]	0.308752	-1.01008	-0.0678468
XPR1	xenotropic and polytropic retrovirus receptor 1 [Source:HGNC Symbol;Acc:HGNC:12827]	0.308752	1.64683	0.290473
CACNA1H	calcium voltage-gated channel subunit alpha1 H [Source:HGNC Symbol;Acc:HGNC:1395]	0.308752	-0.484475	-0.225634
NEK3	NIMA related kinase 3 [Source:HGNC Symbol;Acc:HGNC:7746]	0.308752	1.20734	0.133443
RABGGTB	Rab geranylgeranyltransferase subunit beta [Source:HGNC Symbol;Acc:HGNC:9796]	0.308752	0.687016	0.074354
TNFRSF8	TNF receptor superfamily member 8 [Source:HGNC Symbol;Acc:HGNC:11923]	0.308752	-1.49962	-0.349887
EYA2	EYA transcriptional coactivator and phosphatase 2 [Source:HGNC Symbol;Acc:HGNC:3520]	0.308752	-1.65392	-0.323422
IGFBP6	insulin like growth factor binding protein 6 [Source:HGNC Symbol;Acc:HGNC:5475]	0.308752	-1.57562	-0.343723
USP13	ubiquitin specific peptidase 13 [Source:HGNC Symbol;Acc:HGNC:12611]	0.308752	0.0793094	-0.0740797
ZMYND11	zinc finger MYND-type containing 11 [Source:HGNC Symbol;Acc:HGNC:16966]	0.308822	0.694011	0.102465
ADAM11	ADAM metallopeptidase domain 11 [Source:HGNC Symbol;Acc:HGNC:189]	0.308822	-1.2313	-0.276637
MED12L	mediator complex subunit 12L [Source:HGNC Symbol;Acc:HGNC:16050]	0.309052	0.359328	0.108425
CFB	complement factor B [Source:HGNC Symbol;Acc:HGNC:1037]	0.309052	-1.52117	-0.67068
FAM114A2	family with sequence similarity 114 member A2 [Source:HGNC Symbol;Acc:HGNC:1333]	0.309052	1.63042	0.142597
LPGAT1	lysophosphatidylglycerol acyltransferase 1 [Source:HGNC Symbol;Acc:HGNC:28985]	0.309176	0.643027	0.102858
MAGI1	membrane associated guanylate kinase, WW and PDZ domain containing 1 [Source:HGNC Symbol;Acc:HGNC:946]	0.309176	1.54916	0.193849
DAB2	DAB adaptor protein 2 [Source:HGNC Symbol;Acc:HGNC:2662]	0.309176	0.054989	0.109055
TESC	tescalcin [Source:HGNC Symbol;Acc:HGNC:26065]	0.309176	-1.91148	-0.440162
PGAM1	phosphoglycerate mutase 1 [Source:HGNC Symbol;Acc:HGNC:8888]	0.309176	0.839179	-0.666788
ANKRD17	ankyrin repeat domain 17 [Source:HGNC Symbol;Acc:HGNC:23575]	0.309176	-0.990403	-0.174324
EFCAB14	EF-hand calcium binding domain 14 [Source:HGNC Symbol;Acc:HGNC:29051]	0.309176	-0.0217801	0.0417645
KLRD1	killer cell lectin like receptor D1 [Source:HGNC Symbol;Acc:HGNC:6378]	0.309176	1.43949	0.298086
NFKB1	nuclear factor kappa B subunit 1 [Source:HGNC Symbol;Acc:HGNC:7794]	0.309176	-0.479461	0.0186841
ITGA10	integrin subunit alpha 10 [Source:HGNC Symbol;Acc:HGNC:6135]	0.313567	-1.22997	-0.182201
NHSL1	NHS like 1 [Source:HGNC Symbol;Acc:HGNC:21021]	0.313605	1.75507	0.52484
EIF4B	eukaryotic translation initiation factor 4B [Source:HGNC Symbol;Acc:HGNC:3285]	0.313605	-0.0968819	0.00557842
SDR42E1	short chain dehydrogenase/reductase family 42E, member 1 [Source:HGNC Symbol;Acc:HGNC:29834]	0.313605	-1.51704	-0.332872
TKTL1	transketolase like 1 [Source:HGNC Symbol;Acc:HGNC:11835]	0.313896	-1.51962	-0.327729
DLD	dihydrolipoamide dehydrogenase [Source:HGNC Symbol;Acc:HGNC:2898]	0.313896	1.18752	0.0942924
PPM1F	protein phosphatase, Mg2+/Mn2+ dependent 1F [Source:HGNC Symbol;Acc:HGNC:19388]	0.313896	0.553387	0.0186212
SNX13	sorting nexin 13 [Source:HGNC Symbol;Acc:HGNC:21335]	0.313896	1.65395	0.192672
DAPK3	death associated protein kinase 3 [Source:HGNC Symbol;Acc:HGNC:2676]	0.314456	1.65558	0.333895
MYO10	myosin X [Source:HGNC Symbol;Acc:HGNC:7593]	0.314456	1.23055	0.199078
RMND5A	required for meiotic nuclear division 5 homolog A [Source:HGNC Symbol;Acc:HGNC:25850]	0.314456	0.896446	0.0525218
P2RY14	purinergic receptor P2Y14 [Source:HGNC Symbol;Acc:HGNC:16442]	0.314456	1.06058	0.223931
ILRUN	inflammation and lipid regulator with UBA-like and NBR1-like domains [Source:HGNC Symbol;Acc:HGNC:21215]	0.314456	-0.0375135	-0.0387368
AP5S1	adaptor related protein complex 5 subunit sigma 1 [Source:HGNC Symbol;Acc:HGNC:15875]	0.314456	-0.0249906	-0.0598915
C5orf22	chromosome 5 open reading frame 22 [Source:HGNC Symbol;Acc:HGNC:25639]	0.314456	1.21847	0.121267
DLGAP5	DLG associated protein 5 [Source:HGNC Symbol;Acc:HGNC:16864]	0.314456	2.38082	0.670719
DYNC2I1	dynein 2 intermediate chain 1 [Source:HGNC Symbol;Acc:HGNC:21862]	0.314456	1.38517	0.187299
PTN	pleiotrophin [Source:HGNC Symbol;Acc:HGNC:9630]	0.314456	1.61413	0.565741
RANBP10	RAN binding protein 10 [Source:HGNC Symbol;Acc:HGNC:29285]	0.314456	1.57489	0.140525
SPTSSA	serine palmitoyltransferase small subunit A [Source:HGNC Symbol;Acc:HGNC:20361]	0.314456	0.348306	0.117216
STX7	syntaxin 7 [Source:HGNC Symbol;Acc:HGNC:11442]	0.314867	-0.157852	-0.0423569
ACAT1	acetyl-CoA acetyltransferase 1 [Source:HGNC Symbol;Acc:HGNC:93]	0.314867	0.416015	0.0221178
GTF2I	general transcription factor IIi [Source:HGNC Symbol;Acc:HGNC:4659]	0.314867	-0.430273	0.0462185
IL12A	interleukin 12A [Source:HGNC Symbol;Acc:HGNC:5969]	0.314867	1.81477	0.245682
RASGRP3	RAS guanyl releasing protein 3 [Source:HGNC Symbol;Acc:HGNC:14545]	0.314867	0.859155	0.126964
AASDHPPT	aminoadipate-semialdehyde dehydrogenase-phosphopantetheinyl transferase [Source:HGNC Symbol;Acc:HGNC:14235]	0.314867	-1.04808	-0.143783
ATP2A2	ATPase sarcoplasmic/endoplasmic reticulum Ca2+ transporting 2 [Source:HGNC Symbol;Acc:HGNC:812]	0.314867	-1.26946	-1.64434
PDZRN4	PDZ domain containing ring finger 4 [Source:HGNC Symbol;Acc:HGNC:30552]	0.314867	-1.38676	-0.323992
SPIN1	spindlin 1 [Source:HGNC Symbol;Acc:HGNC:11243]	0.316418	-0.948914	-0.106815
FAM110C	family with sequence similarity 110 member C [Source:HGNC Symbol;Acc:HGNC:33340]	0.316418	-1.11993	-0.215023
BECN1	beclin 1 [Source:HGNC Symbol;Acc:HGNC:1034]	0.316418	0.871148	-0.0753159
MYL12A	myosin light chain 12A [Source:HGNC Symbol;Acc:HGNC:16701]	0.316418	1.19695	0.163544
PHACTR4	phosphatase and actin regulator 4 [Source:HGNC Symbol;Acc:HGNC:25793]	0.317538	0.86314	0.053011
ARHGEF37	Rho guanine nucleotide exchange factor 37 [Source:HGNC Symbol;Acc:HGNC:34430]	0.318315	-1.45495	-0.172028
PRKCB	protein kinase C beta [Source:HGNC Symbol;Acc:HGNC:9395]	0.318315	-1.42955	-0.206136
CARD6	caspase recruitment domain family member 6 [Source:HGNC Symbol;Acc:HGNC:16394]	0.318443	-1.23002	-0.135139
PLCL2	phospholipase C like 2 [Source:HGNC Symbol;Acc:HGNC:9064]	0.318736	0.678412	0.101953
ADGRG6	adhesion G protein-coupled receptor G6 [Source:HGNC Symbol;Acc:HGNC:13841]	0.320475	-1.50962	-0.208174
KIAA2013	KIAA2013 [Source:HGNC Symbol;Acc:HGNC:28513]	0.320475	0.815227	0.631877
AKAP1	A-kinase anchoring protein 1 [Source:HGNC Symbol;Acc:HGNC:367]	0.320817	-0.589483	-0.0604822
RABEP2	rabaptin, RAB GTPase binding effector protein 2 [Source:HGNC Symbol;Acc:HGNC:24817]	0.320817	0.748928	0.0441069
SWAP70	switching B cell complex subunit SWAP70 [Source:HGNC Symbol;Acc:HGNC:17070]	0.320817	1.14066	0.165073
MAST1	microtubule associated serine/threonine kinase 1 [Source:HGNC Symbol;Acc:HGNC:19034]	0.321958	-1.57075	-0.295037
BEND3	BEN domain containing 3 [Source:HGNC Symbol;Acc:HGNC:23040]	0.321958	1.0416	0.199019
SOCS1	suppressor of cytokine signaling 1 [Source:HGNC Symbol;Acc:HGNC:19383]	0.321958	-0.858951	-0.256073
SHCBP1	SHC binding and spindle associated 1 [Source:HGNC Symbol;Acc:HGNC:29547]	0.323545	-0.12436	-0.103409
DOLK	dolichol kinase [Source:HGNC Symbol;Acc:HGNC:23406]	0.323913	1.05368	0.0812443
KCNK1	potassium two pore domain channel subfamily K member 1 [Source:HGNC Symbol;Acc:HGNC:6272]	0.323913	-1.41078	-0.183541
SOD3	superoxide dismutase 3 [Source:HGNC Symbol;Acc:HGNC:11181]	0.323919	0.748504	0.0644122
SLC1A5	solute carrier family 1 member 5 [Source:HGNC Symbol;Acc:HGNC:10943]	0.324863	-0.875663	-0.215353
AOX1	aldehyde oxidase 1 [Source:HGNC Symbol;Acc:HGNC:553]	0.324918	-1.6639	-0.411463
CCND1	cyclin D1 [Source:HGNC Symbol;Acc:HGNC:1582]	0.32521	1.67069	0.479226
TMEM115	transmembrane protein 115 [Source:HGNC Symbol;Acc:HGNC:30055]	0.32521	-0.64427	-0.0618171
NOSTRIN	nitric oxide synthase trafficking [Source:HGNC Symbol;Acc:HGNC:20203]	0.32521	-0.179528	0.101166
ABO	ABO, alpha 1-3-N-acetylgalactosaminyltransferase and alpha 1-3-galactosyltransferase [Source:HGNC Symbol;Acc:HGNC:79]	0.32521	0.332414	0.0522755
NOX4	NADPH oxidase 4 [Source:HGNC Symbol;Acc:HGNC:7891]	0.32521	1.23084	0.181473
PDHX	pyruvate dehydrogenase complex component X [Source:HGNC Symbol;Acc:HGNC:21350]	0.32521	0.648454	-0.0425774
TGFBI	transforming growth factor beta induced [Source:HGNC Symbol;Acc:HGNC:11771]	0.32521	1.43077	0.287021
EPHB6	EPH receptor B6 [Source:HGNC Symbol;Acc:HGNC:3396]	0.325468	-1.40892	-0.392429
CTDSP2	CTD small phosphatase 2 [Source:HGNC Symbol;Acc:HGNC:17077]	0.325468	-1.22925	-0.131749
CLCN4	chloride voltage-gated channel 4 [Source:HGNC Symbol;Acc:HGNC:2022]	0.325468	-1.31093	-0.0991993
GLUD1	glutamate dehydrogenase 1 [Source:HGNC Symbol;Acc:HGNC:4335]	0.325468	0.845784	0.0580211
ADAMTSL2	ADAMTS like 2 [Source:HGNC Symbol;Acc:HGNC:14631]	0.325783	-0.741896	-0.13298
GDI2	GDP dissociation inhibitor 2 [Source:HGNC Symbol;Acc:HGNC:4227]	0.325783	0.0640175	-0.0383728
PLCG1	phospholipase C gamma 1 [Source:HGNC Symbol;Acc:HGNC:9065]	0.325986	0.742456	0.0598254
APOBEC2	apolipoprotein B mRNA editing enzyme catalytic subunit 2 [Source:HGNC Symbol;Acc:HGNC:605]	0.327517	0.492117	0.0892997
MMP28	matrix metallopeptidase 28 [Source:HGNC Symbol;Acc:HGNC:14366]	0.327597	-1.72518	-0.264589
CD96	CD96 molecule [Source:HGNC Symbol;Acc:HGNC:16892]	0.327597	1.10804	0.148033
ORMDL3	ORMDL sphingolipid biosynthesis regulator 3 [Source:HGNC Symbol;Acc:HGNC:16038]	0.327597	1.34831	0.10941
FLI1	Fli-1 proto-oncogene, ETS transcription factor [Source:HGNC Symbol;Acc:HGNC:3749]	0.327597	0.51998	0.00066642
FRMPD1	FERM and PDZ domain containing 1 [Source:HGNC Symbol;Acc:HGNC:29159]	0.327597	-1.40271	-0.406713
WWP1	WW domain containing E3 ubiquitin protein ligase 1 [Source:HGNC Symbol;Acc:HGNC:17004]	0.327597	0.590136	0.0747085
CD38	CD38 molecule [Source:HGNC Symbol;Acc:HGNC:1667]	0.327597	-1.61001	-0.583759
AP1S2	adaptor related protein complex 1 subunit sigma 2 [Source:HGNC Symbol;Acc:HGNC:560]	0.327597	0.639354	6.05676e-05
C1orf43	chromosome 1 open reading frame 43 [Source:HGNC Symbol;Acc:HGNC:29876]	0.327597	1.53532	0.164216
ADAMTSL5	ADAMTS like 5 [Source:HGNC Symbol;Acc:HGNC:27912]	0.327881	1.712	0.338355
OSBPL8	oxysterol binding protein like 8 [Source:HGNC Symbol;Acc:HGNC:16396]	0.327881	0.782721	0.296745
PIP5K1B	phosphatidylinositol-4-phosphate 5-kinase type 1 beta [Source:HGNC Symbol;Acc:HGNC:8995]	0.327881	-0.24595	0.00472217
ANP32E	acidic nuclear phosphoprotein 32 family member E [Source:HGNC Symbol;Acc:HGNC:16673]	0.327881	0.0837672	-0.321409
ATP6AP1	ATPase H+ transporting accessory protein 1 [Source:HGNC Symbol;Acc:HGNC:868]	0.327881	1.39436	0.223588
KRT10	keratin 10 [Source:HGNC Symbol;Acc:HGNC:6413]	0.327881	1.14688	0.186859
N4BP2L2	NEDD4 binding protein 2 like 2 [Source:HGNC Symbol;Acc:HGNC:26916]	0.327881	0.159892	0.13565
OTOGL	otogelin like [Source:HGNC Symbol;Acc:HGNC:26901]	0.327881	-1.36581	-0.440794
RARS2	arginyl-tRNA synthetase 2, mitochondrial [Source:HGNC Symbol;Acc:HGNC:21406]	0.327881	1.77719	0.170215
FAM234B	family with sequence similarity 234 member B [Source:HGNC Symbol;Acc:HGNC:29288]	0.327881	-0.160307	-0.0681594
HEYL	hes related family bHLH transcription factor with YRPW motif like [Source:HGNC Symbol;Acc:HGNC:4882]	0.327881	0.772518	0.163465
TEAD3	TEA domain transcription factor 3 [Source:HGNC Symbol;Acc:HGNC:11716]	0.327881	1.55307	0.195058
DGKE	diacylglycerol kinase epsilon [Source:HGNC Symbol;Acc:HGNC:2852]	0.327978	1.04377	0.0833973
NCAM1	neural cell adhesion molecule 1 [Source:HGNC Symbol;Acc:HGNC:7656]	0.327978	-1.29129	-0.119051
HIF1AN	hypoxia inducible factor 1 subunit alpha inhibitor [Source:HGNC Symbol;Acc:HGNC:17113]	0.327978	1.31723	0.0793374
SOX18	SRY-box transcription factor 18 [Source:HGNC Symbol;Acc:HGNC:11194]	0.327978	1.63698	0.286472
NEURL1B	neuralized E3 ubiquitin protein ligase 1B [Source:HGNC Symbol;Acc:HGNC:35422]	0.328102	1.28738	0.277469
RAB14	RAB14, member RAS oncogene family [Source:HGNC Symbol;Acc:HGNC:16524]	0.328102	-0.96897	-0.127328
FAIM2	Fas apoptotic inhibitory molecule 2 [Source:HGNC Symbol;Acc:HGNC:17067]	0.328223	-1.02897	-0.224924
ZNF136	zinc finger protein 136 [Source:HGNC Symbol;Acc:HGNC:12920]	0.328223	-0.371504	0.0643998
TJP1	tight junction protein 1 [Source:HGNC Symbol;Acc:HGNC:11827]	0.329891	-0.584853	-0.0253554
THUMPD1	THUMP domain containing 1 [Source:HGNC Symbol;Acc:HGNC:23807]	0.330238	-0.927615	-0.0970642
STEAP2	STEAP2 metalloreductase [Source:HGNC Symbol;Acc:HGNC:17885]	0.330405	-1.02068	-0.155743
TUT1	terminal uridylyl transferase 1, U6 snRNA-specific [Source:HGNC Symbol;Acc:HGNC:26184]	0.33168	-0.0608606	-0.0401256
MBTPS1	membrane bound transcription factor peptidase, site 1 [Source:HGNC Symbol;Acc:HGNC:15456]	0.331869	-0.736525	-0.0612742
HERPUD2	HERPUD family member 2 [Source:HGNC Symbol;Acc:HGNC:21915]	0.331987	1.15437	0.140403
RBM19	RNA binding motif protein 19 [Source:HGNC Symbol;Acc:HGNC:29098]	0.331987	0.969623	0.038218
ITGB4	integrin subunit beta 4 [Source:HGNC Symbol;Acc:HGNC:6158]	0.331987	-0.702866	-0.171684
RND2	Rho family GTPase 2 [Source:HGNC Symbol;Acc:HGNC:18315]	0.331987	-1.54998	-0.288806
RSRC2	arginine and serine rich coiled-coil 2 [Source:HGNC Symbol;Acc:HGNC:30559]	0.331987	-0.284803	-0.0213652
CD160	CD160 molecule [Source:HGNC Symbol;Acc:HGNC:17013]	0.331987	0.945863	-0.00355925
H2BC12	H2B clustered histone 12 [Source:HGNC Symbol;Acc:HGNC:13954]	0.331987	-1.24985	-0.138113
MIER2	MIER family member 2 [Source:HGNC Symbol;Acc:HGNC:29210]	0.331987	-0.0179627	-0.0489453
PSMB3	proteasome 20S subunit beta 3 [Source:HGNC Symbol;Acc:HGNC:9540]	0.331987	0.291144	0.112015
SCAF11	SR-related CTD associated factor 11 [Source:HGNC Symbol;Acc:HGNC:10784]	0.331987	-0.365565	0.00622686
ITM2A	integral membrane protein 2A [Source:HGNC Symbol;Acc:HGNC:6173]	0.332231	-1.34536	-0.25121
P2RY2	purinergic receptor P2Y2 [Source:HGNC Symbol;Acc:HGNC:8541]	0.333479	1.41234	0.143879
CNGA1	cyclic nucleotide gated channel subunit alpha 1 [Source:HGNC Symbol;Acc:HGNC:2148]	0.333479	-0.427238	-0.221748
MXI1	MAX interactor 1, dimerization protein [Source:HGNC Symbol;Acc:HGNC:7534]	0.333479	-1.34186	-0.143048
FRAS1	Fraser extracellular matrix complex subunit 1 [Source:HGNC Symbol;Acc:HGNC:19185]	0.333479	-1.48875	-0.164637
SART3	spliceosome associated factor 3, U4/U6 recycling protein [Source:HGNC Symbol;Acc:HGNC:16860]	0.333479	-0.963835	-0.057016
RUNDC3A	RUN domain containing 3A [Source:HGNC Symbol;Acc:HGNC:16984]	0.333497	-1.09916	-0.327098
NANS	N-acetylneuraminate synthase [Source:HGNC Symbol;Acc:HGNC:19237]	0.334104	1.43284	0.13607
CABLES2	Cdk5 and Abl enzyme substrate 2 [Source:HGNC Symbol;Acc:HGNC:16143]	0.334104	-1.1109	-0.206024
MAPRE3	microtubule associated protein RP/EB family member 3 [Source:HGNC Symbol;Acc:HGNC:6892]	0.334104	-0.720886	-0.012462
TIPRL	TOR signaling pathway regulator [Source:HGNC Symbol;Acc:HGNC:30231]	0.334104	-0.789671	-0.0724901
ARL15	ADP ribosylation factor like GTPase 15 [Source:HGNC Symbol;Acc:HGNC:25945]	0.334104	1.57281	0.201638
DDX19B	DEAD-box helicase 19B [Source:HGNC Symbol;Acc:HGNC:2742]	0.334104	-0.885804	-0.0313673
L3MBTL4	L3MBTL histone methyl-lysine binding protein 4 [Source:HGNC Symbol;Acc:HGNC:26677]	0.334104	-1.77843	-0.234964
MBOAT2	membrane bound O-acyltransferase domain containing 2 [Source:HGNC Symbol;Acc:HGNC:25193]	0.334104	0.760396	0.0927065
MRPS18C	mitochondrial ribosomal protein S18C [Source:HGNC Symbol;Acc:HGNC:16633]	0.334104	0.268824	0.00329048
CADM3	cell adhesion molecule 3 [Source:HGNC Symbol;Acc:HGNC:17601]	0.334646	-1.72521	-0.562514
ATP5F1A	ATP synthase F1 subunit alpha [Source:HGNC Symbol;Acc:HGNC:823]	0.334646	-0.652578	-0.077656
TES	testin LIM domain protein [Source:HGNC Symbol;Acc:HGNC:14620]	0.334646	-1.41259	-0.144778
TM9SF1	transmembrane 9 superfamily member 1 [Source:HGNC Symbol;Acc:HGNC:11864]	0.334646	-0.585341	-0.0847476
ASF1A	anti-silencing function 1A histone chaperone [Source:HGNC Symbol;Acc:HGNC:20995]	0.334646	-0.574362	0.0890699
SGPL1	sphingosine-1-phosphate lyase 1 [Source:HGNC Symbol;Acc:HGNC:10817]	0.336393	1.16323	0.169577
RAD51AP1	RAD51 associated protein 1 [Source:HGNC Symbol;Acc:HGNC:16956]	0.337267	1.37401	0.257693
PIK3IP1	phosphoinositide-3-kinase interacting protein 1 [Source:HGNC Symbol;Acc:HGNC:24942]	0.337267	-1.1429	-0.0942057
TOMM22	translocase of outer mitochondrial membrane 22 [Source:HGNC Symbol;Acc:HGNC:18002]	0.337267	1.41068	0.141606
TBX2	T-box transcription factor 2 [Source:HGNC Symbol;Acc:HGNC:11597]	0.337269	1.18635	0.0615065
ALMS1	ALMS1 centrosome and basal body associated protein [Source:HGNC Symbol;Acc:HGNC:428]	0.33776	0.0308467	0.0466959
MAP3K7	mitogen-activated protein kinase kinase kinase 7 [Source:HGNC Symbol;Acc:HGNC:6859]	0.33776	-0.332422	-0.0456384
DIRAS3	DIRAS family GTPase 3 [Source:HGNC Symbol;Acc:HGNC:687]	0.341633	1.4217	0.685086
PLEKHJ1	pleckstrin homology domain containing J1 [Source:HGNC Symbol;Acc:HGNC:18211]	0.341633	0.968336	0.043372
SAFB	scaffold attachment factor B [Source:HGNC Symbol;Acc:HGNC:10520]	0.341633	0.508331	0.086931
DPM2	dolichyl-phosphate mannosyltransferase subunit 2, regulatory [Source:HGNC Symbol;Acc:HGNC:3006]	0.342424	0.884966	0.0535608
P2RY1	purinergic receptor P2Y1 [Source:HGNC Symbol;Acc:HGNC:8539]	0.342424	-1.23139	-0.260829
SZRD1	SUZ RNA binding domain containing 1 [Source:HGNC Symbol;Acc:HGNC:30232]	0.342424	0.21864	0.0304788
LTBP1	latent transforming growth factor beta binding protein 1 [Source:HGNC Symbol;Acc:HGNC:6714]	0.343864	0.0453346	0.0283422
RAB3GAP1	RAB3 GTPase activating protein catalytic subunit 1 [Source:HGNC Symbol;Acc:HGNC:17063]	0.344129	-0.812761	-0.026673
MRPL12	mitochondrial ribosomal protein L12 [Source:HGNC Symbol;Acc:HGNC:10378]	0.344224	0.295362	-0.0141347
UTP20	UTP20 small subunit processome component [Source:HGNC Symbol;Acc:HGNC:17897]	0.344801	0.704293	0.0902934
NUDT21	nudix hydrolase 21 [Source:HGNC Symbol;Acc:HGNC:13870]	0.345765	0.334255	0.0354136
TLE5	TLE family member 5, transcriptional modulator [Source:HGNC Symbol;Acc:HGNC:307]	0.34623	-0.160917	-0.0236019
ACOT13	acyl-CoA thioesterase 13 [Source:HGNC Symbol;Acc:HGNC:20999]	0.34623	-1.3771	-0.191456
ATP8B4	ATPase phospholipid transporting 8B4 (putative) [Source:HGNC Symbol;Acc:HGNC:13536]	0.34623	-1.35676	-0.249563
IGDCC4	immunoglobulin superfamily DCC subclass member 4 [Source:HGNC Symbol;Acc:HGNC:13770]	0.34623	-0.509475	-0.186518
PZP	PZP alpha-2-macroglobulin like [Source:HGNC Symbol;Acc:HGNC:9750]	0.34623	0.994722	0.102422
MYRIP	myosin VIIA and Rab interacting protein [Source:HGNC Symbol;Acc:HGNC:19156]	0.34623	-1.43537	-0.168129
CBX5	chromobox 5 [Source:HGNC Symbol;Acc:HGNC:1555]	0.34623	-1.37263	-0.0821562
MSH2	mutS homolog 2 [Source:HGNC Symbol;Acc:HGNC:7325]	0.34623	0.992138	0.186658
WASF1	WASP family member 1 [Source:HGNC Symbol;Acc:HGNC:12732]	0.34623	-1.25145	-0.173972
TNFAIP3	TNF alpha induced protein 3 [Source:HGNC Symbol;Acc:HGNC:11896]	0.34623	0.207797	-0.0474215
GPR157	G protein-coupled receptor 157 [Source:HGNC Symbol;Acc:HGNC:23687]	0.34623	-1.45622	-0.517278
SCYL2	SCY1 like pseudokinase 2 [Source:HGNC Symbol;Acc:HGNC:19286]	0.34623	0.934039	0.12235
TPI1	triosephosphate isomerase 1 [Source:HGNC Symbol;Acc:HGNC:12009]	0.34623	1.27148	0.318199
PCDH7	protocadherin 7 [Source:HGNC Symbol;Acc:HGNC:8659]	0.34623	-1.06311	-0.105813
THY1	Thy-1 cell surface antigen [Source:HGNC Symbol;Acc:HGNC:11801]	0.34623	1.23537	0.18456
ALDH3B1	aldehyde dehydrogenase 3 family member B1 [Source:HGNC Symbol;Acc:HGNC:410]	0.34623	0.180444	-0.0137693
BLTP1	bridge-like lipid transfer protein family member 1 [Source:HGNC Symbol;Acc:HGNC:26953]	0.34623	0.0813096	0.13553
CDC5L	cell division cycle 5 like [Source:HGNC Symbol;Acc:HGNC:1743]	0.34623	1.52383	0.154481
CHRDL1	chordin like 1 [Source:HGNC Symbol;Acc:HGNC:29861]	0.34623	-1.58472	-0.441076
IFIT1	interferon induced protein with tetratricopeptide repeats 1 [Source:HGNC Symbol;Acc:HGNC:5407]	0.34623	-1.00181	-0.135774
MEIS2	Meis homeobox 2 [Source:HGNC Symbol;Acc:HGNC:7001]	0.34623	-1.3235	-0.152757
NLRX1	NLR family member X1 [Source:HGNC Symbol;Acc:HGNC:29890]	0.34623	0.388312	0.0490544
PAFAH2	platelet activating factor acetylhydrolase 2 [Source:HGNC Symbol;Acc:HGNC:8579]	0.34623	1.1123	0.113212
RERGL	RERG like [Source:HGNC Symbol;Acc:HGNC:26213]	0.34623	-0.758828	-0.254379
SH3RF3	SH3 domain containing ring finger 3 [Source:HGNC Symbol;Acc:HGNC:24699]	0.34623	1.70725	0.287792
SLC4A4	solute carrier family 4 member 4 [Source:HGNC Symbol;Acc:HGNC:11030]	0.34623	-1.50417	-0.204461
TCF4	transcription factor 4 [Source:HGNC Symbol;Acc:HGNC:11634]	0.34623	0.592667	0.0953093
ZNF26	zinc finger protein 26 [Source:HGNC Symbol;Acc:HGNC:13053]	0.34623	1.27153	0.0879055
CPNE3	copine 3 [Source:HGNC Symbol;Acc:HGNC:2316]	0.347203	-0.170191	0.0270856
SLC26A2	solute carrier family 26 member 2 [Source:HGNC Symbol;Acc:HGNC:10994]	0.347203	0.182058	0.117728
TBC1D23	TBC1 domain family member 23 [Source:HGNC Symbol;Acc:HGNC:25622]	0.347623	0.520017	-0.0895905
NNT	nicotinamide nucleotide transhydrogenase [Source:HGNC Symbol;Acc:HGNC:7863]	0.348222	0.182493	-0.0163745
C11orf58	chromosome 11 open reading frame 58 [Source:HGNC Symbol;Acc:HGNC:16990]	0.348222	-0.825122	-0.160226
ZNF710-AS1	ZNF710 antisense RNA 1 [Source:HGNC Symbol;Acc:HGNC:53141]	0.348222	1.00199	0.105268
PDE6D	phosphodiesterase 6D [Source:HGNC Symbol;Acc:HGNC:8788]	0.348222	1.34544	0.106306
PMP22	peripheral myelin protein 22 [Source:HGNC Symbol;Acc:HGNC:9118]	0.348222	-0.759106	0.166163
SEMA3B	semaphorin 3B [Source:HGNC Symbol;Acc:HGNC:10724]	0.348222	-1.44902	-0.180492
ZNF358	zinc finger protein 358 [Source:HGNC Symbol;Acc:HGNC:16838]	0.348222	-0.927519	-0.169549
KLKB1	kallikrein B1 [Source:HGNC Symbol;Acc:HGNC:6371]	0.348222	-1.58551	-0.390218
LRRC39	leucine rich repeat containing 39 [Source:HGNC Symbol;Acc:HGNC:28228]	0.348222	1.77905	0.347025
NME4	NME/NM23 nucleoside diphosphate kinase 4 [Source:HGNC Symbol;Acc:HGNC:7852]	0.348222	-0.902654	-0.0339425
2024-08-02	argonaute RISC catalytic component 2 [Source:HGNC Symbol;Acc:HGNC:3263]	0.35053	0.667483	0.0664385
FADS1	fatty acid desaturase 1 [Source:HGNC Symbol;Acc:HGNC:3574]	0.350627	-1.59328	-0.225105
NR1D2	nuclear receptor subfamily 1 group D member 2 [Source:HGNC Symbol;Acc:HGNC:7963]	0.351157	0.326965	0.0380734
EPHA7	EPH receptor A7 [Source:HGNC Symbol;Acc:HGNC:3390]	0.351157	0.240028	0.110099
FBXO9	F-box protein 9 [Source:HGNC Symbol;Acc:HGNC:13588]	0.351157	0.975811	0.107973
C3	complement C3 [Source:HGNC Symbol;Acc:HGNC:1318]	0.351157	-1.73604	-0.748281
ODC1	ornithine decarboxylase 1 [Source:HGNC Symbol;Acc:HGNC:8109]	0.351157	1.50068	0.21946
ALG3	ALG3 alpha-1,3- mannosyltransferase [Source:HGNC Symbol;Acc:HGNC:23056]	0.351157	0.996203	0.132925
G3BP2	G3BP stress granule assembly factor 2 [Source:HGNC Symbol;Acc:HGNC:30291]	0.351157	-0.112909	-0.0295997
TNFAIP1	TNF alpha induced protein 1 [Source:HGNC Symbol;Acc:HGNC:11894]	0.351157	1.1322	0.0816483
TXLNG	taxilin gamma [Source:HGNC Symbol;Acc:HGNC:18578]	0.351157	0.572546	0.138667
GPR17	G protein-coupled receptor 17 [Source:HGNC Symbol;Acc:HGNC:4471]	0.351157	-0.00695022	-0.0881846
VIT	vitrin [Source:HGNC Symbol;Acc:HGNC:12697]	0.351157	-1.2334	-0.346854
ZFP36L1	ZFP36 ring finger protein like 1 [Source:HGNC Symbol;Acc:HGNC:1107]	0.351157	-1.39922	-0.12367
C12orf4	chromosome 12 open reading frame 4 [Source:HGNC Symbol;Acc:HGNC:1184]	0.351157	1.51934	0.183637
ITGA9	integrin subunit alpha 9 [Source:HGNC Symbol;Acc:HGNC:6145]	0.351157	0.937357	0.198367
MDM1	Mdm1 nuclear protein [Source:HGNC Symbol;Acc:HGNC:29917]	0.351157	-0.398923	0.155308
NSG1	neuronal vesicle trafficking associated 1 [Source:HGNC Symbol;Acc:HGNC:18790]	0.351157	-1.74915	-0.378659
IL15RA	interleukin 15 receptor subunit alpha [Source:HGNC Symbol;Acc:HGNC:5978]	0.35126	-1.27914	-0.236074
RUNX1T1	RUNX1 partner transcriptional co-repressor 1 [Source:HGNC Symbol;Acc:HGNC:1535]	0.351403	-1.17688	-0.12916
PRRT2	proline rich transmembrane protein 2 [Source:HGNC Symbol;Acc:HGNC:30500]	0.351887	0.35574	0.075285
CAND1	cullin associated and neddylation dissociated 1 [Source:HGNC Symbol;Acc:HGNC:30688]	0.351887	-0.969965	-0.0384828
CAB39L	calcium binding protein 39 like [Source:HGNC Symbol;Acc:HGNC:20290]	0.352856	-1.43436	-0.15236
B3GNT4	UDP-GlcNAc:betaGal beta-1,3-N-acetylglucosaminyltransferase 4 [Source:HGNC Symbol;Acc:HGNC:15683]	0.35362	0.468575	0.200942
PLAAT4	phospholipase A and acyltransferase 4 [Source:HGNC Symbol;Acc:HGNC:9869]	0.355101	-1.16597	-0.294835
PUS7	pseudouridine synthase 7 [Source:HGNC Symbol;Acc:HGNC:26033]	0.35531	1.06917	0.154224
SCPEP1	serine carboxypeptidase 1 [Source:HGNC Symbol;Acc:HGNC:29507]	0.35531	-1.49482	-0.1894
RXRA	retinoid X receptor alpha [Source:HGNC Symbol;Acc:HGNC:10477]	0.355478	-1.05991	-0.0654953
SLC17A3	solute carrier family 17 member 3 [Source:HGNC Symbol;Acc:HGNC:10931]	0.355478	-0.303246	-0.169417
ATL2	atlastin GTPase 2 [Source:HGNC Symbol;Acc:HGNC:24047]	0.355478	-1.3825	-0.318441
HEBP2	heme binding protein 2 [Source:HGNC Symbol;Acc:HGNC:15716]	0.355478	-0.242977	-0.164327
MTMR9	myotubularin related protein 9 [Source:HGNC Symbol;Acc:HGNC:14596]	0.355478	-0.0802769	0.00413838
NAMPT	nicotinamide phosphoribosyltransferase [Source:HGNC Symbol;Acc:HGNC:30092]	0.355478	-1.49073	-0.247313
SERPIND1	serpin family D member 1 [Source:HGNC Symbol;Acc:HGNC:4838]	0.355478	0.761834	-0.00636574
EPB41L4B	erythrocyte membrane protein band 4.1 like 4B [Source:HGNC Symbol;Acc:HGNC:19818]	0.356136	-0.982104	-0.0538537
LRRC4B	leucine rich repeat containing 4B [Source:HGNC Symbol;Acc:HGNC:25042]	0.356262	-0.439961	-0.170467
SPR	sepiapterin reductase [Source:HGNC Symbol;Acc:HGNC:11257]	0.356262	0.96166	0.0506199
HACD2	3-hydroxyacyl-CoA dehydratase 2 [Source:HGNC Symbol;Acc:HGNC:9640]	0.356469	-1.69277	-0.328909
BBS1	Bardet-Biedl syndrome 1 [Source:HGNC Symbol;Acc:HGNC:966]	0.356622	-1.73209	-0.312117
BICD1	BICD cargo adaptor 1 [Source:HGNC Symbol;Acc:HGNC:1049]	0.356622	1.34408	0.199734
NEU3	neuraminidase 3 [Source:HGNC Symbol;Acc:HGNC:7760]	0.357011	1.15495	0.119497
CAMK1	calcium/calmodulin dependent protein kinase I [Source:HGNC Symbol;Acc:HGNC:1459]	0.357055	-1.13793	-0.131276
PDE3A	phosphodiesterase 3A [Source:HGNC Symbol;Acc:HGNC:8778]	0.357055	-0.8317	-0.0919224
ADAM8	ADAM metallopeptidase domain 8 [Source:HGNC Symbol;Acc:HGNC:215]	0.357055	0.119311	-0.0666228
UBFD1	ubiquitin family domain containing 1 [Source:HGNC Symbol;Acc:HGNC:30565]	0.357055	0.791606	0.0561213
B4GALT6	beta-1,4-galactosyltransferase 6 [Source:HGNC Symbol;Acc:HGNC:929]	0.357055	-1.22176	-0.102422
SLC27A3	solute carrier family 27 member 3 [Source:HGNC Symbol;Acc:HGNC:10997]	0.357055	-0.178967	-0.0454388
NAB1	NGFI-A binding protein 1 [Source:HGNC Symbol;Acc:HGNC:7626]	0.357055	-0.727667	-0.114636
FBXO42	F-box protein 42 [Source:HGNC Symbol;Acc:HGNC:29249]	0.358203	-1.33521	-0.0818584
SAC3D1	SAC3 domain containing 1 [Source:HGNC Symbol;Acc:HGNC:30179]	0.358244	-0.578958	-0.144059
KIF5B	kinesin family member 5B [Source:HGNC Symbol;Acc:HGNC:6324]	0.358244	0.426736	0.0888828
ST3GAL4	ST3 beta-galactoside alpha-2,3-sialyltransferase 4 [Source:HGNC Symbol;Acc:HGNC:10864]	0.358244	1.44568	0.127506
CCDC106	coiled-coil domain containing 106 [Source:HGNC Symbol;Acc:HGNC:30181]	0.358244	0.256137	0.159013
INHBA	inhibin subunit beta A [Source:HGNC Symbol;Acc:HGNC:6066]	0.358244	-1.32921	-0.534006
KCNA2	potassium voltage-gated channel subfamily A member 2 [Source:HGNC Symbol;Acc:HGNC:6220]	0.358244	-1.01285	-0.292581
KLF3-AS1	KLF3 antisense RNA 1 [Source:HGNC Symbol;Acc:HGNC:25796]	0.358244	-1.09515	-0.0511657
NDST2	N-deacetylase and N-sulfotransferase 2 [Source:HGNC Symbol;Acc:HGNC:7681]	0.358378	0.982019	0.136556
APBB1IP	amyloid beta precursor protein binding family B member 1 interacting protein [Source:HGNC Symbol;Acc:HGNC:17379]	0.358378	-1.04208	-0.297639
LMBRD1	LMBR1 domain containing 1 [Source:HGNC Symbol;Acc:HGNC:23038]	0.358378	-1.31211	-0.12157
TGFB1	transforming growth factor beta 1 [Source:HGNC Symbol;Acc:HGNC:11766]	0.358378	1.12488	0.0835626
RRM2B	ribonucleotide reductase regulatory TP53 inducible subunit M2B [Source:HGNC Symbol;Acc:HGNC:17296]	0.358522	0.957695	0.105875
ZCCHC14	zinc finger CCHC-type containing 14 [Source:HGNC Symbol;Acc:HGNC:24134]	0.358522	-0.775662	-0.0146896
SGCA	sarcoglycan alpha [Source:HGNC Symbol;Acc:HGNC:10805]	0.358522	1.07719	0.119538
NTN1	netrin 1 [Source:HGNC Symbol;Acc:HGNC:8029]	0.358522	-1.49946	-0.224349
ZNF503-AS2	ZNF503 antisense RNA 2 [Source:HGNC Symbol;Acc:HGNC:23525]	0.358522	0.0114867	0.0467636
MARCHF7	membrane associated ring-CH-type finger 7 [Source:HGNC Symbol;Acc:HGNC:17393]	0.358522	-0.723875	-0.0678875
HMGB2	high mobility group box 2 [Source:HGNC Symbol;Acc:HGNC:5000]	0.358522	-0.0433641	0.0326508
NRF1	nuclear respiratory factor 1 [Source:HGNC Symbol;Acc:HGNC:7996]	0.358522	-0.361854	-0.0732631
RPL39L	ribosomal protein L39 like [Source:HGNC Symbol;Acc:HGNC:17094]	0.358522	1.32693	0.193404
LLGL2	LLGL scribble cell polarity complex component 2 [Source:HGNC Symbol;Acc:HGNC:6629]	0.358522	-1.10161	-0.4252
ANKRD10-IT1	ANKRD10 intronic transcript 1 [Source:HGNC Symbol;Acc:HGNC:39891]	0.358522	-0.0862312	0.0733761
MLF1	myeloid leukemia factor 1 [Source:HGNC Symbol;Acc:HGNC:7125]	0.358522	-0.729352	-0.125816
FMNL3	formin like 3 [Source:HGNC Symbol;Acc:HGNC:23698]	0.358522	1.22704	0.156083
PDZK1	PDZ domain containing 1 [Source:HGNC Symbol;Acc:HGNC:8821]	0.358522	0.586638	0.0682885
KCNIP2	potassium voltage-gated channel interacting protein 2 [Source:HGNC Symbol;Acc:HGNC:15522]	0.359972	-1.13836	-0.302601
DLAT	dihydrolipoamide S-acetyltransferase [Source:HGNC Symbol;Acc:HGNC:2896]	0.360052	0.337475	0.00819953
HADH	hydroxyacyl-CoA dehydrogenase [Source:HGNC Symbol;Acc:HGNC:4799]	0.360052	0.360118	0.0269595
SGTA	small glutamine rich tetratricopeptide repeat co-chaperone alpha [Source:HGNC Symbol;Acc:HGNC:10819]	0.360052	1.54629	0.218963
BMPER	BMP binding endothelial regulator [Source:HGNC Symbol;Acc:HGNC:24154]	0.361816	-1.7777	-0.473902
PPP2CA	protein phosphatase 2 catalytic subunit alpha [Source:HGNC Symbol;Acc:HGNC:9299]	0.361994	1.11072	0.112037
ZMPSTE24	zinc metallopeptidase STE24 [Source:HGNC Symbol;Acc:HGNC:12877]	0.361994	0.728225	0.0821908
NELFE	negative elongation factor complex member E [Source:HGNC Symbol;Acc:HGNC:13974]	0.361994	-0.47544	-0.217483
SAMHD1	SAM and HD domain containing deoxynucleoside triphosphate triphosphohydrolase 1 [Source:HGNC Symbol;Acc:HGNC:15925]	0.361994	-1.3041	-0.203756
ZNF23	zinc finger protein 23 [Source:HGNC Symbol;Acc:HGNC:13023]	0.361994	-1.86439	-0.573531
TRIM37	tripartite motif containing 37 [Source:HGNC Symbol;Acc:HGNC:7523]	0.361994	0.894483	0.0212042
GULP1	GULP PTB domain containing engulfment adaptor 1 [Source:HGNC Symbol;Acc:HGNC:18649]	0.36205	-1.35419	-0.165712
HCFC2	host cell factor C2 [Source:HGNC Symbol;Acc:HGNC:24972]	0.362982	1.16188	0.12022
DUOXA1	dual oxidase maturation factor 1 [Source:HGNC Symbol;Acc:HGNC:26507]	0.362982	-1.66309	-0.650696
NXF3	nuclear RNA export factor 3 [Source:HGNC Symbol;Acc:HGNC:8073]	0.362982	-0.0706771	-0.258331
RNF103	ring finger protein 103 [Source:HGNC Symbol;Acc:HGNC:12859]	0.362982	-0.810175	-0.105189
CEBPB	CCAAT enhancer binding protein beta [Source:HGNC Symbol;Acc:HGNC:1834]	0.362982	-1.27517	-0.201251
DEGS1	delta 4-desaturase, sphingolipid 1 [Source:HGNC Symbol;Acc:HGNC:13709]	0.362982	-1.48113	-0.273009
KNTC1	kinetochore associated 1 [Source:HGNC Symbol;Acc:HGNC:17255]	0.363855	0.68549	0.0800633
TNPO3	transportin 3 [Source:HGNC Symbol;Acc:HGNC:17103]	0.36447	0.130913	0.0211842
FEN1	flap structure-specific endonuclease 1 [Source:HGNC Symbol;Acc:HGNC:3650]	0.36447	0.939859	0.0876723
ARHGAP10	Rho GTPase activating protein 10 [Source:HGNC Symbol;Acc:HGNC:26099]	0.36447	-1.62021	-0.163353
SSUH2	ssu-2 homolog [Source:HGNC Symbol;Acc:HGNC:24809]	0.364505	1.5433	0.239216
PCDH9	protocadherin 9 [Source:HGNC Symbol;Acc:HGNC:8661]	0.367105	-0.301629	0.0420297
TEAD2	TEA domain transcription factor 2 [Source:HGNC Symbol;Acc:HGNC:11715]	0.367105	-0.203547	-0.1428
CASZ1	castor zinc finger 1 [Source:HGNC Symbol;Acc:HGNC:26002]	0.367105	1.4639	0.130636
GDPD3	glycerophosphodiester phosphodiesterase domain containing 3 [Source:HGNC Symbol;Acc:HGNC:28638]	0.367105	0.920102	0.132793
MACROD1	mono-ADP ribosylhydrolase 1 [Source:HGNC Symbol;Acc:HGNC:29598]	0.367105	0.895448	0.0775267
STAG1	STAG1 cohesin complex component [Source:HGNC Symbol;Acc:HGNC:11354]	0.367105	-0.568819	0.0644694
SIGLEC5	sialic acid binding Ig like lectin 5 [Source:HGNC Symbol;Acc:HGNC:10874]	0.367105	0.299995	-0.202504
ARHGAP33	Rho GTPase activating protein 33 [Source:HGNC Symbol;Acc:HGNC:23085]	0.367105	-0.118812	-0.23424
BRINP1	BMP/retinoic acid inducible neural specific 1 [Source:HGNC Symbol;Acc:HGNC:2687]	0.367105	-0.75199	-0.178805
C1QL1	complement C1q like 1 [Source:HGNC Symbol;Acc:HGNC:24182]	0.367105	-0.154719	-0.4512
KLF10	KLF transcription factor 10 [Source:HGNC Symbol;Acc:HGNC:11810]	0.367105	-1.59348	-0.354822
MYO1B	myosin IB [Source:HGNC Symbol;Acc:HGNC:7596]	0.367105	0.715571	0.104329
RCAN3	RCAN family member 3 [Source:HGNC Symbol;Acc:HGNC:3042]	0.367105	0.624361	0.0240417
ST3GAL5	ST3 beta-galactoside alpha-2,3-sialyltransferase 5 [Source:HGNC Symbol;Acc:HGNC:10872]	0.367105	-0.635663	-0.120647
IGSF1	immunoglobulin superfamily member 1 [Source:HGNC Symbol;Acc:HGNC:5948]	0.367105	-1.82893	-0.510121
GNAI2	G protein subunit alpha i2 [Source:HGNC Symbol;Acc:HGNC:4385]	0.367105	0.82813	0.562482
FTH1	ferritin heavy chain 1 [Source:HGNC Symbol;Acc:HGNC:3976]	0.367105	-0.286477	0.478482
SYNJ2BP	synaptojanin 2 binding protein [Source:HGNC Symbol;Acc:HGNC:18955]	0.367105	-0.0774827	-0.0308543
BRD2	bromodomain containing 2 [Source:HGNC Symbol;Acc:HGNC:1103]	0.367105	-0.472023	-0.00244402
FAM53C	family with sequence similarity 53 member C [Source:HGNC Symbol;Acc:HGNC:1336]	0.367105	-0.828368	0.00222385
SREBF2	sterol regulatory element binding transcription factor 2 [Source:HGNC Symbol;Acc:HGNC:11290]	0.367105	-1.16237	-0.170916
DDR2	discoidin domain receptor tyrosine kinase 2 [Source:HGNC Symbol;Acc:HGNC:2731]	0.368398	-0.885601	-0.144636
SYNE2	spectrin repeat containing nuclear envelope protein 2 [Source:HGNC Symbol;Acc:HGNC:17084]	0.369027	-1.27659	-0.238036
ADAMTS12	ADAM metallopeptidase with thrombospondin type 1 motif 12 [Source:HGNC Symbol;Acc:HGNC:14605]	0.369546	0.980437	0.196179
EXTL2	exostosin like glycosyltransferase 2 [Source:HGNC Symbol;Acc:HGNC:3516]	0.370375	-1.33352	-0.122351
HOOK1	hook microtubule tethering protein 1 [Source:HGNC Symbol;Acc:HGNC:19884]	0.373298	-1.56959	-0.311805
ZNF408	zinc finger protein 408 [Source:HGNC Symbol;Acc:HGNC:20041]	0.373298	1.15303	0.161292
DMWD	DM1 locus, WD repeat containing [Source:HGNC Symbol;Acc:HGNC:2936]	0.374494	1.29654	0.18032
PPAN	peter pan homolog [Source:HGNC Symbol;Acc:HGNC:9227]	0.374494	-0.376428	-0.194835
VBP1	VHL binding protein 1 [Source:HGNC Symbol;Acc:HGNC:12662]	0.374494	0.0904637	-0.0593681
PTPRS	protein tyrosine phosphatase receptor type S [Source:HGNC Symbol;Acc:HGNC:9681]	0.374673	-1.13557	-0.164845
GTF2H2B	general transcription factor IIH subunit 2B (pseudogene) [Source:HGNC Symbol;Acc:HGNC:31393]	0.375238	-0.402791	-0.223154
TUSC3	tumor suppressor candidate 3 [Source:HGNC Symbol;Acc:HGNC:30242]	0.375238	-0.988301	-0.147144
PLEKHF2	pleckstrin homology and FYVE domain containing 2 [Source:HGNC Symbol;Acc:HGNC:20757]	0.378369	0.0405706	0.0232598
STOML2	stomatin like 2 [Source:HGNC Symbol;Acc:HGNC:14559]	0.378435	-0.426837	-0.0765937
FAM50A	family with sequence similarity 50 member A [Source:HGNC Symbol;Acc:HGNC:18786]	0.379075	1.32001	0.173943
ACSM1	acyl-CoA synthetase medium chain family member 1 [Source:HGNC Symbol;Acc:HGNC:18049]	0.379784	-0.28112	0.113769
ZMYM2	zinc finger MYM-type containing 2 [Source:HGNC Symbol;Acc:HGNC:12989]	0.379784	-0.903649	-0.0298806
INPP1	inositol polyphosphate-1-phosphatase [Source:HGNC Symbol;Acc:HGNC:6071]	0.379852	-1.10848	-0.0662335
BLMH	bleomycin hydrolase [Source:HGNC Symbol;Acc:HGNC:1059]	0.380143	0.184145	0.0246836
ACADL	acyl-CoA dehydrogenase long chain [Source:HGNC Symbol;Acc:HGNC:88]	0.380143	-1.23689	-0.228168
LINC02981	long intergenic non-protein coding RNA 2981 [Source:HGNC Symbol;Acc:HGNC:56055]	0.380143	-0.246742	-0.135431
PDGFB	platelet derived growth factor subunit B [Source:HGNC Symbol;Acc:HGNC:8800]	0.38022	1.20823	0.162848
CDH16	cadherin 16 [Source:HGNC Symbol;Acc:HGNC:1755]	0.38022	1.37412	0.154305
EYA4	EYA transcriptional coactivator and phosphatase 4 [Source:HGNC Symbol;Acc:HGNC:3522]	0.38022	-0.724453	-0.0280031
SMARCAL1	SWI/SNF related, matrix associated, actin dependent regulator of chromatin, subfamily a like 1 [Source:HGNC Symbol;Acc:HGNC:11102]	0.380247	-1.57459	-0.137862
PRELP	proline and arginine rich end leucine rich repeat protein [Source:HGNC Symbol;Acc:HGNC:9357]	0.380247	0.31399	0.300677
CHST10	carbohydrate sulfotransferase 10 [Source:HGNC Symbol;Acc:HGNC:19650]	0.380819	-1.49848	-0.178135
NISCH	nischarin [Source:HGNC Symbol;Acc:HGNC:18006]	0.380819	0.242677	0.0734232
ANKRD33B	ankyrin repeat domain 33B [Source:HGNC Symbol;Acc:HGNC:35240]	0.380819	1.38587	0.479718
ENTPD2	ectonucleoside triphosphate diphosphohydrolase 2 [Source:HGNC Symbol;Acc:HGNC:3364]	0.380819	-1.59692	-0.302733
GLRX3	glutaredoxin 3 [Source:HGNC Symbol;Acc:HGNC:15987]	0.380819	1.16688	0.0937605
ITGA1	integrin subunit alpha 1 [Source:HGNC Symbol;Acc:HGNC:6134]	0.380819	1.5876	0.233766
TBX19	T-box transcription factor 19 [Source:HGNC Symbol;Acc:HGNC:11596]	0.381041	0.465665	0.00222665
CDK14	cyclin dependent kinase 14 [Source:HGNC Symbol;Acc:HGNC:8883]	0.381041	-0.905694	-0.158952
MAD2L1BP	MAD2L1 binding protein [Source:HGNC Symbol;Acc:HGNC:21059]	0.381041	0.375095	0.0261425
PDZD2	PDZ domain containing 2 [Source:HGNC Symbol;Acc:HGNC:18486]	0.381041	-0.269928	0.00416341
HOGA1	4-hydroxy-2-oxoglutarate aldolase 1 [Source:HGNC Symbol;Acc:HGNC:25155]	0.381809	1.35951	0.329133
DCTN2	dynactin subunit 2 [Source:HGNC Symbol;Acc:HGNC:2712]	0.381813	-0.525919	-0.206959
MAK16	MAK16 homolog [Source:HGNC Symbol;Acc:HGNC:13703]	0.381813	1.10139	0.109405
HOMER1	homer scaffold protein 1 [Source:HGNC Symbol;Acc:HGNC:17512]	0.38229	0.921833	0.209793
TPR	translocated promoter region, nuclear basket protein [Source:HGNC Symbol;Acc:HGNC:12017]	0.382293	-0.104159	0.0276258
SUB1	SUB1 regulator of transcription [Source:HGNC Symbol;Acc:HGNC:19985]	0.383712	-0.587514	-0.116914
MZT2B	mitotic spindle organizing protein 2B [Source:HGNC Symbol;Acc:HGNC:25886]	0.385448	-1.81474	-0.284446
RRM2	ribonucleotide reductase regulatory subunit M2 [Source:HGNC Symbol;Acc:HGNC:10452]	0.385448	0.981786	0.282339
ADCY1	adenylate cyclase 1 [Source:HGNC Symbol;Acc:HGNC:232]	0.385448	-0.448071	-0.129264
CD247	CD247 molecule [Source:HGNC Symbol;Acc:HGNC:1677]	0.385448	-0.073341	-0.032893
SMURF1	SMAD specific E3 ubiquitin protein ligase 1 [Source:HGNC Symbol;Acc:HGNC:16807]	0.386955	1.54828	0.121073
GABBR1	gamma-aminobutyric acid type B receptor subunit 1 [Source:HGNC Symbol;Acc:HGNC:4070]	0.388777	0.0147899	0.0397219
DNPEP	aspartyl aminopeptidase [Source:HGNC Symbol;Acc:HGNC:2981]	0.388777	0.166433	0.0141861
SORD	sorbitol dehydrogenase [Source:HGNC Symbol;Acc:HGNC:11184]	0.388777	-1.52489	-0.232055
UCK2	uridine-cytidine kinase 2 [Source:HGNC Symbol;Acc:HGNC:12562]	0.388777	0.548935	0.086982
CCSER2	coiled-coil serine rich protein 2 [Source:HGNC Symbol;Acc:HGNC:29197]	0.388909	0.649691	0.00301789
DEDD	death effector domain containing [Source:HGNC Symbol;Acc:HGNC:2755]	0.388939	1.25608	0.135368
PLA2G5	phospholipase A2 group V [Source:HGNC Symbol;Acc:HGNC:9038]	0.388939	-1.13718	-0.116824
KIF13B	kinesin family member 13B [Source:HGNC Symbol;Acc:HGNC:14405]	0.388939	0.46827	0.123053
TGFBR1	transforming growth factor beta receptor 1 [Source:HGNC Symbol;Acc:HGNC:11772]	0.389301	0.827602	0.217812
ULK4	unc-51 like kinase 4 [Source:HGNC Symbol;Acc:HGNC:15784]	0.389301	-1.02707	-0.202962
INHBB	inhibin subunit beta B [Source:HGNC Symbol;Acc:HGNC:6067]	0.390032	1.36241	0.261593
FH	fumarate hydratase [Source:HGNC Symbol;Acc:HGNC:3700]	0.390203	-0.337782	-0.519288
KCTD12	potassium channel tetramerization domain containing 12 [Source:HGNC Symbol;Acc:HGNC:14678]	0.390812	-1.21044	-0.260701
FRMD4A	FERM domain containing 4A [Source:HGNC Symbol;Acc:HGNC:25491]	0.390812	-1.16177	-0.10599
CADPS	calcium dependent secretion activator [Source:HGNC Symbol;Acc:HGNC:1426]	0.390812	0.846934	0.18437
SH3TC2	SH3 domain and tetratricopeptide repeats 2 [Source:HGNC Symbol;Acc:HGNC:29427]	0.390812	-1.71426	-0.341724
DCP1A	decapping mRNA 1A [Source:HGNC Symbol;Acc:HGNC:18714]	0.390812	-1.31405	-0.109748
GNB1	G protein subunit beta 1 [Source:HGNC Symbol;Acc:HGNC:4396]	0.390812	0.524028	0.108262
ZNF271P	zinc finger protein 271, pseudogene [Source:HGNC Symbol;Acc:HGNC:13065]	0.391526	0.695917	0.123201
NEK5	NIMA related kinase 5 [Source:HGNC Symbol;Acc:HGNC:7748]	0.391526	1.79784	0.436865
PLCL1	phospholipase C like 1 (inactive) [Source:HGNC Symbol;Acc:HGNC:9063]	0.392413	-0.354415	0.00330359
PMS2P5	PMS1 homolog 2, mismatch repair system component pseudogene 5 [Source:HGNC Symbol;Acc:HGNC:9130]	0.392413	0.158138	0.170658
NCBP3	nuclear cap binding subunit 3 [Source:HGNC Symbol;Acc:HGNC:24612]	0.392796	1.29188	0.318371
ZNF334	zinc finger protein 334 [Source:HGNC Symbol;Acc:HGNC:15806]	0.392796	-0.00401524	-0.0438192
ADGRL4	adhesion G protein-coupled receptor L4 [Source:HGNC Symbol;Acc:HGNC:20822]	0.392886	1.51173	0.281206
CCDC15	coiled-coil domain containing 15 [Source:HGNC Symbol;Acc:HGNC:25798]	0.392915	-0.0500043	-0.0560443
SLC28A3	solute carrier family 28 member 3 [Source:HGNC Symbol;Acc:HGNC:16484]	0.392915	-1.35994	-0.771524
THOP1	thimet oligopeptidase 1 [Source:HGNC Symbol;Acc:HGNC:11793]	0.393035	0.883959	0.0962024
ZNF24	zinc finger protein 24 [Source:HGNC Symbol;Acc:HGNC:13032]	0.393035	-0.690948	-0.0358611
PIK3CA	phosphatidylinositol-4,5-bisphosphate 3-kinase catalytic subunit alpha [Source:HGNC Symbol;Acc:HGNC:8975]	0.393063	-0.211232	-0.0330386
ACE	angiotensin I converting enzyme [Source:HGNC Symbol;Acc:HGNC:2707]	0.393063	1.02631	0.105983
DNAH7	dynein axonemal heavy chain 7 [Source:HGNC Symbol;Acc:HGNC:18661]	0.393063	0.194985	-0.195394
ACKR3	atypical chemokine receptor 3 [Source:HGNC Symbol;Acc:HGNC:23692]	0.393063	-1.25716	-0.283825
MTDH	metadherin [Source:HGNC Symbol;Acc:HGNC:29608]	0.396371	-1.22602	-0.101002
SESN1	sestrin 1 [Source:HGNC Symbol;Acc:HGNC:21595]	0.397211	-1.11729	-0.151169
MS4A2	membrane spanning 4-domains A2 [Source:HGNC Symbol;Acc:HGNC:7316]	0.397266	-1.2629	-0.376696
CDADC1	cytidine and dCMP deaminase domain containing 1 [Source:HGNC Symbol;Acc:HGNC:20299]	0.397269	1.2102	0.201078
RNF121	ring finger protein 121 [Source:HGNC Symbol;Acc:HGNC:21070]	0.397782	-0.347605	-0.0820155
TMOD2	tropomodulin 2 [Source:HGNC Symbol;Acc:HGNC:11872]	0.397782	-1.31522	-0.180932
ATP10D	ATPase phospholipid transporting 10D (putative) [Source:HGNC Symbol;Acc:HGNC:13549]	0.397782	0.342304	0.109964
MBNL1	muscleblind like splicing regulator 1 [Source:HGNC Symbol;Acc:HGNC:6923]	0.397782	-1.02963	-0.0849615
WHRN	whirlin [Source:HGNC Symbol;Acc:HGNC:16361]	0.397782	0.701177	0.00385668
EPM2A	EPM2A glucan phosphatase, laforin [Source:HGNC Symbol;Acc:HGNC:3413]	0.397782	0.917644	0.0598475
FAM204A	family with sequence similarity 204 member A [Source:HGNC Symbol;Acc:HGNC:25794]	0.397782	1.54242	0.151113
MAP3K2	mitogen-activated protein kinase kinase kinase 2 [Source:HGNC Symbol;Acc:HGNC:6854]	0.397782	-0.354095	-0.0285822
NSD3	nuclear receptor binding SET domain protein 3 [Source:HGNC Symbol;Acc:HGNC:12767]	0.397782	0.986937	0.116421
COL18A1	collagen type XVIII alpha 1 chain [Source:HGNC Symbol;Acc:HGNC:2195]	0.397782	-0.000243327	-0.00949185
FKTN	fukutin [Source:HGNC Symbol;Acc:HGNC:3622]	0.397782	0.0565438	0.0593351
PLAC8	placenta associated 8 [Source:HGNC Symbol;Acc:HGNC:19254]	0.398166	-1.74166	-0.513751
TPO	thyroid peroxidase [Source:HGNC Symbol;Acc:HGNC:12015]	0.399079	0.478832	0.155901
CAMK1G	calcium/calmodulin dependent protein kinase IG [Source:HGNC Symbol;Acc:HGNC:14585]	0.399167	0.0519	0.0700019
KCNT2	potassium sodium-activated channel subfamily T member 2 [Source:HGNC Symbol;Acc:HGNC:18866]	0.399167	-1.03997	-0.359632
PLLP	plasmolipin [Source:HGNC Symbol;Acc:HGNC:18553]	0.399556	-1.46728	-0.351052
DDX21	DExD-box helicase 21 [Source:HGNC Symbol;Acc:HGNC:2744]	0.400052	0.770126	0.138953
PCLO	piccolo presynaptic cytomatrix protein [Source:HGNC Symbol;Acc:HGNC:13406]	0.401161	1.00925	0.138442
ISCA1	iron-sulfur cluster assembly 1 [Source:HGNC Symbol;Acc:HGNC:28660]	0.401161	-0.0502958	-0.0401368
PEBP1	phosphatidylethanolamine binding protein 1 [Source:HGNC Symbol;Acc:HGNC:8630]	0.401161	-1.49836	-0.250469
RNF144B	ring finger protein 144B [Source:HGNC Symbol;Acc:HGNC:21578]	0.401161	-1.09802	-0.0878343
MAB21L2	mab-21 like 2 [Source:HGNC Symbol;Acc:HGNC:6758]	0.4012	-0.679802	-0.312132
GALT	galactose-1-phosphate uridylyltransferase [Source:HGNC Symbol;Acc:HGNC:4135]	0.4012	-0.878177	-0.122876
MKNK2	MAPK interacting serine/threonine kinase 2 [Source:HGNC Symbol;Acc:HGNC:7111]	0.4012	-1.33361	-0.156038
TMEM106B	transmembrane protein 106B [Source:HGNC Symbol;Acc:HGNC:22407]	0.401204	-0.922886	-0.161692
CITED2	Cbp/p300 interacting transactivator with Glu/Asp rich carboxy-terminal domain 2 [Source:HGNC Symbol;Acc:HGNC:1987]	0.401204	-0.531649	-0.0823236
MFHAS1	multifunctional ROCO family signaling regulator 1 [Source:HGNC Symbol;Acc:HGNC:16982]	0.401204	-0.981213	-0.109466
DDX11	DEAD/H-box helicase 11 [Source:HGNC Symbol;Acc:HGNC:2736]	0.401204	0.116437	-0.362491
MAP3K11	mitogen-activated protein kinase kinase kinase 11 [Source:HGNC Symbol;Acc:HGNC:6850]	0.401204	0.342908	-0.0177456
TAF15	TATA-box binding protein associated factor 15 [Source:HGNC Symbol;Acc:HGNC:11547]	0.401204	0.167333	0.0215814
FBLIM1	filamin binding LIM protein 1 [Source:HGNC Symbol;Acc:HGNC:24686]	0.40155	-0.834192	-0.0966173
SLC29A2	solute carrier family 29 member 2 [Source:HGNC Symbol;Acc:HGNC:11004]	0.40155	-0.72272	-0.0827975
NIPSNAP2	nipsnap homolog 2 [Source:HGNC Symbol;Acc:HGNC:4179]	0.402195	0.708165	-0.0430858
NDUFC2	NADH:ubiquinone oxidoreductase subunit C2 [Source:HGNC Symbol;Acc:HGNC:7706]	0.402195	-0.595563	-0.13645
TOP1	DNA topoisomerase I [Source:HGNC Symbol;Acc:HGNC:11986]	0.402195	-0.566055	-0.00368288
STIM2	stromal interaction molecule 2 [Source:HGNC Symbol;Acc:HGNC:19205]	0.402195	-1.56275	-0.166922
COL9A3	collagen type IX alpha 3 chain [Source:HGNC Symbol;Acc:HGNC:2219]	0.402195	-1.49748	-0.240423
ULK3	unc-51 like kinase 3 [Source:HGNC Symbol;Acc:HGNC:19703]	0.402195	-1.3028	-0.212905
FANCI	FA complementation group I [Source:HGNC Symbol;Acc:HGNC:25568]	0.403069	0.744479	0.0476248
FAM169A	family with sequence similarity 169 member A [Source:HGNC Symbol;Acc:HGNC:29138]	0.403069	0.101428	0.103819
SDHC	succinate dehydrogenase complex subunit C [Source:HGNC Symbol;Acc:HGNC:10682]	0.403069	-0.250342	-0.0840484
BSN	bassoon presynaptic cytomatrix protein [Source:HGNC Symbol;Acc:HGNC:1117]	0.403069	-1.16678	-0.301464
PPM1E	protein phosphatase, Mg2+/Mn2+ dependent 1E [Source:HGNC Symbol;Acc:HGNC:19322]	0.403069	-0.690539	-0.336037
LRCH3	leucine rich repeats and calponin homology domain containing 3 [Source:HGNC Symbol;Acc:HGNC:28637]	0.403484	-0.162875	0.0419741
COQ3	coenzyme Q3, methyltransferase [Source:HGNC Symbol;Acc:HGNC:18175]	0.404557	0.955531	0.0722688
NBR2	neighbor of BRCA1 lncRNA 2 [Source:HGNC Symbol;Acc:HGNC:20691]	0.404557	-0.482707	0.0355533
GAB2	GRB2 associated binding protein 2 [Source:HGNC Symbol;Acc:HGNC:14458]	0.404557	1.35939	0.137961
MAMSTR	MEF2 activating motif and SAP domain containing transcriptional regulator [Source:HGNC Symbol;Acc:HGNC:26689]	0.404625	-1.21973	-0.239844
C1QB	complement C1q B chain [Source:HGNC Symbol;Acc:HGNC:1242]	0.404625	-0.37931	0.0991782
SERPINI1	serpin family I member 1 [Source:HGNC Symbol;Acc:HGNC:8943]	0.404625	1.3954	0.254426
STIMATE	STIM activating enhancer [Source:HGNC Symbol;Acc:HGNC:30526]	0.404625	-0.673942	-0.408666
RALB	RAS like proto-oncogene B [Source:HGNC Symbol;Acc:HGNC:9840]	0.405399	1.14056	0.140406
C21orf91	chromosome 21 open reading frame 91 [Source:HGNC Symbol;Acc:HGNC:16459]	0.405399	0.628686	0.145312
CHPF	chondroitin polymerizing factor [Source:HGNC Symbol;Acc:HGNC:24291]	0.405399	-0.211495	-0.0186925
CYP2J2	cytochrome P450 family 2 subfamily J member 2 [Source:HGNC Symbol;Acc:HGNC:2634]	0.405399	0.940498	0.227976
MTMR8	myotubularin related protein 8 [Source:HGNC Symbol;Acc:HGNC:16825]	0.405399	-0.0945102	-0.0195088
NDUFAF5	NADH:ubiquinone oxidoreductase complex assembly factor 5 [Source:HGNC Symbol;Acc:HGNC:15899]	0.405399	1.50601	0.144531
PDE10A	phosphodiesterase 10A [Source:HGNC Symbol;Acc:HGNC:8772]	0.405399	0.720528	-0.0257702
POLD2	DNA polymerase delta 2, accessory subunit [Source:HGNC Symbol;Acc:HGNC:9176]	0.405399	1.19907	0.445331
PRDM16	PR/SET domain 16 [Source:HGNC Symbol;Acc:HGNC:14000]	0.405399	0.668563	0.124724
SLC22A5	solute carrier family 22 member 5 [Source:HGNC Symbol;Acc:HGNC:10969]	0.405399	-1.50328	-0.183273
ENPP1	ectonucleotide pyrophosphatase/phosphodiesterase 1 [Source:HGNC Symbol;Acc:HGNC:3356]	0.406069	-0.0871561	0.0235443
ZC3H3	zinc finger CCCH-type containing 3 [Source:HGNC Symbol;Acc:HGNC:28972]	0.406266	0.468114	-0.0261194
CENPF	centromere protein F [Source:HGNC Symbol;Acc:HGNC:1857]	0.406266	1.01163	0.307653
PLCG2	phospholipase C gamma 2 [Source:HGNC Symbol;Acc:HGNC:9066]	0.406266	-0.450054	-0.14475
KLF3	KLF transcription factor 3 [Source:HGNC Symbol;Acc:HGNC:16516]	0.407208	-0.203011	-0.00391991
TRAF6	TNF receptor associated factor 6 [Source:HGNC Symbol;Acc:HGNC:12036]	0.407208	0.931029	0.13739
PPARA	peroxisome proliferator activated receptor alpha [Source:HGNC Symbol;Acc:HGNC:9232]	0.407208	1.04552	0.130261
PLAU	plasminogen activator, urokinase [Source:HGNC Symbol;Acc:HGNC:9052]	0.407208	0.16686	-0.0297176
CNPPD1	cyclin Pas1/PHO80 domain containing 1 [Source:HGNC Symbol;Acc:HGNC:25220]	0.407208	0.32904	0.0462235
TXK	TXK tyrosine kinase [Source:HGNC Symbol;Acc:HGNC:12434]	0.407208	0.0746887	0.0899503
OSBPL2	oxysterol binding protein like 2 [Source:HGNC Symbol;Acc:HGNC:15761]	0.407208	1.13621	0.123713
CD300C	CD300c molecule [Source:HGNC Symbol;Acc:HGNC:19320]	0.407208	-0.565996	-0.158396
CRYBG1	crystallin beta-gamma domain containing 1 [Source:HGNC Symbol;Acc:HGNC:356]	0.407208	0.780022	0.138267
CYP3A5	cytochrome P450 family 3 subfamily A member 5 [Source:HGNC Symbol;Acc:HGNC:2638]	0.407208	0.323787	0.0378997
INPP5J	inositol polyphosphate-5-phosphatase J [Source:HGNC Symbol;Acc:HGNC:8956]	0.407208	-1.51655	-0.303995
MTMR2	myotubularin related protein 2 [Source:HGNC Symbol;Acc:HGNC:7450]	0.407208	1.26824	0.111027
RABEP1	rabaptin, RAB GTPase binding effector protein 1 [Source:HGNC Symbol;Acc:HGNC:17677]	0.408085	1.06951	0.136668
SERPINH1	serpin family H member 1 [Source:HGNC Symbol;Acc:HGNC:1546]	0.408085	0.800909	0.143353
EML1	EMAP like 1 [Source:HGNC Symbol;Acc:HGNC:3330]	0.4086	-1.44379	-0.202617
QPRT	quinolinate phosphoribosyltransferase [Source:HGNC Symbol;Acc:HGNC:9755]	0.409021	-0.813841	-0.0995688
HDAC4	histone deacetylase 4 [Source:HGNC Symbol;Acc:HGNC:14063]	0.409021	-1.24736	-0.111779
RARRES1	retinoic acid receptor responder 1 [Source:HGNC Symbol;Acc:HGNC:9867]	0.409021	-1.47247	-0.523146
ANKFY1	ankyrin repeat and FYVE domain containing 1 [Source:HGNC Symbol;Acc:HGNC:20763]	0.409959	-0.450952	0.003077
ARHGAP45	Rho GTPase activating protein 45 [Source:HGNC Symbol;Acc:HGNC:17102]	0.409959	-0.0359063	-0.161538
ZXDC	ZXD family zinc finger C [Source:HGNC Symbol;Acc:HGNC:28160]	0.410097	0.0714126	0.0360737
LEPROT	leptin receptor overlapping transcript [Source:HGNC Symbol;Acc:HGNC:29477]	0.410162	-1.31403	-0.144245
COX15	cytochrome c oxidase assembly homolog COX15 [Source:HGNC Symbol;Acc:HGNC:2263]	0.410162	0.739035	0.0479946
SKIC2	SKI2 subunit of superkiller complex [Source:HGNC Symbol;Acc:HGNC:10898]	0.410162	-1.38448	-0.533514
PLVAP	plasmalemma vesicle associated protein [Source:HGNC Symbol;Acc:HGNC:13635]	0.410162	0.677402	0.0831515
EPS15	epidermal growth factor receptor pathway substrate 15 [Source:HGNC Symbol;Acc:HGNC:3419]	0.410162	-0.858992	-0.136985
TMX4	thioredoxin related transmembrane protein 4 [Source:HGNC Symbol;Acc:HGNC:25237]	0.410162	-1.31894	-0.150777
SETD3	SET domain containing 3, actin N3(tau)-histidine methyltransferase [Source:HGNC Symbol;Acc:HGNC:20493]	0.410162	1.05368	0.0627247
LMAN1	lectin, mannose binding 1 [Source:HGNC Symbol;Acc:HGNC:6631]	0.410162	0.2396	0.107168
CEACAM19	CEA cell adhesion molecule 19 [Source:HGNC Symbol;Acc:HGNC:31951]	0.410162	1.04741	0.171478
FRS3	fibroblast growth factor receptor substrate 3 [Source:HGNC Symbol;Acc:HGNC:16970]	0.410162	0.743312	0.0194526
KLHL13	kelch like family member 13 [Source:HGNC Symbol;Acc:HGNC:22931]	0.410162	0.975568	0.125061
NUP37	nucleoporin 37 [Source:HGNC Symbol;Acc:HGNC:29929]	0.410162	-0.736282	-0.0892404
SMYD5	SMYD family member 5 [Source:HGNC Symbol;Acc:HGNC:16258]	0.410162	1.2527	0.160172
ROCK1	Rho associated coiled-coil containing protein kinase 1 [Source:HGNC Symbol;Acc:HGNC:10251]	0.410162	1.18452	0.179981
PDE1A	phosphodiesterase 1A [Source:HGNC Symbol;Acc:HGNC:8774]	0.410162	-1.38567	-0.189248
SNX16	sorting nexin 16 [Source:HGNC Symbol;Acc:HGNC:14980]	0.410162	0.23821	0.032417
BAP1	BRCA1 associated protein 1 [Source:HGNC Symbol;Acc:HGNC:950]	0.410162	0.695567	0.031023
HDAC9	histone deacetylase 9 [Source:HGNC Symbol;Acc:HGNC:14065]	0.410162	1.42297	0.2356
MMP9	matrix metallopeptidase 9 [Source:HGNC Symbol;Acc:HGNC:7176]	0.410162	0.573782	0.264724
RNASEH1	ribonuclease H1 [Source:HGNC Symbol;Acc:HGNC:18466]	0.411042	-1.07862	-0.0687893
PDIA5	protein disulfide isomerase family A member 5 [Source:HGNC Symbol;Acc:HGNC:24811]	0.411329	1.14623	0.170134
NPR3	natriuretic peptide receptor 3 [Source:HGNC Symbol;Acc:HGNC:7945]	0.411954	-0.732999	-0.103136
CTNNBL1	catenin beta like 1 [Source:HGNC Symbol;Acc:HGNC:15879]	0.412316	-1.34148	-0.110668
NDNF	neuron derived neurotrophic factor [Source:HGNC Symbol;Acc:HGNC:26256]	0.412316	0.27837	0.054821
PKIG	cAMP-dependent protein kinase inhibitor gamma [Source:HGNC Symbol;Acc:HGNC:9019]	0.412316	-1.09982	-0.210779
STRN4	striatin 4 [Source:HGNC Symbol;Acc:HGNC:15721]	0.412316	1.13101	0.0908199
CCNC	cyclin C [Source:HGNC Symbol;Acc:HGNC:1581]	0.412354	0.95143	0.0948761
DGKZ	diacylglycerol kinase zeta [Source:HGNC Symbol;Acc:HGNC:2857]	0.412354	1.12941	0.102407
FAM193B	family with sequence similarity 193 member B [Source:HGNC Symbol;Acc:HGNC:25524]	0.412354	0.543349	0.254274
STX1A	syntaxin 1A [Source:HGNC Symbol;Acc:HGNC:11433]	0.412354	0.415238	0.139693
PAFAH1B2	platelet activating factor acetylhydrolase 1b catalytic subunit 2 [Source:HGNC Symbol;Acc:HGNC:8575]	0.412354	0.895432	0.0571568
PDSS2	decaprenyl diphosphate synthase subunit 2 [Source:HGNC Symbol;Acc:HGNC:23041]	0.412354	1.38379	0.108552
SH3BGRL	SH3 domain binding glutamate rich protein like [Source:HGNC Symbol;Acc:HGNC:10823]	0.412354	-1.06589	-0.136931
DNAJC13	DnaJ heat shock protein family (Hsp40) member C13 [Source:HGNC Symbol;Acc:HGNC:30343]	0.412354	0.462309	0.0889623
CMBL	carboxymethylenebutenolidase homolog [Source:HGNC Symbol;Acc:HGNC:25090]	0.412354	-1.48534	-0.167275
FAM177A1	family with sequence similarity 177 member A1 [Source:HGNC Symbol;Acc:HGNC:19829]	0.412354	1.36537	0.263467
BMPR1B	bone morphogenetic protein receptor type 1B [Source:HGNC Symbol;Acc:HGNC:1077]	0.412354	-0.852098	-0.138806
ESD	esterase D [Source:HGNC Symbol;Acc:HGNC:3465]	0.412354	-0.250685	-0.0751586
LRP10	LDL receptor related protein 10 [Source:HGNC Symbol;Acc:HGNC:14553]	0.412354	-0.400284	0.0681312
OBSL1	obscurin like cytoskeletal adaptor 1 [Source:HGNC Symbol;Acc:HGNC:29092]	0.412354	-1.15787	-0.132485
SLITRK5	SLIT and NTRK like family member 5 [Source:HGNC Symbol;Acc:HGNC:20295]	0.412354	-1.54872	-0.380034
HELZ	helicase with zinc finger [Source:HGNC Symbol;Acc:HGNC:16878]	0.412354	-0.83661	-0.0660722
NRK	Nik related kinase [Source:HGNC Symbol;Acc:HGNC:25391]	0.412354	1.75375	0.544173
PHLDB1	pleckstrin homology like domain family B member 1 [Source:HGNC Symbol;Acc:HGNC:23697]	0.412354	0.789784	0.0853832
TMEM106C	transmembrane protein 106C [Source:HGNC Symbol;Acc:HGNC:28775]	0.412354	1.13328	0.0970957
ETNPPL	ethanolamine-phosphate phospho-lyase [Source:HGNC Symbol;Acc:HGNC:14404]	0.412354	-1.66738	-0.666521
NDUFS2	NADH:ubiquinone oxidoreductase core subunit S2 [Source:HGNC Symbol;Acc:HGNC:7708]	0.412354	0.573836	0.0251035
NEBL	nebulette [Source:HGNC Symbol;Acc:HGNC:16932]	0.412354	1.02881	-0.0976779
KAT2A	lysine acetyltransferase 2A [Source:HGNC Symbol;Acc:HGNC:4201]	0.412354	-0.338391	-0.08254
CYTH3	cytohesin 3 [Source:HGNC Symbol;Acc:HGNC:9504]	0.412354	-0.451457	-0.0308773
MYL4	myosin light chain 4 [Source:HGNC Symbol;Acc:HGNC:7585]	0.412471	-1.5168	-0.215506
DARS2	aspartyl-tRNA synthetase 2, mitochondrial [Source:HGNC Symbol;Acc:HGNC:25538]	0.414313	1.16062	0.124883
GREB1	growth regulating estrogen receptor binding 1 [Source:HGNC Symbol;Acc:HGNC:24885]	0.414313	-0.391434	-0.10397
BCL2L11	BCL2 like 11 [Source:HGNC Symbol;Acc:HGNC:994]	0.414898	-1.14945	-0.133332
CAV1	caveolin 1 [Source:HGNC Symbol;Acc:HGNC:1527]	0.415424	-0.568883	-0.339927
SEC61G	SEC61 translocon subunit gamma [Source:HGNC Symbol;Acc:HGNC:18277]	0.415424	0.487163	0.0939075
TPPP	tubulin polymerization promoting protein [Source:HGNC Symbol;Acc:HGNC:24164]	0.415424	-1.20581	-0.144239
RBM26	RNA binding motif protein 26 [Source:HGNC Symbol;Acc:HGNC:20327]	0.415424	1.19469	0.107534
PRKAB2	protein kinase AMP-activated non-catalytic subunit beta 2 [Source:HGNC Symbol;Acc:HGNC:9379]	0.416331	-1.24455	-0.186869
KLF2	KLF transcription factor 2 [Source:HGNC Symbol;Acc:HGNC:6347]	0.416331	-0.321013	-0.0586172
KCNJ15	potassium inwardly rectifying channel subfamily J member 15 [Source:HGNC Symbol;Acc:HGNC:6261]	0.416857	-0.653514	-0.443085
CACNB3	calcium voltage-gated channel auxiliary subunit beta 3 [Source:HGNC Symbol;Acc:HGNC:1403]	0.416876	0.994086	0.0254964
BBX	BBX high mobility group box domain containing [Source:HGNC Symbol;Acc:HGNC:14422]	0.416876	-0.874927	-0.0919235
NR4A1	nuclear receptor subfamily 4 group A member 1 [Source:HGNC Symbol;Acc:HGNC:7980]	0.416876	-0.211519	-0.163608
ZNF37BP	zinc finger protein 37B, pseudogene [Source:HGNC Symbol;Acc:HGNC:13103]	0.416876	0.104761	0.0499097
SERTAD2	SERTA domain containing 2 [Source:HGNC Symbol;Acc:HGNC:30784]	0.41763	-1.30121	-0.118798
TMEM64	transmembrane protein 64 [Source:HGNC Symbol;Acc:HGNC:25441]	0.418337	-0.304985	-0.102784
RGS4	regulator of G protein signaling 4 [Source:HGNC Symbol;Acc:HGNC:10000]	0.418337	1.43494	0.365044
SSPN	sarcospan [Source:HGNC Symbol;Acc:HGNC:11322]	0.418337	-0.440856	-0.0698407
TNNT3	troponin T3, fast skeletal type [Source:HGNC Symbol;Acc:HGNC:11950]	0.418337	1.22674	0.142334
VTCN1	V-set domain containing T cell activation inhibitor 1 [Source:HGNC Symbol;Acc:HGNC:28873]	0.418337	0.866449	0.136633
HK3	hexokinase 3 [Source:HGNC Symbol;Acc:HGNC:4925]	0.419124	-0.612597	-0.204996
AGL	amylo-alpha-1, 6-glucosidase, 4-alpha-glucanotransferase [Source:HGNC Symbol;Acc:HGNC:321]	0.419124	-0.916761	-0.0843043
MECOM	MDS1 and EVI1 complex locus [Source:HGNC Symbol;Acc:HGNC:3498]	0.419124	0.816409	0.184105
KLHL24	kelch like family member 24 [Source:HGNC Symbol;Acc:HGNC:25947]	0.420052	-0.389524	-0.0427924
ORC5	origin recognition complex subunit 5 [Source:HGNC Symbol;Acc:HGNC:8491]	0.420369	-1.54607	-0.149673
MTTP	microsomal triglyceride transfer protein [Source:HGNC Symbol;Acc:HGNC:7467]	0.42065	-0.776942	-0.262912
CPEB3	cytoplasmic polyadenylation element binding protein 3 [Source:HGNC Symbol;Acc:HGNC:21746]	0.42065	-0.860699	-0.0643192
PLAGL2	PLAG1 like zinc finger 2 [Source:HGNC Symbol;Acc:HGNC:9047]	0.42065	0.470549	0.0705442
IDH2	isocitrate dehydrogenase (NADP(+)) 2 [Source:HGNC Symbol;Acc:HGNC:5383]	0.42065	0.519327	-0.0553957
RIPK4	receptor interacting serine/threonine kinase 4 [Source:HGNC Symbol;Acc:HGNC:496]	0.42087	-0.556966	-0.546439
RRAGD	Ras related GTP binding D [Source:HGNC Symbol;Acc:HGNC:19903]	0.42087	0.888763	0.0105888
SNF8	SNF8 subunit of ESCRT-II [Source:HGNC Symbol;Acc:HGNC:17028]	0.42087	1.1284	0.114212
SNU13	small nuclear ribonucleoprotein 13 [Source:HGNC Symbol;Acc:HGNC:7819]	0.42087	-1.17891	-0.155769
CUL2	cullin 2 [Source:HGNC Symbol;Acc:HGNC:2552]	0.42087	0.789861	0.113658
MFSD5	major facilitator superfamily domain containing 5 [Source:HGNC Symbol;Acc:HGNC:28156]	0.42087	-0.62491	-0.079031
CD83	CD83 molecule [Source:HGNC Symbol;Acc:HGNC:1703]	0.42087	-0.36964	-0.00715343
CREB3L1	cAMP responsive element binding protein 3 like 1 [Source:HGNC Symbol;Acc:HGNC:18856]	0.42087	-0.0700196	-0.0215384
LPAR3	lysophosphatidic acid receptor 3 [Source:HGNC Symbol;Acc:HGNC:14298]	0.42087	-1.04156	-0.0960435
NFKBIA	NFKB inhibitor alpha [Source:HGNC Symbol;Acc:HGNC:7797]	0.42087	-1.05778	-0.159457
PTGS2	prostaglandin-endoperoxide synthase 2 [Source:HGNC Symbol;Acc:HGNC:9605]	0.421084	-1.13805	-0.361484
HPS1	HPS1 biogenesis of lysosomal organelles complex 3 subunit 1 [Source:HGNC Symbol;Acc:HGNC:5163]	0.422384	0.161805	-0.137778
ZNF302	zinc finger protein 302 [Source:HGNC Symbol;Acc:HGNC:13848]	0.423348	0.0879268	0.0755095
ABHD12	abhydrolase domain containing 12, lysophospholipase [Source:HGNC Symbol;Acc:HGNC:15868]	0.423348	1.59254	0.188884
RND1	Rho family GTPase 1 [Source:HGNC Symbol;Acc:HGNC:18314]	0.423348	-1.63809	-0.114506
DIO2	iodothyronine deiodinase 2 [Source:HGNC Symbol;Acc:HGNC:2884]	0.423549	1.32415	0.163373
AKR1C3	aldo-keto reductase family 1 member C3 [Source:HGNC Symbol;Acc:HGNC:386]	0.425134	-1.4569	-0.252603
HCLS1	hematopoietic cell-specific Lyn substrate 1 [Source:HGNC Symbol;Acc:HGNC:4844]	0.425134	-0.343219	-0.154731
NDN	necdin, MAGE family member [Source:HGNC Symbol;Acc:HGNC:7675]	0.425134	-1.46657	-0.20415
MRFAP1L1	Morf4 family associated protein 1 like 1 [Source:HGNC Symbol;Acc:HGNC:28796]	0.425134	-0.0810332	0.00492103
RAPGEF4	Rap guanine nucleotide exchange factor 4 [Source:HGNC Symbol;Acc:HGNC:16626]	0.425134	1.53272	0.245698
CSPP1	centrosome and spindle pole associated protein 1 [Source:HGNC Symbol;Acc:HGNC:26193]	0.425134	0.891069	0.178131
HAUS5	HAUS augmin like complex subunit 5 [Source:HGNC Symbol;Acc:HGNC:29130]	0.425134	-0.374215	-0.0445728
CERS6	ceramide synthase 6 [Source:HGNC Symbol;Acc:HGNC:23826]	0.425134	-0.93371	-0.0677418
GPC3	glypican 3 [Source:HGNC Symbol;Acc:HGNC:4451]	0.425134	-1.10422	-0.15875
TRA2A	transformer 2 alpha homolog [Source:HGNC Symbol;Acc:HGNC:16645]	0.425134	-0.253964	0.00684895
FAM149A	family with sequence similarity 149 member A [Source:HGNC Symbol;Acc:HGNC:24527]	0.425134	-1.47637	-0.214248
ALAS1	5'-aminolevulinate synthase 1 [Source:HGNC Symbol;Acc:HGNC:396]	0.425134	0.795956	0.0621035
SMAD1	SMAD family member 1 [Source:HGNC Symbol;Acc:HGNC:6767]	0.425134	-0.648837	-0.0398819
FIGNL1	fidgetin like 1 [Source:HGNC Symbol;Acc:HGNC:13286]	0.425134	-0.25083	-0.186894
SLC2A9	solute carrier family 2 member 9 [Source:HGNC Symbol;Acc:HGNC:13446]	0.425134	-0.443022	-0.100764
GADD45B	growth arrest and DNA damage inducible beta [Source:HGNC Symbol;Acc:HGNC:4096]	0.425134	-0.877572	-0.171313
HAMP	hepcidin antimicrobial peptide [Source:HGNC Symbol;Acc:HGNC:15598]	0.425134	-1.64284	-0.964837
MAGI2	membrane associated guanylate kinase, WW and PDZ domain containing 2 [Source:HGNC Symbol;Acc:HGNC:18957]	0.425134	-1.14472	-0.0320258
SLC7A4	solute carrier family 7 member 4 [Source:HGNC Symbol;Acc:HGNC:11062]	0.425134	-1.45977	-0.359529
STARD13	StAR related lipid transfer domain containing 13 [Source:HGNC Symbol;Acc:HGNC:19164]	0.425134	-0.756009	-0.0454909
TBC1D16	TBC1 domain family member 16 [Source:HGNC Symbol;Acc:HGNC:28356]	0.425134	-0.951501	-0.174298
TLE1	TLE family member 1, transcriptional corepressor [Source:HGNC Symbol;Acc:HGNC:11837]	0.425134	0.403144	0.130927
REEP2	receptor accessory protein 2 [Source:HGNC Symbol;Acc:HGNC:17975]	0.426491	0.343687	0.0378886
ATP1A1	ATPase Na+/K+ transporting subunit alpha 1 [Source:HGNC Symbol;Acc:HGNC:799]	0.427554	-1.29557	-0.128557
CCL5	C-C motif chemokine ligand 5 [Source:HGNC Symbol;Acc:HGNC:10632]	0.428229	1.2149	0.170375
CHDH	choline dehydrogenase [Source:HGNC Symbol;Acc:HGNC:24288]	0.428229	-1.54122	-0.654341
DNAAF11	dynein axonemal assembly factor 11 [Source:HGNC Symbol;Acc:HGNC:16725]	0.428229	1.45971	0.233125
GAS1	growth arrest specific 1 [Source:HGNC Symbol;Acc:HGNC:4165]	0.428229	-1.35438	-0.266103
ERBB3	erb-b2 receptor tyrosine kinase 3 [Source:HGNC Symbol;Acc:HGNC:3431]	0.428896	-1.48756	-0.268581
ETFA	electron transfer flavoprotein subunit alpha [Source:HGNC Symbol;Acc:HGNC:3481]	0.428896	0.236175	0.0486805
PTPRK	protein tyrosine phosphatase receptor type K [Source:HGNC Symbol;Acc:HGNC:9674]	0.428896	-1.10541	-0.145643
ZNF568	zinc finger protein 568 [Source:HGNC Symbol;Acc:HGNC:25392]	0.428896	0.711568	0.111909
MAP3K5	mitogen-activated protein kinase kinase kinase 5 [Source:HGNC Symbol;Acc:HGNC:6857]	0.429457	0.18709	0.0625591
ETFDH	electron transfer flavoprotein dehydrogenase [Source:HGNC Symbol;Acc:HGNC:3483]	0.429457	0.671568	0.125841
ZNF137P	zinc finger protein 137, pseudogene [Source:HGNC Symbol;Acc:HGNC:12921]	0.429457	0.285994	0.0687894
PPM1A	protein phosphatase, Mg2+/Mn2+ dependent 1A [Source:HGNC Symbol;Acc:HGNC:9275]	0.429457	-0.46933	-0.0102741
MYL2	myosin light chain 2 [Source:HGNC Symbol;Acc:HGNC:7583]	0.429457	-0.356958	-0.732377
SNCG	synuclein gamma [Source:HGNC Symbol;Acc:HGNC:11141]	0.430262	-0.353466	-0.0750947
THBS2	thrombospondin 2 [Source:HGNC Symbol;Acc:HGNC:11786]	0.430262	1.28422	0.216214
PCBD1	pterin-4 alpha-carbinolamine dehydratase 1 [Source:HGNC Symbol;Acc:HGNC:8646]	0.430916	0.145094	-0.0210302
UBXN4	UBX domain protein 4 [Source:HGNC Symbol;Acc:HGNC:14860]	0.430916	-0.201156	0.0233287
GDE1	glycerophosphodiester phosphodiesterase 1 [Source:HGNC Symbol;Acc:HGNC:29644]	0.431599	-0.536611	-0.0564329
SCRN1	secernin 1 [Source:HGNC Symbol;Acc:HGNC:22192]	0.431599	0.0519552	0.0359353
PORCN	porcupine O-acyltransferase [Source:HGNC Symbol;Acc:HGNC:17652]	0.431773	-0.367749	-0.0719585
LAMC2	laminin subunit gamma 2 [Source:HGNC Symbol;Acc:HGNC:6493]	0.433585	-0.208058	-0.167392
RAPGEF6	Rap guanine nucleotide exchange factor 6 [Source:HGNC Symbol;Acc:HGNC:20655]	0.433846	0.775054	0.0592616
TNFSF14	TNF superfamily member 14 [Source:HGNC Symbol;Acc:HGNC:11930]	0.434043	-1.1931	-0.511213
GTF2H4	general transcription factor IIH subunit 4 [Source:HGNC Symbol;Acc:HGNC:4658]	0.434043	-0.110056	-0.0615299
ORC4	origin recognition complex subunit 4 [Source:HGNC Symbol;Acc:HGNC:8490]	0.434263	-0.178978	0.0415015
CD63	CD63 molecule [Source:HGNC Symbol;Acc:HGNC:1692]	0.434263	1.28371	0.108955
GOSR2	golgi SNAP receptor complex member 2 [Source:HGNC Symbol;Acc:HGNC:4431]	0.434263	0.80655	0.0362856
HMGN2	high mobility group nucleosomal binding domain 2 [Source:HGNC Symbol;Acc:HGNC:4986]	0.434263	-0.951259	-0.697742
EGR1	early growth response 1 [Source:HGNC Symbol;Acc:HGNC:3238]	0.434263	-0.134696	-0.173076
ENC1	ectodermal-neural cortex 1 [Source:HGNC Symbol;Acc:HGNC:3345]	0.434263	0.626124	0.0818046
RNFT2	ring finger protein, transmembrane 2 [Source:HGNC Symbol;Acc:HGNC:25905]	0.434263	0.728565	0.164315
RNF146	ring finger protein 146 [Source:HGNC Symbol;Acc:HGNC:21336]	0.434263	0.24322	0.0652033
SGCE	sarcoglycan epsilon [Source:HGNC Symbol;Acc:HGNC:10808]	0.434263	-1.11736	-0.153118
BTG2	BTG anti-proliferation factor 2 [Source:HGNC Symbol;Acc:HGNC:1131]	0.434263	-0.848496	-0.213963
EZH2	enhancer of zeste 2 polycomb repressive complex 2 subunit [Source:HGNC Symbol;Acc:HGNC:3527]	0.434263	1.43922	0.251157
PRPF39	pre-mRNA processing factor 39 [Source:HGNC Symbol;Acc:HGNC:20314]	0.434263	0.671811	0.151532
TNFRSF10C	TNF receptor superfamily member 10c [Source:HGNC Symbol;Acc:HGNC:11906]	0.434263	-0.808112	-0.275785
NTF3	neurotrophin 3 [Source:HGNC Symbol;Acc:HGNC:8023]	0.434954	-0.514862	-0.0642691
SCUBE3	signal peptide, CUB domain and EGF like domain containing 3 [Source:HGNC Symbol;Acc:HGNC:13655]	0.434954	-0.922001	-0.228811
AGRN	agrin [Source:HGNC Symbol;Acc:HGNC:329]	0.435703	-0.233485	-0.150632
DNAJB9	DnaJ heat shock protein family (Hsp40) member B9 [Source:HGNC Symbol;Acc:HGNC:6968]	0.435703	-0.835253	-0.0743157
RNF13	ring finger protein 13 [Source:HGNC Symbol;Acc:HGNC:10057]	0.435703	-0.752956	-0.0293647
BPTF	bromodomain PHD finger transcription factor [Source:HGNC Symbol;Acc:HGNC:3581]	0.435703	-0.875775	-0.0819985
CTU2	cytosolic thiouridylase subunit 2 [Source:HGNC Symbol;Acc:HGNC:28005]	0.435703	0.0866589	-0.0954687
MDGA1	MAM domain containing glycosylphosphatidylinositol anchor 1 [Source:HGNC Symbol;Acc:HGNC:19267]	0.435703	-0.384704	-0.222335
SLC8A1	solute carrier family 8 member A1 [Source:HGNC Symbol;Acc:HGNC:11068]	0.435703	0.651656	0.14603
SBNO1	strawberry notch homolog 1 [Source:HGNC Symbol;Acc:HGNC:22973]	0.435703	0.418129	0.0248472
TMEM120A	transmembrane protein 120A [Source:HGNC Symbol;Acc:HGNC:21697]	0.435703	0.98199	0.0671997
VPS16	VPS16 core subunit of CORVET and HOPS complexes [Source:HGNC Symbol;Acc:HGNC:14584]	0.435703	0.153684	-0.0230372
MFAP3L	microfibril associated protein 3 like [Source:HGNC Symbol;Acc:HGNC:29083]	0.435703	-0.980506	-0.160163
SCRN3	secernin 3 [Source:HGNC Symbol;Acc:HGNC:30382]	0.435703	0.93125	0.108609
TRAM1	translocation associated membrane protein 1 [Source:HGNC Symbol;Acc:HGNC:20568]	0.435703	-0.584766	-0.183741
KRR1	KRR1 small subunit processome component homolog [Source:HGNC Symbol;Acc:HGNC:5176]	0.43632	-0.796905	-0.0234574
ZNF419	zinc finger protein 419 [Source:HGNC Symbol;Acc:HGNC:20648]	0.436965	0.77647	0.0851819
TM7SF2	transmembrane 7 superfamily member 2 [Source:HGNC Symbol;Acc:HGNC:11863]	0.437126	-1.48013	-0.274026
JAZF1	JAZF zinc finger 1 [Source:HGNC Symbol;Acc:HGNC:28917]	0.437848	1.48907	0.159751
LHX6	LIM homeobox 6 [Source:HGNC Symbol;Acc:HGNC:21735]	0.437848	1.71883	0.39137
SFXN5	sideroflexin 5 [Source:HGNC Symbol;Acc:HGNC:16073]	0.437848	0.996557	0.121352
EXOSC7	exosome component 7 [Source:HGNC Symbol;Acc:HGNC:28112]	0.438408	1.37158	0.150483
PREPL	prolyl endopeptidase like [Source:HGNC Symbol;Acc:HGNC:30228]	0.438588	0.232786	0.0293072
MYOZ3	myozenin 3 [Source:HGNC Symbol;Acc:HGNC:18565]	0.438919	0.642786	0.0538458
CYP3A7	cytochrome P450 family 3 subfamily A member 7 [Source:HGNC Symbol;Acc:HGNC:2640]	0.438939	0.153279	0.0286992
RNF34	ring finger protein 34 [Source:HGNC Symbol;Acc:HGNC:17297]	0.438939	0.833165	0.126079
LMOD1	leiomodin 1 [Source:HGNC Symbol;Acc:HGNC:6647]	0.438939	-1.18265	-0.19373
SPINT2	serine peptidase inhibitor, Kunitz type 2 [Source:HGNC Symbol;Acc:HGNC:11247]	0.438939	-0.874937	-0.133963
CDC42BPB	CDC42 binding protein kinase beta [Source:HGNC Symbol;Acc:HGNC:1738]	0.438939	1.0091	0.0913834
SPOCK1	SPARC (osteonectin), cwcv and kazal like domains proteoglycan 1 [Source:HGNC Symbol;Acc:HGNC:11251]	0.438939	0.671333	0.219451
SPRED2	sprouty related EVH1 domain containing 2 [Source:HGNC Symbol;Acc:HGNC:17722]	0.438939	1.29328	0.147934
AGT	angiotensinogen [Source:HGNC Symbol;Acc:HGNC:333]	0.438939	-1.05471	-0.181351
SYT12	synaptotagmin 12 [Source:HGNC Symbol;Acc:HGNC:18381]	0.438939	0.28802	0.0818624
EIF3A	eukaryotic translation initiation factor 3 subunit A [Source:HGNC Symbol;Acc:HGNC:3271]	0.438985	1.51767	0.196245
ILF2	interleukin enhancer binding factor 2 [Source:HGNC Symbol;Acc:HGNC:6037]	0.438985	0.53312	0.0771646
FABP5	fatty acid binding protein 5 [Source:HGNC Symbol;Acc:HGNC:3560]	0.440235	-0.0996925	0.00771245
SPICE1	spindle and centriole associated protein 1 [Source:HGNC Symbol;Acc:HGNC:25083]	0.440235	-0.159217	-0.0745575
ARHGAP23	Rho GTPase activating protein 23 [Source:HGNC Symbol;Acc:HGNC:29293]	0.440837	1.23641	0.150781
HOXB3	homeobox B3 [Source:HGNC Symbol;Acc:HGNC:5114]	0.440837	-0.458335	-0.198175
SPHK1	sphingosine kinase 1 [Source:HGNC Symbol;Acc:HGNC:11240]	0.440837	0.584299	-0.0131891
TSPEAR	thrombospondin type laminin G domain and EAR repeats [Source:HGNC Symbol;Acc:HGNC:1268]	0.440837	-1.55294	-1.32647
ABHD14A	abhydrolase domain containing 14A [Source:HGNC Symbol;Acc:HGNC:24538]	0.440837	-0.63096	-0.0669378
MSX1	msh homeobox 1 [Source:HGNC Symbol;Acc:HGNC:7391]	0.440837	1.36173	0.253747
USP40	ubiquitin specific peptidase 40 [Source:HGNC Symbol;Acc:HGNC:20069]	0.440837	-0.048776	0.0624308
GPR4	G protein-coupled receptor 4 [Source:HGNC Symbol;Acc:HGNC:4497]	0.440837	1.21191	0.147765
KCNC4	potassium voltage-gated channel subfamily C member 4 [Source:HGNC Symbol;Acc:HGNC:6236]	0.440837	0.938403	0.0643486
CSPG4	chondroitin sulfate proteoglycan 4 [Source:HGNC Symbol;Acc:HGNC:2466]	0.440837	0.536263	0.00271181
SCOC	short coiled-coil protein [Source:HGNC Symbol;Acc:HGNC:20335]	0.440837	1.02864	0.154895
CYSLTR1	cysteinyl leukotriene receptor 1 [Source:HGNC Symbol;Acc:HGNC:17451]	0.440837	0.825145	0.32458
DYRK2	dual specificity tyrosine phosphorylation regulated kinase 2 [Source:HGNC Symbol;Acc:HGNC:3093]	0.440837	-0.559925	-0.0317262
LAGE3	L antigen family member 3 [Source:HGNC Symbol;Acc:HGNC:26058]	0.440837	0.369615	0.134189
AFDN	afadin, adherens junction formation factor [Source:HGNC Symbol;Acc:HGNC:7137]	0.440837	0.794078	0.123516
AHDC1	AT-hook DNA binding motif containing 1 [Source:HGNC Symbol;Acc:HGNC:25230]	0.440837	-0.993554	-0.121171
ANKRA2	ankyrin repeat family A member 2 [Source:HGNC Symbol;Acc:HGNC:13208]	0.440837	-1.35638	-0.18863
EFR3B	EFR3 homolog B [Source:HGNC Symbol;Acc:HGNC:29155]	0.440837	0.439112	0.0552151
YBX1	Y-box binding protein 1 [Source:HGNC Symbol;Acc:HGNC:8014]	0.440837	0.144886	-0.241954
EFHD2	EF-hand domain family member D2 [Source:HGNC Symbol;Acc:HGNC:28670]	0.440837	1.24742	0.081153
ITGB3	integrin subunit beta 3 [Source:HGNC Symbol;Acc:HGNC:6156]	0.440837	1.03693	0.180642
PCDH19	protocadherin 19 [Source:HGNC Symbol;Acc:HGNC:14270]	0.440837	0.0215028	-0.0204658
RBM3	RNA binding motif protein 3 [Source:HGNC Symbol;Acc:HGNC:9900]	0.440837	1.04724	-0.450438
PSMD8	proteasome 26S subunit, non-ATPase 8 [Source:HGNC Symbol;Acc:HGNC:9566]	0.440837	1.33695	0.220853
CAPZA2	capping actin protein of muscle Z-line subunit alpha 2 [Source:HGNC Symbol;Acc:HGNC:1490]	0.440837	-0.173298	-0.263609
FCN3	ficolin 3 [Source:HGNC Symbol;Acc:HGNC:3625]	0.440837	1.43411	0.268559
P4HA1	prolyl 4-hydroxylase subunit alpha 1 [Source:HGNC Symbol;Acc:HGNC:8546]	0.440837	1.22528	0.180717
SYN1	synapsin I [Source:HGNC Symbol;Acc:HGNC:11494]	0.440837	1.4445	0.4835
BCKDHB	branched chain keto acid dehydrogenase E1 subunit beta [Source:HGNC Symbol;Acc:HGNC:987]	0.440837	0.260989	0.051375
CSDE1	cold shock domain containing E1 [Source:HGNC Symbol;Acc:HGNC:29905]	0.440837	1.05368	0.117688
ECHDC1	ethylmalonyl-CoA decarboxylase 1 [Source:HGNC Symbol;Acc:HGNC:21489]	0.440837	-0.977746	-0.0885253
EFHD1	EF-hand domain family member D1 [Source:HGNC Symbol;Acc:HGNC:29556]	0.440837	1.36147	0.283958
GZF1	GDNF inducible zinc finger protein 1 [Source:HGNC Symbol;Acc:HGNC:15808]	0.440837	1.27818	0.139051
LOXHD1	lipoxygenase homology PLAT domains 1 [Source:HGNC Symbol;Acc:HGNC:26521]	0.440837	1.53813	0.287724
CDKN3	cyclin dependent kinase inhibitor 3 [Source:HGNC Symbol;Acc:HGNC:1791]	0.440837	1.14362	0.151071
ADGRB1	adhesion G protein-coupled receptor B1 [Source:HGNC Symbol;Acc:HGNC:943]	0.440837	-0.0601813	-0.213764
GRIN2D	glutamate ionotropic receptor NMDA type subunit 2D [Source:HGNC Symbol;Acc:HGNC:4588]	0.440837	0.165915	-0.197493
NOC4L	nucleolar complex associated 4 homolog [Source:HGNC Symbol;Acc:HGNC:28461]	0.440837	0.375891	-0.0570348
PCM1	pericentriolar material 1 [Source:HGNC Symbol;Acc:HGNC:8727]	0.440837	-0.252669	0.121381
POLR3D	RNA polymerase III subunit D [Source:HGNC Symbol;Acc:HGNC:1080]	0.440919	0.737529	-0.0365811
PSMC3	proteasome 26S subunit, ATPase 3 [Source:HGNC Symbol;Acc:HGNC:9549]	0.440919	0.207282	0.0986748
CREB3L2	cAMP responsive element binding protein 3 like 2 [Source:HGNC Symbol;Acc:HGNC:23720]	0.441423	-0.386357	-0.0488904
DHDDS	dehydrodolichyl diphosphate synthase subunit [Source:HGNC Symbol;Acc:HGNC:20603]	0.441423	1.27304	0.110987
CKAP4	cytoskeleton associated protein 4 [Source:HGNC Symbol;Acc:HGNC:16991]	0.441866	1.35888	0.137977
SCN4A	sodium voltage-gated channel alpha subunit 4 [Source:HGNC Symbol;Acc:HGNC:10591]	0.441886	-0.69327	-0.176386
NPR1	natriuretic peptide receptor 1 [Source:HGNC Symbol;Acc:HGNC:7943]	0.443537	-1.32102	-0.176181
CDC26	cell division cycle 26 [Source:HGNC Symbol;Acc:HGNC:17839]	0.443537	1.50681	0.245053
GNPDA2	glucosamine-6-phosphate deaminase 2 [Source:HGNC Symbol;Acc:HGNC:21526]	0.443537	-0.339284	-0.00937164
KRBOX4	KRAB box domain containing 4 [Source:HGNC Symbol;Acc:HGNC:26007]	0.443537	-0.370309	-0.130623
DOK1	docking protein 1 [Source:HGNC Symbol;Acc:HGNC:2990]	0.443537	-0.527202	-0.0621981
MALL	mal, T cell differentiation protein like [Source:HGNC Symbol;Acc:HGNC:6818]	0.443537	1.4275	0.199482
PEX7	peroxisomal biogenesis factor 7 [Source:HGNC Symbol;Acc:HGNC:8860]	0.443537	0.606768	0.0802144
CORO2B	coronin 2B [Source:HGNC Symbol;Acc:HGNC:2256]	0.443537	-0.465202	-0.0733746
YAP1	Yes1 associated transcriptional regulator [Source:HGNC Symbol;Acc:HGNC:16262]	0.443537	-1.26936	-0.161705
DMGDH	dimethylglycine dehydrogenase [Source:HGNC Symbol;Acc:HGNC:24475]	0.443537	-1.65417	-0.359612
MRPL13	mitochondrial ribosomal protein L13 [Source:HGNC Symbol;Acc:HGNC:14278]	0.443537	0.860503	0.126064
H3C6	H3 clustered histone 6 [Source:HGNC Symbol;Acc:HGNC:4769]	0.443537	0.973689	0.113241
ZEB1	zinc finger E-box binding homeobox 1 [Source:HGNC Symbol;Acc:HGNC:11642]	0.443537	1.24022	0.206476
SMARCA5	SWI/SNF related, matrix associated, actin dependent regulator of chromatin, subfamily a, member 5 [Source:HGNC Symbol;Acc:HGNC:11101]	0.443537	0.861486	0.156965
SVEP1	sushi, von Willebrand factor type A, EGF and pentraxin domain containing 1 [Source:HGNC Symbol;Acc:HGNC:15985]	0.443537	0.438459	0.219228
VLDLR	very low density lipoprotein receptor [Source:HGNC Symbol;Acc:HGNC:12698]	0.443537	0.0878784	0.00880224
LMNB1	lamin B1 [Source:HGNC Symbol;Acc:HGNC:6637]	0.443537	0.891685	0.167982
CCBE1	collagen and calcium binding EGF domains 1 [Source:HGNC Symbol;Acc:HGNC:29426]	0.443537	1.16815	0.489395
EGFL7	EGF like domain multiple 7 [Source:HGNC Symbol;Acc:HGNC:20594]	0.444653	0.250764	-0.0354518
TEX30	testis expressed 30 [Source:HGNC Symbol;Acc:HGNC:25188]	0.444653	0.0825308	0.0684415
ALS2	alsin Rho guanine nucleotide exchange factor ALS2 [Source:HGNC Symbol;Acc:HGNC:443]	0.444653	1.48615	0.183414
HSD11B2	hydroxysteroid 11-beta dehydrogenase 2 [Source:HGNC Symbol;Acc:HGNC:5209]	0.444653	0.80375	0.0447287
TNR	tenascin R [Source:HGNC Symbol;Acc:HGNC:11953]	0.444653	0.645913	0.360514
ST8SIA1	ST8 alpha-N-acetyl-neuraminide alpha-2,8-sialyltransferase 1 [Source:HGNC Symbol;Acc:HGNC:10869]	0.444653	-0.926899	-0.0996047
ASB11	ankyrin repeat and SOCS box containing 11 [Source:HGNC Symbol;Acc:HGNC:17186]	0.444653	1.23004	0.330859
KIAA0753	KIAA0753 [Source:HGNC Symbol;Acc:HGNC:29110]	0.444653	0.137918	0.0162815
LINC00324	long intergenic non-protein coding RNA 324 [Source:HGNC Symbol;Acc:HGNC:26628]	0.444653	-0.624698	-0.0388227
PRX	periaxin [Source:HGNC Symbol;Acc:HGNC:13797]	0.444653	-0.951379	-0.590309
[truncated: 9,555 more rows]
