# Supplementary material for: The transcriptional landscape of atrial fibrillation: A systematic review and meta-analysis
Source: PLoS One. 2025 May 30;20(5):e0323534. doi: 10.1371/journal.pone.0323534 (PMC12124854; doi:10.1371/journal.pone.0323534)
Supplement: S6 Table — (XLSX) [file pone.0323534.s007.xlsx]

## Sheet: LAA_Functional_TF
statistic	source	condition	score	p_value
ulm	MYC	mean_t	6.62261	3.61154e-11
ulm	SP1	mean_t	4.99411	5.95667e-07
ulm	TP53	mean_t	4.77174	1.83825e-06
ulm	HNF1A	mean_t	-4.52548	6.05774e-06
ulm	HIF1A	mean_t	4.30412	1.68383e-05
ulm	HOPX	mean_t	-4.21591	2.49781e-05
ulm	RFXANK	mean_t	4.10351	4.08405e-05
ulm	NFKB	mean_t	3.89392	9.89329e-05
ulm	RFXAP	mean_t	3.84361	0.000121585
ulm	SPI1	mean_t	3.78667	0.00015309
ulm	HESX1	mean_t	-3.68363	0.000230497
ulm	RFX5	mean_t	3.65613	0.000256652
ulm	MYOD1	mean_t	3.49796	0.000469775
ulm	ATOH7	mean_t	-3.43863	0.000585757
ulm	E2F1	mean_t	3.36056	0.000779198
ulm	CDX2	mean_t	-3.11316	0.00185339
ulm	CDX1	mean_t	-3.08394	0.00204533
ulm	E2F6	mean_t	-3.04527	0.00232753
ulm	TP63	mean_t	3.0156	0.00256765
ulm	TEAD1	mean_t	2.99695	0.00273005
ulm	ETS1	mean_t	2.97819	0.00290278
ulm	FOXO3	mean_t	2.93397	0.00335007
ulm	STAT1	mean_t	2.90158	0.00371663
ulm	GTF3A	mean_t	2.85349	0.00432827
ulm	LYL1	mean_t	2.81623	0.00486348
ulm	STAT2	mean_t	2.79106	0.00525812
ulm	EGR1	mean_t	2.76834	0.00563907
ulm	ZBTB18	mean_t	-2.74067	0.00613634
ulm	FOXP1	mean_t	-2.71225	0.00668812
ulm	KLF8	mean_t	-2.70852	0.0067636
ulm	FOS	mean_t	2.69117	0.00712572
ulm	FOXL2	mean_t	-2.66471	0.0077112
ulm	ZEB1	mean_t	2.66404	0.00772656
ulm	MED1	mean_t	-2.66192	0.00777532
ulm	MEIS2	mean_t	-2.60689	0.00914309
ulm	FOXO1	mean_t	2.6032	0.00924206
ulm	MEF2C	mean_t	2.58982	0.00960907
ulm	HIF3A	mean_t	-2.57921	0.00990929
ulm	MYB	mean_t	2.54713	0.0108682
ulm	MAFK	mean_t	-2.53586	0.011224
ulm	ELF4	mean_t	2.5271	0.011508
ulm	ELF1	mean_t	2.5252	0.0115704
ulm	ELF2	mean_t	2.48687	0.0128946
ulm	SOX5	mean_t	2.44191	0.0146179
ulm	BRCA1	mean_t	2.43505	0.0148976
ulm	MECP2	mean_t	-2.41621	0.0156911
ulm	SMAD3	mean_t	2.41268	0.0158441
ulm	IRF9	mean_t	2.38483	0.0170957
ulm	LMO2	mean_t	2.38352	0.0171567
ulm	ESRRA	mean_t	2.3759	0.017515
ulm	HES5	mean_t	2.35234	0.0186647
ulm	RFX3	mean_t	2.33253	0.0196819
ulm	ZBTB16	mean_t	2.33007	0.0198117
ulm	STAT3	mean_t	2.32541	0.020059
ulm	PAX6	mean_t	2.31824	0.0204458
ulm	ELF3	mean_t	-2.3011	0.0213952
ulm	MYCN	mean_t	2.29646	0.0216589
ulm	HNF1B	mean_t	-2.25525	0.0241278
ulm	ESR1	mean_t	2.2467	0.0246695
ulm	NRF1	mean_t	2.23306	0.0255549
ulm	TSC22D1	mean_t	-2.23265	0.0255824
ulm	RUNX1	mean_t	2.22432	0.0261374
ulm	ONECUT1	mean_t	-2.21006	0.0271113
ulm	KLF17	mean_t	-2.20347	0.0275718
ulm	BACH2	mean_t	-2.19932	0.0278658
ulm	FOXC2	mean_t	2.19662	0.0280583
ulm	NEUROG3	mean_t	-2.1654	0.0303682
ulm	NFATC4	mean_t	2.15141	0.0314548
ulm	FOXD1	mean_t	2.15012	0.0315571
ulm	TFDP1	mean_t	2.13589	0.0326999
ulm	KLF1	mean_t	2.13554	0.0327277
ulm	FOXD3	mean_t	-2.13465	0.0328011
ulm	CTCF	mean_t	2.11932	0.0340744
ulm	JUN	mean_t	2.10709	0.0351209
ulm	HBP1	mean_t	-2.10681	0.0351454
ulm	YY1	mean_t	2.09611	0.0360839
ulm	E2F4	mean_t	2.07419	0.0380731
ulm	ETS2	mean_t	2.07328	0.0381576
ulm	HOXB1	mean_t	-2.06764	0.0386855
ulm	NOTCH1	mean_t	2.0559	0.0398039
ulm	AR	mean_t	2.05198	0.0401837
ulm	HSF4	mean_t	2.04783	0.0405891
ulm	NR5A2	mean_t	-2.04159	0.0412045
ulm	HAND2	mean_t	2.03943	0.0414194
ulm	TRIM28	mean_t	2.0354	0.0418231
ulm	RFX1	mean_t	2.0304	0.0423276
ulm	NR2F6	mean_t	-2.02393	0.0429899
ulm	CAMTA1	mean_t	2.02171	0.043219
ulm	PHF20	mean_t	2.01054	0.044386
ulm	NFE2L3	mean_t	2.00106	0.045398
ulm	DMRT1	mean_t	-1.99677	0.0458622
ulm	MXD1	mean_t	-1.99524	0.0460289
ulm	TEAD4	mean_t	1.99472	0.0460863
ulm	HOXD10	mean_t	1.9909	0.0465042
ulm	RELA	mean_t	1.9878	0.0468459
ulm	GATA5	mean_t	1.98398	0.047271
ulm	MEOX1	mean_t	-1.97761	0.0479848
ulm	NKX2-5	mean_t	1.97656	0.0481045
ulm	PEG3	mean_t	1.97648	0.0481129
ulm	PLAG1	mean_t	1.96218	0.0497541
ulm	RORB	mean_t	-1.95402	0.0507122
ulm	PPARD	mean_t	1.95098	0.0510718
ulm	HTATIP2	mean_t	-1.94895	0.0513143
ulm	CTCFL	mean_t	1.94849	0.051369
ulm	DLX1	mean_t	-1.94421	0.051883
ulm	PAX3	mean_t	1.93999	0.0523942
ulm	FOSL2	mean_t	-1.93896	0.0525186
ulm	SMAD7	mean_t	-1.93711	0.0527443
ulm	GATA4	mean_t	1.93133	0.053455
ulm	ZFPM1	mean_t	1.91431	0.0555935
ulm	SP4	mean_t	1.90307	0.0570449
ulm	MSX1	mean_t	1.88846	0.0589775
ulm	KAT6B	mean_t	1.87686	0.060551
ulm	SON	mean_t	1.8736	0.0609996
ulm	MTA3	mean_t	1.87002	0.061495
ulm	ESRRB	mean_t	-1.85991	0.0629116
ulm	MTA2	mean_t	1.85921	0.0630103
ulm	NFYB	mean_t	1.85834	0.0631348
ulm	MEF2A	mean_t	1.85782	0.0632087
ulm	NR1I3	mean_t	-1.85773	0.0632202
ulm	NKX6-1	mean_t	-1.85696	0.0633299
ulm	TBX1	mean_t	1.84553	0.0649739
ulm	MLXIP	mean_t	1.84122	0.0656024
ulm	POU2F3	mean_t	1.83493	0.0665291
ulm	PBX2	mean_t	1.8322	0.0669358
ulm	ETV6	mean_t	1.83158	0.0670283
ulm	FOXH1	mean_t	1.82956	0.0673295
ulm	CREB3L3	mean_t	-1.81546	0.0694668
ulm	MAFG	mean_t	1.80945	0.0703946
ulm	ZFHX3	mean_t	-1.80022	0.071839
ulm	TBXT	mean_t	1.79882	0.0720618
ulm	ZBTB4	mean_t	-1.79118	0.073279
ulm	CIITA	mean_t	1.78771	0.0738363
ulm	SNAI2	mean_t	1.78691	0.0739653
ulm	SRF	mean_t	1.78622	0.0740783
ulm	HLX	mean_t	1.77635	0.0756892
ulm	MLXIPL	mean_t	-1.76645	0.0773349
ulm	CREB1	mean_t	1.75669	0.0789852
ulm	HOXA9	mean_t	1.7559	0.07912
ulm	NR3C1	mean_t	-1.74189	0.0815413
ulm	FOXA1	mean_t	-1.73751	0.0823109
ulm	POU2F2	mean_t	1.73515	0.0827291
ulm	GLI1	mean_t	1.73464	0.082819
ulm	NEUROG1	mean_t	-1.71302	0.0867238
ulm	USF1	mean_t	1.71076	0.0871398
ulm	HES6	mean_t	1.70316	0.0885518
ulm	OVOL1	mean_t	-1.70136	0.0888894
ulm	RUNX2	mean_t	1.69758	0.0896007
ulm	SCX	mean_t	1.67887	0.0931919
ulm	ETV7	mean_t	-1.67783	0.093395
ulm	NCOA2	mean_t	-1.66797	0.0953364
ulm	HMGA1	mean_t	1.66746	0.0954367
ulm	TBX20	mean_t	1.66664	0.095601
ulm	GBX2	mean_t	1.65115	0.0987218
ulm	RXRA	mean_t	-1.64102	0.100808
ulm	SRSF2	mean_t	-1.64053	0.100909
ulm	OTX2	mean_t	-1.63949	0.101125
ulm	TFAP2C	mean_t	-1.63856	0.101319
ulm	PRRX1	mean_t	1.63209	0.102675
ulm	KLF4	mean_t	-1.6315	0.102799
ulm	NFKB1	mean_t	1.62915	0.103296
ulm	HEY2	mean_t	1.62553	0.104064
ulm	HIVEP2	mean_t	1.62441	0.104303
ulm	AIRE	mean_t	-1.62101	0.10503
ulm	SHOX2	mean_t	-1.61434	0.106469
ulm	TAL1	mean_t	1.61373	0.1066
ulm	HOXC6	mean_t	-1.60655	0.108167
ulm	NEUROG2	mean_t	-1.60532	0.108438
ulm	TGFB1I1	mean_t	1.60513	0.10848
ulm	TEF	mean_t	1.60503	0.108503
ulm	IRX4	mean_t	-1.605	0.108508
ulm	GABPA	mean_t	1.60251	0.109056
ulm	NFKB2	mean_t	1.60152	0.109275
ulm	ZBTB7B	mean_t	1.5985	0.109945
ulm	ELF5	mean_t	-1.59009	0.111829
ulm	REL	mean_t	1.58981	0.111892
ulm	MAX	mean_t	1.58978	0.111898
ulm	MAML1	mean_t	-1.58403	0.113201
ulm	KLF9	mean_t	1.57916	0.114315
ulm	SPDEF	mean_t	-1.57574	0.115101
ulm	NHLH2	mean_t	-1.57034	0.11635
ulm	CEBPZ	mean_t	1.56857	0.116762
ulm	LHX1	mean_t	1.56457	0.117698
ulm	NCOR1	mean_t	-1.55911	0.118985
ulm	NFE2L2	mean_t	1.553	0.120437
ulm	NR3C2	mean_t	1.5474	0.121781
ulm	ZNF91	mean_t	1.5458	0.122169
ulm	NKX3-1	mean_t	1.52563	0.127117
ulm	NFIL3	mean_t	1.5246	0.127373
ulm	NCOA3	mean_t	-1.52408	0.127502
ulm	BARX1	mean_t	1.52028	0.128455
ulm	SIX3	mean_t	1.51639	0.129436
ulm	DLX2	mean_t	-1.50603	0.132075
ulm	PITX3	mean_t	-1.49924	0.133826
ulm	TCF12	mean_t	1.49382	0.135237
ulm	LHX2	mean_t	-1.49241	0.135605
ulm	CTBP1	mean_t	-1.48963	0.136336
ulm	PBX1	mean_t	-1.48517	0.137512
ulm	BTG2	mean_t	-1.48281	0.138139
ulm	TWIST2	mean_t	-1.47698	0.139696
ulm	IRF3	mean_t	1.47609	0.139935
ulm	SMARCC1	mean_t	-1.47329	0.140689
ulm	SMARCA1	mean_t	1.47074	0.141375
ulm	SMAD4	mean_t	1.46516	0.142891
ulm	ETV2	mean_t	1.45578	0.145468
ulm	LMX1A	mean_t	-1.45145	0.146668
ulm	GATA2	mean_t	1.44087	0.149635
ulm	JARID2	mean_t	-1.43941	0.150049
ulm	SP2	mean_t	1.43385	0.151631
ulm	SP3	mean_t	1.4338	0.151644
ulm	TBPL2	mean_t	1.43227	0.15208
ulm	TWIST1	mean_t	1.43118	0.152394
ulm	CREBZF	mean_t	-1.42904	0.153007
ulm	HDGF	mean_t	1.42777	0.153373
ulm	SOX3	mean_t	-1.42695	0.153608
ulm	STOX1	mean_t	-1.42599	0.153886
ulm	MKX	mean_t	1.42537	0.154065
ulm	RCOR2	mean_t	-1.42394	0.154478
ulm	NCOA6	mean_t	-1.42177	0.155106
ulm	ARID3B	mean_t	1.41815	0.156163
ulm	NR1H4	mean_t	1.41079	0.15832
ulm	MZF1	mean_t	1.41071	0.158344
ulm	ZFPM2	mean_t	1.40072	0.161311
ulm	FOXC1	mean_t	1.39864	0.161934
ulm	HOXA10	mean_t	1.38657	0.165588
ulm	FGF2	mean_t	1.37299	0.169769
ulm	ZNF143	mean_t	1.37036	0.170589
ulm	MIXL1	mean_t	1.36918	0.170958
ulm	FOXE1	mean_t	-1.36521	0.1722
ulm	DOT1L	mean_t	1.3645	0.172424
ulm	TRPS1	mean_t	-1.36262	0.173017
ulm	HOXB9	mean_t	1.35031	0.17693
ulm	DLX5	mean_t	1.34809	0.177642
ulm	JUND	mean_t	-1.34542	0.178503
ulm	MBD1	mean_t	-1.34336	0.179171
ulm	NRL	mean_t	1.34191	0.179638
ulm	GTF2IRD1	mean_t	-1.33508	0.181865
ulm	ISL1	mean_t	-1.32943	0.18372
ulm	TFAM	mean_t	1.32243	0.186038
ulm	GTF2I	mean_t	1.3224	0.186049
ulm	MEF2D	mean_t	1.31225	0.189449
ulm	GATA1	mean_t	1.2987	0.19406
ulm	MSC	mean_t	-1.29484	0.195389
ulm	FOXA3	mean_t	-1.29054	0.196876
ulm	TCF3	mean_t	1.28154	0.200018
ulm	HR	mean_t	1.27817	0.201202
ulm	EPAS1	mean_t	1.27222	0.20331
ulm	ID3	mean_t	-1.26459	0.206033
ulm	MXI1	mean_t	-1.26144	0.207164
ulm	RORA	mean_t	-1.26084	0.20738
ulm	RREB1	mean_t	-1.26055	0.207484
ulm	NCOA1	mean_t	-1.2514	0.210803
ulm	CEBPG	mean_t	-1.25006	0.21129
ulm	EN1	mean_t	-1.2473	0.212302
ulm	SATB2	mean_t	1.23902	0.21535
ulm	TFE3	mean_t	1.23252	0.21777
ulm	ZNF263	mean_t	1.22548	0.220406
ulm	EGR3	mean_t	-1.22335	0.221212
ulm	HIPK2	mean_t	-1.22068	0.22222
ulm	NEUROD6	mean_t	1.21867	0.222983
ulm	CRX	mean_t	-1.21268	0.225267
ulm	TBP	mean_t	1.20915	0.226618
ulm	SOX9	mean_t	1.20906	0.226652
ulm	KLF15	mean_t	1.20004	0.230138
ulm	HOXD8	mean_t	1.19824	0.230838
ulm	NOTO	mean_t	1.18697	0.235254
ulm	BACH1	mean_t	1.1849	0.23607
ulm	ATF6	mean_t	1.18272	0.236933
ulm	HINFP	mean_t	1.16989	0.242059
ulm	HOXA2	mean_t	1.16881	0.242495
ulm	KLF5	mean_t	1.16828	0.242705
ulm	SIX1	mean_t	1.16532	0.243903
ulm	ZNF395	mean_t	1.16491	0.24407
ulm	HOXA13	mean_t	1.16433	0.244302
ulm	LITAF	mean_t	1.16417	0.244367
ulm	NFX1	mean_t	1.16199	0.245253
ulm	NANOG	mean_t	1.16069	0.24578
ulm	SMARCA4	mean_t	-1.15969	0.246188
ulm	KDM5A	mean_t	1.15892	0.2465
ulm	HOXD1	mean_t	1.15841	0.246711
ulm	HMGB2	mean_t	1.14793	0.251009
ulm	ZGLP1	mean_t	-1.14397	0.252649
ulm	HOXA11	mean_t	1.14162	0.253625
ulm	HOXB2	mean_t	-1.13852	0.254915
ulm	HOXC8	mean_t	-1.13306	0.2572
ulm	NRG1	mean_t	1.12842	0.259155
ulm	HOXB3	mean_t	-1.11974	0.262838
ulm	PROP1	mean_t	-1.11582	0.264512
ulm	DLX3	mean_t	1.1152	0.264779
ulm	E2F5	mean_t	-1.11498	0.264869
ulm	VHL	mean_t	-1.11492	0.264896
ulm	ZGPAT	mean_t	1.11158	0.266331
ulm	PAWR	mean_t	-1.10884	0.26751
ulm	SMAD6	mean_t	-1.10753	0.268077
ulm	HIC1	mean_t	-1.10636	0.268582
ulm	LMO4	mean_t	-1.10438	0.269441
ulm	DDIT3	mean_t	1.10253	0.270243
ulm	REST	mean_t	1.10083	0.270982
ulm	PREB	mean_t	-1.096	0.27309
ulm	UBTF	mean_t	1.09337	0.274244
ulm	MEF2B	mean_t	-1.08917	0.27609
ulm	SOX7	mean_t	1.08447	0.278168
ulm	PARK7	mean_t	-1.08404	0.278358
ulm	BCL11B	mean_t	-1.08114	0.279646
ulm	ELK4	mean_t	1.07391	0.282876
ulm	NFATC3	mean_t	1.06549	0.286666
ulm	GATA3	mean_t	-1.0618	0.288337
ulm	ID2	mean_t	-1.05835	0.289909
ulm	AP1	mean_t	1.05397	0.29191
ulm	TFAP2B	mean_t	-1.05287	0.292413
ulm	POU1F1	mean_t	-1.0503	0.29359
ulm	FOXQ1	mean_t	1.04633	0.295421
ulm	NR2E3	mean_t	-1.04417	0.296416
ulm	CREB5	mean_t	-1.04377	0.296602
ulm	PIN1	mean_t	1.0434	0.296775
ulm	SMAD9	mean_t	1.03673	0.299872
ulm	DNMT3A	mean_t	-1.03039	0.302839
ulm	NFYC	mean_t	1.02868	0.303642
ulm	HDAC9	mean_t	-1.02689	0.304482
ulm	HEY1	mean_t	1.02465	0.305542
ulm	HDAC7	mean_t	-1.02199	0.306798
ulm	TCF7L2	mean_t	1.01869	0.308364
ulm	SOX10	mean_t	-1.01722	0.309058
ulm	GLIS3	mean_t	1.01397	0.310608
ulm	KAT5	mean_t	1.01028	0.312374
ulm	FOXP2	mean_t	1.0102	0.312411
ulm	GCM1	mean_t	-1.0076	0.313659
ulm	ZKSCAN7	mean_t	-0.997584	0.318492
ulm	MYOCD	mean_t	0.996983	0.318784
ulm	E4F1	mean_t	0.994925	0.319784
ulm	MTF1	mean_t	-0.993385	0.320533
ulm	SRY	mean_t	0.990846	0.321772
ulm	MYOG	mean_t	0.985568	0.324356
ulm	KMT2B	mean_t	-0.980177	0.327009
ulm	IRF7	mean_t	-0.974181	0.329978
ulm	KLF10	mean_t	0.972431	0.330847
ulm	RARA	mean_t	-0.972247	0.330939
ulm	MAFA	mean_t	-0.945641	0.344342
ulm	MAF	mean_t	0.945272	0.344531
ulm	FOSB	mean_t	0.94399	0.345185
ulm	BCL3	mean_t	0.942471	0.345962
ulm	AHRR	mean_t	-0.940913	0.34676
ulm	NHLH1	mean_t	-0.940081	0.347186
ulm	POU4F2	mean_t	0.937054	0.348741
ulm	HOXA1	mean_t	0.935611	0.349484
ulm	NR1D2	mean_t	-0.935566	0.349507
ulm	EWSR1	mean_t	-0.932959	0.350851
ulm	TFCP2	mean_t	0.925034	0.354958
ulm	BCL6	mean_t	0.920019	0.357573
ulm	HNF4A	mean_t	-0.915142	0.360127
ulm	SMAD2	mean_t	-0.912077	0.361738
ulm	GFI1	mean_t	-0.900446	0.367893
ulm	SOX11	mean_t	-0.8959	0.370316
ulm	BHLHE41	mean_t	-0.894379	0.371129
ulm	TP73	mean_t	0.891681	0.372574
ulm	MYF6	mean_t	0.890845	0.373022
ulm	SMARCB1	mean_t	-0.890547	0.373182
ulm	PLAGL1	mean_t	0.880793	0.37844
ulm	TGIF1	mean_t	-0.880269	0.378723
ulm	TADA2A	mean_t	0.875671	0.381218
ulm	IKZF2	mean_t	-0.873152	0.38259
ulm	ARID1A	mean_t	-0.869717	0.384465
ulm	ZBTB38	mean_t	-0.861926	0.388738
ulm	ATF7	mean_t	0.85905	0.390322
ulm	DNMT1	mean_t	-0.853869	0.393187
ulm	PPARG	mean_t	0.853219	0.393547
ulm	ESR2	mean_t	0.853077	0.393626
ulm	TRERF1	mean_t	-0.852426	0.393987
ulm	NAB2	mean_t	0.847092	0.396953
ulm	PURA	mean_t	0.841941	0.399831
ulm	ZFP42	mean_t	0.839215	0.401358
ulm	NPAS2	mean_t	-0.837324	0.40242
ulm	BMAL1	mean_t	0.835112	0.403664
ulm	NPM1	mean_t	0.826513	0.408522
ulm	TCF7	mean_t	0.821916	0.411134
ulm	TCF21	mean_t	0.819178	0.412694
ulm	CREB3	mean_t	0.814657	0.415278
ulm	HOXB5	mean_t	0.814517	0.415358
ulm	PAX8	mean_t	-0.812764	0.416362
ulm	HNF4G	mean_t	-0.803711	0.421572
ulm	MLX	mean_t	0.801902	0.422619
ulm	NFKBIZ	mean_t	-0.79152	0.428649
ulm	NR2C2	mean_t	0.784038	0.433026
ulm	KDM5B	mean_t	-0.780323	0.43521
ulm	ZBED1	mean_t	0.777232	0.43703
ulm	HOXA7	mean_t	0.774396	0.438705
ulm	ZNF76	mean_t	-0.765992	0.443689
ulm	SOX2	mean_t	-0.761742	0.446223
ulm	NR5A1	mean_t	-0.761047	0.446637
ulm	GSC	mean_t	-0.7606	0.446904
ulm	EP300	mean_t	0.759017	0.44785
ulm	EOMES	mean_t	0.758999	0.447861
ulm	FOXP3	mean_t	-0.755342	0.450052
ulm	PHF5A	mean_t	-0.754774	0.450393
ulm	SIRT1	mean_t	-0.753916	0.450908
ulm	SMAD5	mean_t	0.749807	0.453379
ulm	ESRRG	mean_t	0.742859	0.457575
ulm	ETV1	mean_t	-0.737726	0.460689
ulm	ZNF354C	mean_t	0.737228	0.460991
ulm	NFAT5	mean_t	0.73552	0.462031
ulm	BATF	mean_t	-0.731839	0.464275
ulm	VDR	mean_t	0.730127	0.46532
ulm	HSF2	mean_t	0.727721	0.466792
ulm	DLX4	mean_t	0.726953	0.467263
ulm	DEAF1	mean_t	0.723789	0.469203
ulm	KMT2A	mean_t	0.723176	0.469579
ulm	MESP2	mean_t	0.719664	0.47174
ulm	NR1H2	mean_t	0.715254	0.47446
ulm	GRHL2	mean_t	-0.714296	0.475052
ulm	MNX1	mean_t	0.712045	0.476445
ulm	POU4F1	mean_t	-0.709905	0.477771
ulm	ZBTB7A	mean_t	-0.703422	0.4818
ulm	AIP	mean_t	0.699434	0.484288
ulm	IRF8	mean_t	0.698022	0.485171
ulm	NR2F2	mean_t	-0.697465	0.485519
ulm	SALL3	mean_t	-0.690912	0.489628
ulm	VSX2	mean_t	0.68959	0.490459
ulm	PRDM16	mean_t	0.678849	0.497241
ulm	CTBP2	mean_t	-0.675624	0.499286
ulm	KDM2A	mean_t	0.674852	0.499777
ulm	SALL4	mean_t	0.674415	0.500055
ulm	NR0B1	mean_t	0.670169	0.502757
ulm	IKZF3	mean_t	-0.66875	0.503662
ulm	SREBF1	mean_t	-0.667939	0.50418
ulm	SOX4	mean_t	-0.663364	0.507105
ulm	ZIC1	mean_t	0.662027	0.507961
ulm	FOXJ1	mean_t	-0.648864	0.516433
ulm	TAF1	mean_t	0.648715	0.51653
ulm	WT1	mean_t	0.646093	0.518226
ulm	TLX3	mean_t	0.645377	0.51869
ulm	FHL2	mean_t	-0.640937	0.52157
ulm	NFE2L1	mean_t	0.640145	0.522085
ulm	PROX1	mean_t	0.640103	0.522112
ulm	ZNF382	mean_t	-0.638508	0.52315
ulm	PIAS1	mean_t	-0.637448	0.52384
ulm	FEZF1	mean_t	-0.637213	0.523993
ulm	EBF3	mean_t	0.636102	0.524717
ulm	HDAC4	mean_t	0.635353	0.525205
ulm	NR4A1	mean_t	-0.627642	0.530245
ulm	DMAP1	mean_t	0.626162	0.531215
ulm	ZBTB33	mean_t	-0.620718	0.534792
ulm	CXXC1	mean_t	0.620138	0.535174
ulm	EZH2	mean_t	-0.618633	0.536165
ulm	HCFC1	mean_t	0.618141	0.536489
ulm	FEZF2	mean_t	0.61571	0.538092
ulm	ZNF217	mean_t	0.610455	0.541567
ulm	TBPL1	mean_t	0.610288	0.541678
ulm	SMAD1	mean_t	0.60944	0.54224
ulm	HES1	mean_t	0.608475	0.542879
ulm	IRF2	mean_t	0.607763	0.543351
ulm	TFEB	mean_t	-0.607465	0.543549
ulm	HLF	mean_t	0.605746	0.54469
ulm	SALL2	mean_t	0.605249	0.54502
ulm	NR2C1	mean_t	-0.600149	0.548413
ulm	FOSL1	mean_t	-0.598105	0.549776
ulm	SOX6	mean_t	-0.596063	0.551139
ulm	SETBP1	mean_t	-0.595284	0.55166
ulm	E2F3	mean_t	0.594732	0.552029
ulm	TFAP2A	mean_t	0.594487	0.552192
ulm	MNT	mean_t	0.590147	0.555099
ulm	DBP	mean_t	-0.585512	0.55821
ulm	IKZF1	mean_t	0.583213	0.559756
ulm	POU5F1	mean_t	0.582489	0.560243
ulm	ZMYND8	mean_t	0.579773	0.562074
ulm	ATOH1	mean_t	-0.57718	0.563824
ulm	NKX2-1	mean_t	0.575171	0.565181
ulm	EGR2	mean_t	0.572487	0.566998
ulm	STAT4	mean_t	0.571714	0.567522
ulm	AHR	mean_t	-0.571637	0.567574
ulm	IKZF4	mean_t	0.570657	0.568238
ulm	MYRF	mean_t	0.570395	0.568416
ulm	USF2	mean_t	0.57017	0.568568
ulm	TBX6	mean_t	-0.568193	0.56991
ulm	TFAP4	mean_t	0.562659	0.573673
ulm	ARID4B	mean_t	-0.562657	0.573674
ulm	HOXB7	mean_t	-0.561983	0.574134
ulm	CEBPA	mean_t	-0.561873	0.574208
ulm	CREBBP	mean_t	-0.558885	0.576246
ulm	PPARGC1B	mean_t	-0.552206	0.580813
ulm	PKNOX1	mean_t	0.551895	0.581026
ulm	GRHL3	mean_t	-0.55137	0.581386
ulm	NKRF	mean_t	0.551115	0.58156
ulm	POU2F1	mean_t	0.545807	0.585204
ulm	ENO1	mean_t	0.545051	0.585724
ulm	KAT6A	mean_t	0.544856	0.585858
ulm	MITF	mean_t	0.543926	0.586498
ulm	POU3F2	mean_t	0.541796	0.587964
ulm	E2F2	mean_t	0.540777	0.588667
ulm	FOXI1	mean_t	0.539614	0.589469
ulm	TBX5	mean_t	0.538747	0.590067
ulm	RFX2	mean_t	0.535378	0.592394
ulm	TLX2	mean_t	0.534679	0.592878
ulm	PITX2	mean_t	0.533808	0.59348
ulm	HDAC1	mean_t	-0.533502	0.593692
ulm	RARG	mean_t	-0.531458	0.595107
ulm	TEAD2	mean_t	-0.530537	0.595745
ulm	PHOX2B	mean_t	-0.530251	0.595943
ulm	KLF7	mean_t	0.528483	0.59717
ulm	PAX2	mean_t	0.528173	0.597385
ulm	ELK3	mean_t	-0.519487	0.603427
ulm	NR1I2	mean_t	-0.518707	0.60397
ulm	KLF12	mean_t	-0.515906	0.605926
ulm	ETV5	mean_t	0.515104	0.606486
ulm	MTF2	mean_t	0.514373	0.606997
ulm	ZNF160	mean_t	-0.512841	0.608068
ulm	HAND1	mean_t	0.512536	0.608281
ulm	LHX3	mean_t	-0.512493	0.608311
ulm	RUNX3	mean_t	0.508752	0.610931
ulm	FOXN4	mean_t	-0.507648	0.611706
ulm	WWTR1	mean_t	-0.505302	0.613352
ulm	ID1	mean_t	0.504199	0.614126
ulm	JDP2	mean_t	0.504072	0.614216
ulm	ATF1	mean_t	0.502389	0.615399
ulm	PML	mean_t	-0.499716	0.61728
ulm	IRF1	mean_t	0.499633	0.617339
ulm	LHX8	mean_t	0.498979	0.617799
ulm	ZNF300	mean_t	-0.497983	0.618501
ulm	NFYA	mean_t	0.495856	0.620001
ulm	TFAP2D	mean_t	-0.493653	0.621556
ulm	ZNF202	mean_t	-0.491904	0.622792
ulm	MTA1	mean_t	-0.4908	0.623573
ulm	MEIS1	mean_t	-0.486679	0.62649
ulm	ZBTB14	mean_t	0.486295	0.626763
ulm	ETV4	mean_t	0.484349	0.628143
ulm	MEOX2	mean_t	-0.48194	0.629854
ulm	THRA	mean_t	0.48164	0.630067
ulm	FEV	mean_t	0.479296	0.631733
ulm	PHOX2A	mean_t	-0.477205	0.633221
ulm	TTF1	mean_t	-0.475558	0.634394
ulm	PDX1	mean_t	0.473578	0.635806
ulm	NR1H3	mean_t	-0.472662	0.636459
ulm	STAT5A	mean_t	-0.469995	0.638363
ulm	THRB	mean_t	-0.469119	0.638989
ulm	NFKBIB	mean_t	0.466816	0.640636
ulm	LRRFIP1	mean_t	0.46059	0.645097
ulm	CEBPB	mean_t	0.460522	0.645146
ulm	EBF1	mean_t	-0.460172	0.645397
ulm	KDM5D	mean_t	0.448512	0.653788
ulm	ZEB2	mean_t	-0.444047	0.657013
ulm	NR2F1	mean_t	0.443437	0.657454
ulm	PPARA	mean_t	0.439307	0.660443
ulm	ATF5	mean_t	-0.436368	0.662574
ulm	HOXD3	mean_t	-0.429808	0.667339
ulm	NKX3-2	mean_t	0.425629	0.670383
ulm	PA2G4	mean_t	0.421611	0.673313
ulm	YBX1	mean_t	-0.415118	0.67806
ulm	FOXO6	mean_t	-0.411447	0.680749
ulm	TSHZ3	mean_t	-0.406865	0.684111
ulm	GLI2	mean_t	0.404283	0.686009
ulm	ZIC2	mean_t	-0.403545	0.686551
ulm	TBX21	mean_t	0.402449	0.687357
ulm	PATZ1	mean_t	-0.400513	0.688782
ulm	ARID3A	mean_t	0.399539	0.6895
ulm	FOXG1	mean_t	-0.398364	0.690366
ulm	BMAL2	mean_t	0.397963	0.690661
ulm	EMX2	mean_t	0.397787	0.690791
ulm	HMGA2	mean_t	0.394872	0.692941
ulm	RXRB	mean_t	0.39354	0.693925
ulm	KLF2	mean_t	-0.393475	0.693973
ulm	NFIB	mean_t	0.388341	0.697767
ulm	SKIL	mean_t	-0.387827	0.698148
ulm	ZNF24	mean_t	0.371712	0.710111
ulm	TCF15	mean_t	-0.368584	0.712441
ulm	NR4A3	mean_t	0.368246	0.712694
ulm	SREBF2	mean_t	-0.367825	0.713008
ulm	ARID5B	mean_t	0.367503	0.713247
ulm	NFATC2	mean_t	-0.36669	0.713854
ulm	PAX5	mean_t	0.365303	0.714889
ulm	SOX18	mean_t	-0.365004	0.715112
ulm	KLF11	mean_t	0.364062	0.715815
ulm	MYBL1	mean_t	-0.359671	0.719097
ulm	XBP1	mean_t	0.358756	0.719781
ulm	ATF4	mean_t	0.357958	0.720378
ulm	LHX4	mean_t	-0.357502	0.72072
ulm	SUPT20H	mean_t	0.351979	0.724857
ulm	ZNF436	mean_t	-0.349957	0.726374
ulm	CEBPD	mean_t	0.348211	0.727685
ulm	GFI1B	mean_t	-0.346809	0.728738
ulm	HOXA5	mean_t	0.345009	0.730091
ulm	CEBPE	mean_t	0.34324	0.731421
ulm	KLF13	mean_t	-0.343076	0.731544
ulm	NEUROD1	mean_t	-0.342916	0.731665
ulm	GATA6	mean_t	0.342231	0.732181
ulm	HEYL	mean_t	-0.33848	0.735004
ulm	POU2AF1	mean_t	-0.336228	0.736702
ulm	HOXD13	mean_t	-0.334832	0.737755
ulm	ARNT	mean_t	0.331811	0.740035
ulm	JUNB	mean_t	0.328998	0.74216
ulm	CREM	mean_t	-0.328575	0.74248
ulm	MYF5	mean_t	0.326442	0.744093
ulm	NFE2	mean_t	0.326304	0.744198
ulm	PTF1A	mean_t	-0.325685	0.744666
ulm	IRF4	mean_t	0.322694	0.74693
ulm	RB1	mean_t	0.321542	0.747802
ulm	PBRM1	mean_t	0.319526	0.749331
ulm	NR1D1	mean_t	-0.314357	0.753253
ulm	ARX	mean_t	-0.312532	0.754639
ulm	ASCL1	mean_t	0.312526	0.754643
ulm	CHD4	mean_t	0.310176	0.75643
ulm	ZXDC	mean_t	0.302218	0.762489
ulm	ETV3	mean_t	-0.30183	0.762784
ulm	ING4	mean_t	0.299476	0.76458
ulm	APEX1	mean_t	-0.296887	0.766555
ulm	NR4A2	mean_t	-0.295203	0.767842
ulm	PAX4	mean_t	0.294894	0.768078
ulm	SALL1	mean_t	-0.290761	0.771237
ulm	BCL11A	mean_t	0.290416	0.771501
ulm	ZNF804A	mean_t	0.290191	0.771673
ulm	NR6A1	mean_t	0.28679	0.774276
ulm	NUPR1	mean_t	0.284526	0.77601
ulm	MAZ	mean_t	0.279272	0.780039
ulm	ZNF331	mean_t	-0.274982	0.783333
ulm	STAT6	mean_t	0.274266	0.783883
ulm	POU4F3	mean_t	0.273907	0.784159
ulm	MSX2	mean_t	0.268391	0.788401
ulm	TLX1	mean_t	-0.263309	0.792315
ulm	HOXB13	mean_t	-0.262352	0.793052
ulm	ZNF148	mean_t	-0.261955	0.793358
ulm	TBX18	mean_t	-0.260606	0.794399
ulm	PITX1	mean_t	-0.257575	0.796738
ulm	FOXF1	mean_t	-0.256299	0.797722
ulm	NEUROD2	mean_t	0.255924	0.798012
ulm	HHEX	mean_t	-0.255079	0.798665
ulm	BHLHA15	mean_t	0.253615	0.799795
ulm	SMARCA5	mean_t	0.248678	0.803612
ulm	RELB	mean_t	-0.248089	0.804068
ulm	LMX1B	mean_t	-0.246825	0.805046
ulm	YBX3	mean_t	-0.246244	0.805496
ulm	PGR	mean_t	0.244024	0.807214
ulm	MYBL2	mean_t	0.243474	0.80764
ulm	DACH1	mean_t	-0.243433	0.807672
ulm	STAT5B	mean_t	0.241687	0.809025
ulm	IRX1	mean_t	0.240988	0.809567
ulm	HOXD4	mean_t	0.239097	0.811032
ulm	ZHX2	mean_t	-0.234836	0.814338
ulm	ID4	mean_t	0.232475	0.816171
ulm	NKX6-3	mean_t	0.227001	0.820425
ulm	NSD2	mean_t	0.222424	0.823986
ulm	ZNF410	mean_t	0.222401	0.824004
ulm	NR0B2	mean_t	-0.222138	0.824209
ulm	NFIX	mean_t	0.221634	0.824601
ulm	TOX3	mean_t	-0.221364	0.824811
ulm	ATF3	mean_t	-0.220603	0.825404
ulm	ZBTB17	mean_t	-0.220463	0.825513
ulm	ZNF350	mean_t	0.220055	0.825831
ulm	TBR1	mean_t	0.219409	0.826333
ulm	NFIA	mean_t	-0.208536	0.834813
ulm	E2F7	mean_t	-0.207899	0.83531
ulm	YAP1	mean_t	0.203483	0.838759
ulm	SNAI1	mean_t	0.201526	0.840289
ulm	CLOCK	mean_t	-0.198402	0.842733
ulm	SSRP1	mean_t	-0.198041	0.843015
ulm	TET1	mean_t	-0.195248	0.845201
ulm	DAXX	mean_t	0.194862	0.845503
ulm	ZNF362	mean_t	0.192959	0.846993
ulm	TBX2	mean_t	0.19288	0.847055
ulm	NFATC1	mean_t	0.192541	0.84732
ulm	ERG	mean_t	0.191523	0.848118
ulm	SATB1	mean_t	0.191115	0.848437
ulm	EGR4	mean_t	0.188163	0.850751
ulm	SF1	mean_t	0.185285	0.853007
ulm	ELK1	mean_t	-0.182209	0.855421
ulm	ZNF219	mean_t	-0.180709	0.856598
ulm	PAX7	mean_t	-0.179708	0.857383
ulm	HOXB4	mean_t	0.177937	0.858774
ulm	KLF6	mean_t	-0.176969	0.859534
ulm	SPIC	mean_t	0.175589	0.860619
ulm	ZFX	mean_t	0.175086	0.861013
ulm	AEBP1	mean_t	0.173344	0.862382
ulm	NKX2-2	mean_t	0.169177	0.865659
ulm	SIX4	mean_t	0.167936	0.866635
ulm	PRDM1	mean_t	-0.16484	0.869072
ulm	VEZF1	mean_t	-0.164778	0.86912
ulm	ATF2	mean_t	-0.164149	0.869615
ulm	KDM5C	mean_t	-0.163941	0.869779
ulm	SIN3A	mean_t	-0.161912	0.871376
ulm	ZNF423	mean_t	0.159319	0.873419
ulm	POU3F1	mean_t	-0.157189	0.875097
ulm	TBX15	mean_t	0.156899	0.875326
ulm	FOXN1	mean_t	-0.151141	0.879866
ulm	INSM1	mean_t	0.147758	0.882535
ulm	SFPQ	mean_t	0.145834	0.884054
ulm	BARX2	mean_t	-0.142898	0.886372
ulm	SOX17	mean_t	-0.142517	0.886673
ulm	BCOR	mean_t	-0.142008	0.887075
ulm	HSF1	mean_t	-0.139469	0.889081
ulm	RXRG	mean_t	0.135865	0.891929
ulm	MECOM	mean_t	-0.130219	0.896394
ulm	BCLAF1	mean_t	0.129998	0.896569
ulm	SIM2	mean_t	0.128557	0.89771
ulm	TFDP3	mean_t	0.128193	0.897997
ulm	NFIC	mean_t	-0.127194	0.898788
ulm	NONO	mean_t	-0.126932	0.898995
ulm	IRF6	mean_t	0.123418	0.901777
ulm	PAX9	mean_t	0.118167	0.905936
ulm	BHLHE40	mean_t	0.106854	0.914906
ulm	KLF3	mean_t	0.102784	0.918135
ulm	IRF5	mean_t	0.102656	0.918237
ulm	MBD2	mean_t	0.0991415	0.921027
ulm	OLIG2	mean_t	0.0986885	0.921387
ulm	HIVEP1	mean_t	0.0984054	0.921611
ulm	ARID1B	mean_t	-0.0969074	0.922801
ulm	KAT7	mean_t	-0.0967993	0.922887
ulm	TCF7L1	mean_t	0.0957291	0.923737
ulm	FOXA2	mean_t	0.0946724	0.924576
ulm	ARID4A	mean_t	-0.0928064	0.926058
ulm	PPARGC1A	mean_t	0.0917628	0.926887
ulm	RARB	mean_t	0.0910841	0.927427
ulm	ZNF699	mean_t	0.0892109	0.928915
ulm	FOXO4	mean_t	0.08859	0.929409
ulm	TCF4	mean_t	0.0878278	0.930014
ulm	ASCL2	mean_t	-0.0872043	0.93051
ulm	THAP11	mean_t	0.0854329	0.931918
ulm	HOXC13	mean_t	0.0835793	0.933392
ulm	BRD4	mean_t	-0.0791669	0.936901
ulm	ERF	mean_t	-0.0736302	0.941305
ulm	CTNNB1	mean_t	0.0687969	0.945152
ulm	DMTF1	mean_t	-0.0677376	0.945995
ulm	RORC	mean_t	0.0628825	0.949861
ulm	MAFB	mean_t	0.0610771	0.951298
ulm	TBX3	mean_t	0.0605921	0.951685
ulm	SPIB	mean_t	-0.0591666	0.95282
ulm	ZNF335	mean_t	-0.0537925	0.957101
ulm	PRDM2	mean_t	0.0534456	0.957377
ulm	ZFP64	mean_t	0.0472333	0.962328
ulm	HDAC3	mean_t	0.0467543	0.962709
ulm	MYT1	mean_t	0.0467184	0.962738
ulm	RBPJ	mean_t	0.045248	0.96391
ulm	LEF1	mean_t	-0.0444875	0.964516
ulm	FOXF2	mean_t	-0.0433677	0.965409
ulm	OLIG1	mean_t	-0.0432534	0.9655
ulm	FLI1	mean_t	0.042238	0.966309
ulm	ZNF384	mean_t	-0.0408343	0.967428
ulm	SP7	mean_t	-0.0397599	0.968285
ulm	KCNIP3	mean_t	-0.0364541	0.970921
ulm	NR2E1	mean_t	-0.0350233	0.972062
ulm	FOXM1	mean_t	0.0270898	0.978388
ulm	VENTX	mean_t	0.0266536	0.978736
ulm	KAT2B	mean_t	-0.0257362	0.979468
ulm	EHF	mean_t	0.0238443	0.980977
ulm	RFX4	mean_t	0.0236566	0.981127
ulm	PAX1	mean_t	-0.0235671	0.981198
ulm	NCOR2	mean_t	0.0220576	0.982402
ulm	HDAC5	mean_t	0.0217173	0.982674
ulm	TFDP2	mean_t	-0.0215759	0.982786
ulm	PRDM4	mean_t	0.0201065	0.983959
ulm	DNMT3B	mean_t	0.0200693	0.983988
ulm	ABL1	mean_t	-0.0199681	0.984069
ulm	GLI3	mean_t	-0.0154416	0.98768
ulm	HIVEP3	mean_t	-0.00964136	0.992308
ulm	CUX1	mean_t	-0.00523924	0.99582
ulm	CREB3L1	mean_t	-0.00175547	0.998599
ulm	PLAGL2	mean_t	-0.0015967	0.998726
ulm	ZNF236	mean_t	-1.20854e-05	0.99999

## Sheet: LAA_Functional_GO
ID	Description	setSize	enrichmentScore	NES	pvalue	p.adjust	qvalue	rank	leading_edge	core_enrichment
GOBP_MUSCLE_CELL_DEVELOPMENT	GOBP_MUSCLE_CELL_DEVELOPMENT	172	0.531305	2.33391	1.10511e-09	2.69973e-06	2.06986e-06	3565	tags=40%, list=16%, signal=33%	RCAN1/ACTA1/FHL2/SORBS2/CSRP3/GPX1/MYOM2/TNNT1/PDLIM5/CSRP1/LMOD3/PRKAR1A/HDAC9/SGCD/NRAP/FLNC/ALPK3/SYNPO2L/EDN1/AKAP6/ADPRHL1/TPM1/ZMPSTE24/COMP/CASQ1/ENG/MYH6/SLC8A1/WDR1/TMOD2/MYO18B/ACTN1/RAMP2/CAV2/PPARA/OBSL1/NEBL/TMEM182/MEGF10/LOX/CHRNB1/SGCB/EFEMP2/RIPOR2/CFL2/SRF/ACTC1/MYL9/LDB3/RGS4/MYH11/ADM/FHOD3/ACTN2/AKAP13/TTN/MYPN/BVES/TNNT3/UCHL1/TCAP/ANKRD1/HEY2/ATG5/DMD/PLEC/BMP4/PI16
GOBP_STRIATED_MUSCLE_CELL_DIFFERENTIATION	GOBP_STRIATED_MUSCLE_CELL_DIFFERENTIATION	262	0.466765	2.15434	1.81958e-09	2.69973e-06	2.06986e-06	3210	tags=32%, list=15%, signal=28%	RCAN1/ACTA1/FHL2/CDH2/SORBS2/MEF2C/CSRP3/GPX1/MYOM2/IFT20/TNNT1/PDLIM5/CSRP1/LMOD3/PRKAR1A/HDAC9/FZD7/SGCD/NRAP/FLNC/JAM2/MAPK14/ALPK3/NOX4/SYNPO2L/EDN1/AKAP6/ADPRHL1/RBM24/TPM1/PLEKHO1/ZMPSTE24/MYEF2/SLC9A1/POPDC3/CASQ1/SORT1/MYH6/SLC8A1/AKT1/WDR1/TMOD2/MYO18B/CD81/CXCL9/CAV2/CXCL10/PPARA/TSC1/MYOCD/HDAC3/DYRK1B/OBSL1/CYP26B1/NEBL/TMEM182/SGCB/RIPOR2/CFL2/SRF/ACTC1/POPDC2/MYH9/YBX1/MYL9/LDB3/ADG…
GOBP_GOLGI_VESICLE_TRANSPORT	GOBP_GOLGI_VESICLE_TRANSPORT	290	0.453956	2.1078	2.68629e-09	2.69973e-06	2.06986e-06	4607	tags=41%, list=21%, signal=33%	EHD3/KDELR3/GOLGA2/SEC31A/COPG1/KIF13A/COG3/COG6/YKT6/WIPI1/LRRK2/GABARAPL2/SEC13/COPZ2/YIF1A/ARF5/RAB8A/COPA/NRBP2/SURF4/SEC24C/LAPTM5/ARCN1/TBC1D20/TMED3/EXOC6/SORT1/AP3D1/AP3S1/KDELR1/PKDCC/TMED4/KLHL12/USO1/EXOC2/YIPF5/ARL1/EPS15/ERGIC1/RAB8B/BCAP31/NAPG/SPIRE1/STX10/OPTN/TAPBP/RAB13/VAMP5/COG7/SEC16A/SNAP23/GOPC/GOLGA5/PREPL/LMAN2/PICK1/RABEP1/TRAPPC5/GOLGA4/ATP9A/LMAN1/ARF4/RAB31/TRAPPC6A/V…
GOBP_MUSCLE_CELL_DIFFERENTIATION	GOBP_MUSCLE_CELL_DIFFERENTIATION	352	0.419828	2.00045	1.01797e-08	7.67297e-06	5.88281e-06	3388	tags=32%, list=16%, signal=28%	RCAN1/ACTA1/FHL2/CDH2/SORBS2/SYNE1/MEF2C/CSRP3/GPX1/MYOM2/IFT20/TNNT1/PDLIM5/CSRP1/LMOD3/PRKAR1A/HDAC9/FZD7/SGCD/NRAP/FLNC/JAM2/MAPK14/ALPK3/PDCD4/NOX4/SYNPO2L/EDN1/AKAP6/ADPRHL1/RBM24/TPM1/PLEKHO1/ZMPSTE24/ID2/MYEF2/SLC9A1/POPDC3/COMP/CASQ1/ENG/SORT1/MYH6/SLC8A1/NFATC3/AKT1/WDR1/TMOD2/HEY1/MYO18B/SOX9/CD81/QKI/ACTN1/CXCL9/RAMP2/CAV2/CXCL10/PPARA/TSC1/MYOCD/HDAC3/ZEB1/DYRK1B/OBSL1/CYP26B1/NEBL/TM…
GOBP_ENDOSOMAL_TRANSPORT	GOBP_ENDOSOMAL_TRANSPORT	225	0.467704	2.12152	2.45401e-08	1.32716e-05	1.01753e-05	5325	tags=49%, list=25%, signal=37%	EHD3/LAPTM4B/GRIP2/ARHGAP1/YKT6/MYO5B/LRRK2/VPS35/PICALM/VPS50/SNX5/RAB8A/DENND2A/DENND5A/SURF4/HEATR5B/TMEM50A/DPY30/DENND1B/SORT1/AP3D1/CORO1C/RAB11B/VPS26C/ARL1/CHMP5/SNX4/ALS2/EPS15/SNX17/ARF6/LEPROTL1/NDRG4/TINAGL1/STX10/ATP6AP1/SNF8/RAB13/PHETA2/AP3B1/AP5S1/PREPL/CHMP1B/WASHC4/ZDHHC2/SNX6/ATP9A/LMAN1/VPS51/SNX9/RAB11FIP3/TMED9/VAMP3/CHMP2A/RAB9B/ZFYVE16/ACTN2/VPS26B/TBC1D5/EVI5/NSG2/ARFRP1/…
GOBP_ACTIN_FILAMENT_ORGANIZATION	GOBP_ACTIN_FILAMENT_ORGANIZATION	434	0.389743	1.88498	2.64112e-08	1.32716e-05	1.01753e-05	4418	tags=38%, list=20%, signal=31%	ACTA1/MICAL2/SORBS2/DIAPH3/CD47/CTNNA1/GSN/LMOD3/ARPC4/ARF1/MYO5B/NRAP/SYNPO/PLS3/AIF1/SYNPO2L/COTL1/ARPC1B/STMN1/MARCKSL1/CXCL12/TPM1/ARPC1A/PREX1/PFN1/SLC9A1/RND3/HCLS1/CORO1C/DIAPH1/ADD3/MAD2L2/WDR1/TMOD2/WASF2/RHOBTB2/RHOB/ARHGAP12/CLASP2/CCN2/RHOBTB1/ACTN1/ROCK1/ID1/LIMCH1/ARF6/RHOA/TTC8/PDLIM1/TSC1/EVL/MYO5C/CYRIA/ARHGAP25/PPP1R9A/ARHGEF10/MYADM/SPIRE1/FSCN1/NEBL/EZR/ANG/GDPD2/FAM171A1/SVIL…
GOBP_CELL_CELL_SIGNALING_INVOLVED_IN_CARDIAC_CONDUCTION	GOBP_CELL_CELL_SIGNALING_INVOLVED_IN_CARDIAC_CONDUCTION	32	-0.737385	-2.58267	1.88318e-07	8.11114e-05	6.21876e-05	565	tags=28%, list=3%, signal=27%	SCN1B/KCNJ3/SCN10A/CACNB2/KCNJ5/CACNA1D/KCNN2/HCN4/CACNA1G
GOBP_ACTOMYOSIN_STRUCTURE_ORGANIZATION	GOBP_ACTOMYOSIN_STRUCTURE_ORGANIZATION	192	0.474355	2.11025	3.41153e-07	0.000114286	8.76224e-05	4418	tags=46%, list=20%, signal=37%	ACTA1/CSRP3/CD47/CNN1/MYOM2/TNNT1/CSRP1/LMOD3/PRKAR1A/NRAP/FLNC/SYNPO2L/EDN1/ADPRHL1/STMN1/TPM1/FRMD3/PFN1/SLC9A1/EPB41L2/CASQ1/MYH6/WDR1/TMOD2/WASF2/FRMD5/MYH10/CNN3/CLASP2/CCN2/ROCK1/LIMCH1/RHOA/TTC8/PDLIM1/TSC1/EVL/ARHGEF10/OBSL1/NEBL/FAM171A1/CFL2/PFN2/SRF/ACTC1/FERMT2/SORBS1/MYH9/MYL9/LDB3/ANLN/ZYX/EPB41L3/MYH11/TESK1/ITGB5/FHOD3/ACTN2/CDC42/AKAP13/SDC4/TTN/PDCD10/MYPN/SORBS3/PTGER4/TNNT3/TC…
GOBP_NON_MEMBRANE_BOUNDED_ORGANELLE_ASSEMBLY	GOBP_NON_MEMBRANE_BOUNDED_ORGANELLE_ASSEMBLY	379	0.390394	1.87046	3.21953e-07	0.000114286	8.76224e-05	4211	tags=33%, list=19%, signal=27%	RPL3L/ACTA1/LDAF1/GOLGA2/PRKAA2/CSRP3/BICD1/MYOM2/GSN/NEK7/TNNT1/CSRP1/LMOD3/PRKAR1A/NRAP/FLNC/SYNPO2L/EDN1/ADPRHL1/TPM1/CDS1/CENPA/TPX2/CENPS/CASQ1/MYH6/NLE1/WDR1/CENPH/TMOD2/CENPJ/EIF2S1/CHMP5/CLASP2/RPL3/WDR62/KIF23/RHOA/HDAC3/TUBGCP5/ARHGEF10/OBSL1/FSCN1/CENPF/NEBL/EZR/PRRC2C/SMC3/G3BP2/CHMP1B/UBAP2L/CFL2/NDC80/ATXN2/SRF/CDS2/ACTC1/CDC20/RPSA/MYL9/WRAP73/LDB3/ANLN/KIF15/MYH11/MAP10/KIF3B/CSDE…
GOBP_SECOND_MESSENGER_MEDIATED_SIGNALING	GOBP_SECOND_MESSENGER_MEDIATED_SIGNALING	295	0.404554	1.88028	6.2974e-07	0.000172606	0.000132336	3970	tags=31%, list=18%, signal=26%	INPP5A/RCAN1/FHL2/CALM3/NPPB/NPPA/PLCE1/CALM2/PLN/CXCR2/DDAH1/SGCD/LRRK2/TNNI3/CIB1/GPR3/HTR2B/EDN1/AKAP6/ADCYAP1R1/ACKR3/ADA/CAP2/PDE5A/ZMPSTE24/CXCR4/EPHA5/SLC9A1/GSTO1/CASQ1/P2RX5/ERBB3/SLC8A1/NFATC3/CAMKK2/ACKR4/SOX9/CHP1/RCAN3/BST1/PPP2CA/PTPRC/CLIC2/PLCG2/TMBIM4/BCAP31/GUCY1B1/CALM1/NDNF/PPP1R9A/CAP1/CX3CR1/THBS1/HOMER3/GUCY1A1/XCR1/C10orf71/CXCR3/MCOLN1/SELENOK/VCAM1/IRAG1/PPP3R1/P2RX4/KDR…
GOBP_REGULATION_OF_PROTEIN_SERINE_THREONINE_KINASE_ACTIVITY	GOBP_REGULATION_OF_PROTEIN_SERINE_THREONINE_KINASE_ACTIVITY	361	0.387447	1.8518	6.03848e-07	0.000172606	0.000132336	4506	tags=38%, list=21%, signal=31%	FGF1/CALM3/ROR2/SLC8A3/NPPA/CALM2/CCNY/PDGFA/DAZAP2/PRKAR1A/LRRK2/CIB1/CCND1/PDCD4/NOX4/TCIM/CCNI/HTR2B/EDN1/HSP90AB1/PDGFD/HERC5/CAV1/SPRY4/PDE5A/S100A12/LYN/TLR4/GTPBP4/MIF/ACTB/SLC8A1/AKT1/RALB/GADD45A/CAB39L/IFNG/TRIB2/DUSP1/ALS2/PIH1D1/PPP2CA/CDKN1A/STK38/RHOA/PRKAG2/PTPRC/TGFA/MYOCD/HRAS/CALM1/CCNG1/CKS1B/CCNG2/CDKN1B/MACROH2A1/SNF8/PKIB/LIME1/THBS1/MAP3K5/CDKN2C/FERMT2/CDC37/CCND2/DIPK2A/S…
GOBP_MAMMARY_GLAND_DUCT_MORPHOGENESIS	GOBP_MAMMARY_GLAND_DUCT_MORPHOGENESIS	30	-0.745104	-2.56004	1.0604e-06	0.000266427	0.000204267	393	tags=27%, list=2%, signal=26%	NTN1/DDR1/SRC/WNT5A/AR/AREG/SOSTDC1/FGFR2
GOBP_STRIATED_MUSCLE_CELL_DEVELOPMENT	GOBP_STRIATED_MUSCLE_CELL_DEVELOPMENT	65	0.628887	2.34434	1.2726e-06	0.000295146	0.000226286	3190	tags=51%, list=15%, signal=43%	ACTA1/CSRP3/MYOM2/TNNT1/CSRP1/LMOD3/PRKAR1A/NRAP/FLNC/SYNPO2L/EDN1/ADPRHL1/TPM1/CASQ1/MYH6/WDR1/TMOD2/OBSL1/NEBL/CFL2/SRF/ACTC1/MYL9/LDB3/MYH11/FHOD3/ACTN2/AKAP13/TTN/MYPN/TNNT3/TCAP/ANKRD1
GOBP_TISSUE_MIGRATION	GOBP_TISSUE_MIGRATION	303	0.403327	1.88086	1.75164e-06	0.000377228	0.000289218	3516	tags=34%, list=16%, signal=29%	FGF1/ACTA1/GLIPR2/MEF2C/DNAJA4/GPX1/PTPRM/TGFBR2/FBXW7/SMOC2/HDAC9/DCN/GLUL/MAPK14/CIB1/EDN1/FOXC2/VASH1/FSTL1/HSPB1/SERPINF1/PFN1/FAP/MAP3K3/LPXN/CORO1C/DPP4/SPARC/AKT1/SEMA3A/GADD45A/RHOB/PTN/IFNG/SOX9/CLASP2/ROCK1/ID1/SRPX2/ARF6/ADIPOR1/RHOA/RRAS/MEOX2/PLCG2/EVL/ACTA2/ATOH8/GFUS/SPRED1/PTPN11/RAB13/ETS1/JCAD/THBS1/PTK2/PFN2/SRF/ACTC1/MYH9/TGFB2/KLF4/PRKCE/ANLN/ARSB/GPI/TESK1/P2RX4/LGMN/EPHA2/K…
GOBP_ENDOTHELIAL_CELL_MIGRATION	GOBP_ENDOTHELIAL_CELL_MIGRATION	217	0.426714	1.92563	2.52132e-06	0.000506785	0.000388548	5035	tags=46%, list=23%, signal=35%	FGF1/MEF2C/DNAJA4/GPX1/PTPRM/FBXW7/SMOC2/HDAC9/DCN/GLUL/MAPK14/CIB1/EDN1/FOXC2/VASH1/FSTL1/HSPB1/SERPINF1/FAP/MAP3K3/LPXN/DPP4/SPARC/AKT1/GADD45A/RHOB/PTN/ID1/SRPX2/RHOA/RRAS/MEOX2/ATOH8/GFUS/SPRED1/RAB13/ETS1/JCAD/THBS1/PTK2/SRF/MYH9/KLF4/GPI/P2RX4/LGMN/EPHA2/KDR/STC1/CLEC14A/GATA3/GPLD1/RIN2/FGF2/KRIT1/ACVRL1/PDCD10/TEK/EMC10/ANGPT2/GREM1/TGFBR1/HMGB1/SOX18/RHOJ/SP100/SEMA5A/ATP2B4/TMSB4X/NRP1/…
GOBP_ENDOPLASMIC_RETICULUM_TO_GOLGI_VESICLE_MEDIATED_TRANSPORT	GOBP_ENDOPLASMIC_RETICULUM_TO_GOLGI_VESICLE_MEDIATED_TRANSPORT	129	0.50849	2.12603	2.76331e-06	0.00052071	0.000399225	4676	tags=44%, list=22%, signal=35%	KDELR3/GOLGA2/SEC31A/COPG1/COG3/YKT6/LRRK2/SEC13/YIF1A/COPA/NRBP2/SEC24C/ARCN1/TBC1D20/TMED3/KDELR1/TMED4/KLHL12/USO1/YIPF5/ERGIC1/BCAP31/SEC16A/GOPC/LMAN2/TRAPPC5/LMAN1/ARF4/TRAPPC6A/TMED2/TRAPPC2B/MPPE1/TMED9/USE1/KDELR2/PEF1/NRBP1/YIF1B/BCAP29/RAB2A/CTAGE1/VCP/INSIG1/MIA2/PREB/RAB29/ERGIC2/TEX261/TRIP11/GBF1/SEC23A/VAMP4/TRAPPC2L/PPP6C/MIA3/SEC24A/COPE
GOBP_MUSCLE_TISSUE_DEVELOPMENT	GOBP_MUSCLE_TISSUE_DEVELOPMENT	379	0.368941	1.76767	5.91637e-06	0.00104928	0.000804479	3297	tags=31%, list=15%, signal=27%	RCAN1/ACTA1/FHL2/NPPB/SORBS2/NPPA/MEF2C/CSRP3/PLN/GPX1/YBX3/TGFBR2/IFT20/PDLIM5/CSRP1/LMOD3/PRKAR1A/HDAC9/FZD7/SGCD/TNNI3/NRAP/MAPK14/MYH7/ALPK3/NOX4/EDN1/AKAP6/ADPRHL1/FOXC2/RBM24/CAV1/TPM1/ZMPSTE24/ID2/FOXC1/SLC9A1/POPDC3/CASQ1/ENG/ERBB3/MYH6/SLC8A1/GJA1/HEY1/MYO18B/SOX9/FKBP1A/EYA1/CAV2/PRMT1/RHOA/PPARA/TSC1/MEOX2/HEYL/MYOCD/NDRG4/OBSL1/CENPF/CYP26B1/NEBL/SCN5A/MEGF10/LOX/SGCB/DSP/VAMP5/SVIL/M…
GOBP_CARDIOCYTE_DIFFERENTIATION	GOBP_CARDIOCYTE_DIFFERENTIATION	136	0.476584	2.00513	7.11843e-06	0.00119234	0.000914156	3565	tags=39%, list=16%, signal=33%	FHL2/SORBS2/PRICKLE1/MEF2C/CSRP3/IFT20/PDLIM5/FZD7/SGCD/NRAP/ALPK3/PDCD4/NOX4/EDN1/AKAP6/ADPRHL1/ZMPSTE24/SLC9A1/ENG/MYH6/SLC8A1/MYO18B/HAND2/MAPK1/PPARA/TSC1/MYOCD/OBSL1/NEBL/SGCB/SRF/ACTC1/TGFB2/VCAM1/RGS4/MYH11/FHOD3/ACTN2/CDC42/AKAP13/TTN/ACADM/TENM4/BVES/TCAP/SEMA3C/HEY2/GREM1/ATG5/SOX18/PLEC/BMP4/PI16
GOBP_RESPONSE_TO_MECHANICAL_STIMULUS	GOBP_RESPONSE_TO_MECHANICAL_STIMULUS	197	0.433277	1.94009	1.09262e-05	0.00156869	0.00120271	3340	tags=34%, list=15%, signal=29%	IGFBP2/ACTA1/CDH2/NPPA/CSRP3/BNIP3/NRXN1/TGFBR2/GSN/CASP1/MAPK14/CYBA/XPC/EDN1/CXCL12/PKD1L2/CXCR4/KCNJ2/SLC9A1/TLR4/ENG/ETV1/CRADD/SLC8A1/GADD45A/TLR8/PTN/SOX9/HABP4/BAG3/MAP3K1/RHOA/CASP8/JUND/CXCL10/BACE1/RELA/SOST/ABHD12/MDK/THBS1/PTK2/TXNIP/BMP6/SERPINE2/COL1A1/TMEM150C/GPI/CASP2/CTNNB1/PIEZO2/TMEM120A/TTN/FYN/KIT/PTGER4/COL11A1/MAP1B/P2RX3/TCAP/KCNQ1/ANKRD1/ANGPT2/CLCN6/IGF1R/DMD
GOBP_ESTABLISHMENT_OF_PROTEIN_LOCALIZATION_TO_ORGANELLE	GOBP_ESTABLISHMENT_OF_PROTEIN_LOCALIZATION_TO_ORGANELLE	414	0.358955	1.72942	1.091e-05	0.00156869	0.00120271	4416	tags=32%, list=20%, signal=26%	CALM3/AGK/PRICKLE1/HK1/FBXW7/TSPO/LRRK2/SRPRB/SEC61A1/SGTA/SEC13/MAPK14/RBM22/EFCAB7/VPS37C/HSP90AB1/IPO8/SSR3/MFN2/ARIH2/APPL1/LAPTM5/SRP72/NUTF2/KPNA5/HCLS1/SORT1/AP3D1/M6PR/HSPA4/AKT1/NCOA4/SEC61G/RANBP17/HSPA8/IFNG/SRPRA/CHP1/PIH1D1/CSNK2A2/APPL2/CDKN1A/BAG3/RAB8B/CCT2/TIMM9/PEX7/HK2/HDAC3/BCAP31/POT1/GZMB/LAMP3/GET3/DNAJC19/MACROH2A1/SNF8/TSPAN17/CACNG8/AP3B1/VPS41/AIP/PEX2/TXNIP/LMAN1/SNX16…
GOBP_CELLULAR_COMPONENT_DISASSEMBLY	GOBP_CELLULAR_COMPONENT_DISASSEMBLY	457	0.344994	1.67978	9.9078e-06	0.00156869	0.00120271	4484	tags=34%, list=21%, signal=27%	MICAL2/GOLGA2/STING1/DUSP3/BNIP3/HSPA2/GSN/FBXW7/SLC25A5/LMOD3/C1QC/C1QB/SMARCA4/WIPI1/TSPO/C1QA/GABARAPL2/NES/SNAI2/CIB1/DDIT4/CTSK/ULK2/STMN1/SMARCC1/SUPT16H/MFN2/VIPAS39/ZMPSTE24/TPX2/FAP/KIF5B/PPP1CA/ADAM10/ZFAND1/DPP4/ADD3/WDR1/TMOD2/CAMKK2/HSPA8/GFM2/CHMP5/CLASP2/GLE1/C3/CSNK2A2/ARF6/CKAP2/FYCO1/HK2/CALM1/DDR2/LIX1L/CTSS/UFL1/SYNJ1/MID1/FSCN1/OPTN/RUBCN/SSRP1/DNASE2/SVIL/CMA1/CX3CR1/CHMP1B/…
GOBP_STEM_CELL_DIVISION	GOBP_STEM_CELL_DIVISION	27	0.732697	2.27323	1.25002e-05	0.00171309	0.00131342	3046	tags=48%, list=14%, signal=41%	LBH/EXT1/ESRRB/ZFP36L2/FZD7/WWTR1/EVI2B/GNL3/CDK2AP2/TGFB2/SMYD5/MLLT3/KIT
GOBP_SARCOMERE_ORGANIZATION	GOBP_SARCOMERE_ORGANIZATION	42	0.661922	2.29151	1.35314e-05	0.00177379	0.00135995	3436	tags=57%, list=16%, signal=48%	CSRP3/MYOM2/TNNT1/CSRP1/PRKAR1A/FLNC/SYNPO2L/EDN1/TPM1/CASQ1/MYH6/WDR1/CFL2/SRF/LDB3/FHOD3/ACTN2/AKAP13/TTN/MYPN/TNNT3/TCAP/ANKRD1/PLEC
GOBP_AMEBOIDAL_TYPE_CELL_MIGRATION	GOBP_AMEBOIDAL_TYPE_CELL_MIGRATION	416	0.357694	1.72432	1.45348e-05	0.00182594	0.00139994	4150	tags=35%, list=19%, signal=29%	FGF1/CDH2/GLIPR2/MEF2C/DNAJA4/GPX1/PTPRM/TGFBR2/FBXW7/SMOC2/HDAC9/DCN/GLUL/MAPK14/CIB1/HTR2B/EDN1/FOXC2/VASH1/FSTL1/TIMP1/APPL1/ARHGDIB/HSPB1/SERPINF1/PFN1/SEMA5B/RCC2/FAP/MAP3K3/LPXN/ENG/CORO1C/SLC8A1/DPP4/SPARC/AKT1/SEMA3A/GADD45A/WASF2/GJA1/RHOB/PTN/IFNG/SOX9/CLASP2/APPL2/ROCK1/ID1/SRPX2/HAND2/ARF6/ADIPOR1/RHOA/RRAS/PDLIM1/MEOX2/PLCG2/CYGB/EVL/DDR2/RIC8A/ACTA2/ATOH8/GFUS/SPRED1/PTPN11/CAP1/RAB…
GOBP_MACROAUTOPHAGY	GOBP_MACROAUTOPHAGY	303	0.384073	1.79107	1.55948e-05	0.00188074	0.00144195	5476	tags=43%, list=25%, signal=33%	PRKAA2/STING1/BNIP3/IFT20/SLC25A5/WIPI1/LRRK2/VPS35/GABARAPL2/ACBD5/ILRUN/DCN/ATP6V0B/TP53INP2/VPS37C/SNX7/ULK2/SNX5/NRBP2/MFN2/VIPAS39/NBR1/ATP6V1C1/AKT1/RALB/FEZ2/ATG101/CHMP5/SNX4/BAG3/FYCO1/TSC1/CALM1/LIX1L/UFL1/SCOC/ATP6V0C/ATP6V1D/OPTN/SNF8/RUBCN/SESN3/PIP4K2A/VPS41/CHMP1B/ATP6V0A1/ATP6V1C2/WDR45/SNX6/PAFAH1B2/MCOLN1/RB1CC1/CDC37/ATP6V1G1/LARP1/VDAC1/BNIP3L/CAPNS1/VAMP8/MFSD8/SNX30/RAB23/KD…
GOBP_CARDIAC_CELL_DEVELOPMENT	GOBP_CARDIAC_CELL_DEVELOPMENT	77	0.553012	2.12997	1.68831e-05	0.00188528	0.00144543	3802	tags=47%, list=18%, signal=39%	FHL2/SORBS2/CSRP3/PDLIM5/SGCD/NRAP/ALPK3/PDCD4/EDN1/AKAP6/ADPRHL1/ZMPSTE24/MYH6/SLC8A1/MYO18B/PPARA/OBSL1/NEBL/SGCB/SRF/ACTC1/RGS4/MYH11/FHOD3/ACTN2/AKAP13/TTN/BVES/TCAP/HEY2/ATG5/PLEC/BMP4/PI16/SPRY1/RGS2
GOBP_CELLULAR_COMPONENT_ASSEMBLY_INVOLVED_IN_MORPHOGENESIS	GOBP_CELLULAR_COMPONENT_ASSEMBLY_INVOLVED_IN_MORPHOGENESIS	108	0.506556	2.06598	1.65842e-05	0.00188528	0.00144543	3464	tags=39%, list=16%, signal=33%	ACTA1/CSRP3/MYOM2/TNNT1/CSRP1/LMOD3/PRKAR1A/NRAP/FLNC/SYNPO2L/EDN1/ADPRHL1/TPM1/TBC1D20/CASQ1/MYH6/WDR1/TMOD2/CLASP2/KNL1/OBSL1/NEBL/CFL2/SRF/ACTC1/MTMR2/MYL9/LDB3/EPB41L3/MYH11/FHOD3/ACTN2/AKAP13/TTN/MYPN/TENM4/CD9/TNNT3/TCAP/ANKRD1/PLEC/TMF1
GOBP_REGULATION_OF_HEART_RATE_BY_CARDIAC_CONDUCTION	GOBP_REGULATION_OF_HEART_RATE_BY_CARDIAC_CONDUCTION	38	-0.638868	-2.31011	1.80601e-05	0.00192301	0.00147436	1095	tags=29%, list=5%, signal=28%	BIN1/KCNH2/KCNE1/SCN1B/KCNJ3/KCND3/CACNB2/KCNJ5/CACNA1D/HCN4/CACNA1G
GOBP_ESTABLISHMENT_OF_PROTEIN_LOCALIZATION_TO_MEMBRANE	GOBP_ESTABLISHMENT_OF_PROTEIN_LOCALIZATION_TO_MEMBRANE	249	0.399119	1.82874	1.84966e-05	0.00192301	0.00147436	4411	tags=35%, list=20%, signal=28%	COLQ/CALM3/AGK/KIF13A/GRIP2/SEC61A1/SGTA/VPS35/CIB1/MTCL1/VPS37C/RAB8A/SSR3/SRP72/GET1/PKDCC/HSPA4/ITGB2/SEC61G/RAB11B/SRPRA/NACAD/CHP1/CPLX1/RAB8B/C2CD5/TIMM9/HRAS/GZMB/SSR2/GET3/REEP1/ZDHHC3/ATP6AP1/OPTN/VAMP5/GDI1/SEC16A/AP3B1/GOPC/PREPL/EMC4/ZDHHC2/GOLGA4/RAB31/ZDHHC23/TOMM22/GORASP2/STX1B/CNST/VAMP3/STOM/BBS2/BID/GOLPH3/RTP4/ATP13A1/ARL6IP1/HSP90AA1/YIF1B/ARFRP1/TRAM2/FYN/MOAP1/EMC10/INPP5K/…
GOBP_CARDIAC_MUSCLE_CELL_DIFFERENTIATION	GOBP_CARDIAC_MUSCLE_CELL_DIFFERENTIATION	105	0.508197	2.05731	2.07458e-05	0.00195465	0.00149861	3565	tags=40%, list=16%, signal=34%	FHL2/SORBS2/MEF2C/CSRP3/IFT20/PDLIM5/FZD7/SGCD/NRAP/ALPK3/NOX4/EDN1/AKAP6/ADPRHL1/ZMPSTE24/SLC9A1/MYH6/SLC8A1/MYO18B/PPARA/TSC1/MYOCD/OBSL1/NEBL/SGCB/SRF/ACTC1/RGS4/MYH11/FHOD3/ACTN2/AKAP13/TTN/ACADM/BVES/TCAP/HEY2/GREM1/ATG5/PLEC/BMP4/PI16
GOBP_RECEPTOR_MEDIATED_ENDOCYTOSIS	GOBP_RECEPTOR_MEDIATED_ENDOCYTOSIS	245	0.397958	1.82184	2.00555e-05	0.00195465	0.00149861	4317	tags=38%, list=20%, signal=31%	GRIA1/FCER1G/BICD1/CXCR2/TGFBR2/ARF1/PICALM/HTR2B/HFE/CAV1/ACKR3/CD63/SGIP1/VLDLR/AP2M1/FNBP1L/AAK1/LDLRAP1/SERPINE1/AP2S1/M6PR/ITGB2/DGKD/SMAP1/SFRP4/C3/CD81/EPS15/SNX17/MRC1/RAMP2/ARF6/CAV2/FCHO2/PLCG2/SYNJ1/EZR/HSPG2/CAP1/CACNG8/PIP5K1C/PICK1/CALCRL/ATXN2/GPR107/VTN/RAB31/MTMR2/OPHN1/TNK2/CBL/SNX9/RAMP1/CANX/RAMP3/CTTN/CXCL16/FCGR2B/AP2A2/PDLIM7/ADM/SLC9B2/DNAJC6/TBC1D5/FCHSD2/ADRB2/CD9/BTBD8/…
GOBP_PROTEIN_LOCALIZATION_TO_PLASMA_MEMBRANE	GOBP_PROTEIN_LOCALIZATION_TO_PLASMA_MEMBRANE	279	0.388604	1.79493	2.01138e-05	0.00195465	0.00149861	3800	tags=34%, list=17%, signal=28%	EHD3/CDH2/PRKCH/CSRP3/PACS1/KIF13A/IFT20/GRIP2/VPS35/STX7/TMBIM1/EFR3B/CIB1/PICALM/GAS6/RAB8A/APPL1/BSG/AP2M1/SLC4A1/PGRMC1/EPHA3/KIF5B/LDLRAP1/ACTB/ARL6IP5/PKDCC/AKT1/ZFYVE27/IFNG/CLASP2/CD81/ROCK1/STAC/RAMP2/ARF6/RAB8B/C2CD5/TTC8/FCHO2/TMEM88/MYADM/EZR/ZDHHC3/ATP6AP1/OPTN/RAB13/TSPAN17/VAMP5/RAB40B/SEC16A/TNIK/GOPC/PREPL/ZDHHC2/RAB40C/GOLGA4/SORBS1/RAB31/TMED2/ZDHHC23/LGALS3/GORASP2/PRKCE/CNST/…
GOBP_PROTEIN_LOCALIZATION_TO_CELL_PERIPHERY	GOBP_PROTEIN_LOCALIZATION_TO_CELL_PERIPHERY	332	0.369217	1.74572	2.55341e-05	0.00233289	0.00178861	4169	tags=34%, list=19%, signal=28%	EHD3/CDH2/PRKCH/CSRP3/PACS1/KIF13A/IFT20/GRIP2/VPS35/STX7/TMBIM1/EFR3B/CIB1/PICALM/EFCAB7/GAS6/RAB8A/CAV1/APPL1/BSG/AP2M1/SLC4A1/PGRMC1/EPB41L2/EPHA3/KIF5B/LDLRAP1/ADAM10/ACTB/ARL6IP5/PKDCC/AKT1/ZFYVE27/IFNG/CLASP2/CD81/CPLX1/ROCK1/STAC/RAMP2/ARF6/RAB8B/C2CD5/TTC8/FCHO2/HRAS/TMEM88/MYADM/EZR/ZDHHC3/ATP6AP1/OPTN/RAB13/TSPAN17/VAMP5/RAB40B/SEC16A/TNIK/GOPC/PREPL/RABEP1/ZDHHC2/RAB40C/GOLGA4/SORBS1/R…
GOBP_POSITIVE_REGULATION_OF_BINDING	GOBP_POSITIVE_REGULATION_OF_BINDING	170	0.439999	1.93148	2.77835e-05	0.00246374	0.00188893	3524	tags=36%, list=16%, signal=31%	CALM3/STING1/CALM2/AMFR/NME1/LRRK2/EIF3D/HSP90AB1/EIF4G1/HFE/STMN1/CAV1/HIPK2/FOXC1/CTHRC1/PLCL2/RALB/IFNG/EIF2S1/FKBP1A/PPP2CA/HAND2/CLIC2/IDE/MYOCD/CEBPG/CALM1/CLDN5/TIAM1/RIPOR2/AKTIP/ACE/HMGB2/DHX9/VTN/KLF4/BAMBI/RB1/PARP1/CTNNB1/JAK2/GATA3/DACT1/PLCL1/BDNF/SPON1/MAPRE1/CLN5/PINX1/HMBOX1/DERL1/PYHIN1/HMGB1/CAPRIN2/CTBP2/PIN1/NRP1/PPP2CB/DDRGK1/ZNF618/BMP4/NCBP1
GOBP_REGULATION_OF_SYNAPTIC_TRANSMISSION_GLUTAMATERGIC	GOBP_REGULATION_OF_SYNAPTIC_TRANSMISSION_GLUTAMATERGIC	68	0.562907	2.11186	2.9437e-05	0.00253579	0.00194417	316	tags=13%, list=1%, signal=13%	GRM8/DGKI/CDH2/ROR2/MEF2C/NRXN1/LRRK2/RELN/GLUL
GOBP_SYNAPTIC_TRANSMISSION_GLUTAMATERGIC	GOBP_SYNAPTIC_TRANSMISSION_GLUTAMATERGIC	92	0.51506	2.0445	3.28449e-05	0.00263048	0.00201677	2202	tags=20%, list=10%, signal=18%	GRM8/DGKI/CDH2/EXT1/ROR2/MEF2C/NRXN1/LRRK2/RELN/GLUL/GRIK4/ALS2/SLC1A4/GRIK2/CACNG8/P2RX1/SERPINE2/OPHN1
GOBP_REGULATION_OF_MUSCLE_CONTRACTION	GOBP_REGULATION_OF_MUSCLE_CONTRACTION	160	0.443215	1.91383	3.31536e-05	0.00263048	0.00201677	3802	tags=38%, list=18%, signal=32%	CALM3/EHD3/SLC8A3/NPPA/PLCE1/CALM2/PLN/CNN1/PPP1R12B/TNNT1/TNNI3/MYH7/EDN1/CAV1/ADA/ATP1A1/TPM1/PDE5A/KCNJ2/SLC9A1/GSTO1/CASQ1/SLC8A1/ENO1/CCN2/RHOA/ATP2B1/DAPK3/CLIC2/SPX/MYOCD/CALM1/SCN5A/DSP/MYL3/SMAD7/CALCRL/GUCY1A1/SRF/P2RX1/TNNC1/MYL9/ORMDL3/P2RX4/CTTN/CASQ2/STC1/ADORA2B/ABAT/KIT/ADRB2/TNNT3/KCNQ1/DLG1/DMD/SETD3/PKP2/CAMK2D/PROK2/FKBP1B/RGS2
GOBP_REGULATION_OF_ENDOTHELIAL_CELL_MIGRATION	GOBP_REGULATION_OF_ENDOTHELIAL_CELL_MIGRATION	167	0.438152	1.91059	3.27475e-05	0.00263048	0.00201677	3516	tags=37%, list=16%, signal=31%	FGF1/MEF2C/DNAJA4/PTPRM/FBXW7/SMOC2/HDAC9/DCN/GLUL/MAPK14/CIB1/EDN1/FOXC2/VASH1/HSPB1/SERPINF1/MAP3K3/SPARC/AKT1/GADD45A/RHOB/PTN/SRPX2/RHOA/RRAS/MEOX2/ATOH8/GFUS/SPRED1/ETS1/JCAD/THBS1/PTK2/KLF4/GPI/P2RX4/LGMN/EPHA2/KDR/STC1/GATA3/GPLD1/RIN2/FGF2/KRIT1/ACVRL1/PDCD10/TEK/EMC10/ANGPT2/HMGB1/RHOJ/SP100/SEMA5A/ATP2B4/TMSB4X/NRP1/BMP4/CARD10/FUT1/AAMP
GOBP_NEGATIVE_REGULATION_OF_INTRACELLULAR_SIGNAL_TRANSDUCTION	GOBP_NEGATIVE_REGULATION_OF_INTRACELLULAR_SIGNAL_TRANSDUCTION	489	0.334113	1.63391	3.61335e-05	0.00279339	0.00214168	4316	tags=33%, list=20%, signal=27%	RCAN1/FHL2/PRKAA2/NPPA/DUSP3/GPX1/YBX3/TIMP3/LRRK2/SNAI2/MAPK14/CIB1/DDIT4/PDCD4/STMN1/CAV1/ACKR3/CXCL12/SPRY4/WWC3/MFN2/HSPB1/LYN/TNIP1/TLR4/NLRC3/FOXO1/LITAF/MIF/OPA1/RRN3/ZMYND11/AKT1/DGKD/ARHGAP12/TMEM127/ENO1/DUSP1/CHP1/QARS1/PPP2CA/WTIP/CNKSR3/SH3RF2/STK38/ADIPOR1/RHOA/CASP8/PPARA/PTPRC/TSC1/ARMC10/HDAC3/TMBIM6/RELA/ARHGAP25/NLRX1/KCTD10/MYADM/EZR/BCL2L2/SPRED1/OPTN/SESN3/RNF34/RIPOR2/THBS1…
GOBP_RETROGRADE_TRANSPORT_ENDOSOME_TO_GOLGI	GOBP_RETROGRADE_TRANSPORT_ENDOSOME_TO_GOLGI	91	0.5191	2.06272	4.10804e-05	0.00302091	0.00231611	5325	tags=51%, list=25%, signal=38%	EHD3/YKT6/LRRK2/VPS35/VPS50/SNX5/DENND2A/DENND5A/SURF4/HEATR5B/ARL1/STX10/PHETA2/PREPL/SNX6/ATP9A/LMAN1/VPS51/TMED9/VAMP3/RAB9B/VPS26B/TBC1D5/EVI5/ARFRP1/CLN5/CLTC/ARFIP1/RGP1/DCTN1/TBC1D23/RAB29/SGSM2/RAB6D/BET1L/ERC1/HEATR5A/GBF1/ANKFY1/VTI1B/TRIM27/TMEM87B/SNX3/RAB6A/SNX8/EIPR1
GOBP_CALCIUM_MEDIATED_SIGNALING	GOBP_CALCIUM_MEDIATED_SIGNALING	197	0.416784	1.86624	4.04313e-05	0.00302091	0.00231611	2536	tags=25%, list=12%, signal=22%	RCAN1/FHL2/CALM3/PLCE1/CALM2/PLN/CXCR2/SGCD/LRRK2/TNNI3/CIB1/HTR2B/EDN1/AKAP6/ACKR3/ADA/ZMPSTE24/CXCR4/SLC9A1/GSTO1/CASQ1/P2RX5/ERBB3/SLC8A1/NFATC3/CAMKK2/ACKR4/CHP1/RCAN3/BST1/PTPRC/CLIC2/PLCG2/TMBIM4/BCAP31/CALM1/PPP1R9A/CX3CR1/HOMER3/XCR1/C10orf71/CXCR3/MCOLN1/SELENOK/VCAM1/PPP3R1/P2RX4/KDR/CASQ2
GOBP_REGULATION_OF_EPITHELIAL_CELL_MIGRATION	GOBP_REGULATION_OF_EPITHELIAL_CELL_MIGRATION	226	0.407247	1.84927	4.62728e-05	0.00332173	0.00254674	3516	tags=36%, list=16%, signal=30%	FGF1/GLIPR2/MEF2C/DNAJA4/PTPRM/TGFBR2/FBXW7/SMOC2/HDAC9/DCN/GLUL/MAPK14/CIB1/EDN1/FOXC2/VASH1/HSPB1/SERPINF1/PFN1/MAP3K3/CORO1C/SPARC/AKT1/SEMA3A/GADD45A/RHOB/PTN/IFNG/SOX9/CLASP2/SRPX2/ARF6/ADIPOR1/RHOA/RRAS/MEOX2/PLCG2/EVL/ATOH8/GFUS/SPRED1/ETS1/JCAD/THBS1/PTK2/PFN2/TGFB2/KLF4/PRKCE/ARSB/GPI/P2RX4/LGMN/EPHA2/KDR/CAPN7/STC1/GATA3/ADAM9/GPLD1/RIN2/FGF2/KRIT1/ACVRL1/PDCD10/TEK/EMC10/MAPRE2/DOCK1/A…
GOBP_KERATINOCYTE_PROLIFERATION	GOBP_KERATINOCYTE_PROLIFERATION	46	-0.585619	-2.22033	4.86289e-05	0.00340968	0.00261417	3738	tags=43%, list=17%, signal=36%	ZFP36/SFN/PTPRK/KLF9/BCL11B/INTU/HAS2/KLK8/KDF1/STXBP4/TGM1/EPB41L4B/PRKD1/EPPK1/CDH3/PPARD/AREG/EREG/FGF7/FGFR2
GOBP_ESTABLISHMENT_OF_ORGANELLE_LOCALIZATION	GOBP_ESTABLISHMENT_OF_ORGANELLE_LOCALIZATION	403	0.344793	1.65394	5.38575e-05	0.00360845	0.00276658	4002	tags=32%, list=18%, signal=27%	PTGDS/GAB2/KIFAP3/COPG1/KIF13A/BICD1/YKT6/MYO5B/WIPI1/LRRK2/PICALM/CENPQ/MAP4/FNBP1L/LYN/CENPA/KIF5B/AP3D1/TRAK1/RMDN1/OPA1/TRAK2/AP3S1/KLHL12/YWHAZ/IRAG2/GJA1/RAB11B/SUN1/IFNG/CHMP5/SNX4/CLASP2/AP3M2/FYCO1/ACTR10/MYO5C/MLPH/SYNJ1/SPIRE1/CENPF/EZR/UXT/C17orf75/SNF8/SEC16A/MAP2/AP3B1/SNAP23/PTGDR/CHMP1B/NDC80/SNX6/ATP9A/CFL1/DYNLT1/MYH9/TMED2/NDE1/RAC2/UBB/CBL/VAMP8/TMED9/VAMP3/KIF3A/KIF3B/TESK1/D…
GOBP_NEGATIVE_REGULATION_OF_PROTEIN_MODIFICATION_PROCESS	GOBP_NEGATIVE_REGULATION_OF_PROTEIN_MODIFICATION_PROCESS	492	0.327841	1.60441	5.32446e-05	0.00360845	0.00276658	4240	tags=31%, list=20%, signal=26%	CALM3/SLC8A3/PRKAA2/NPPA/CALM2/DUSP3/DBI/PPP4C/PRKAR1A/IGFBP3/TSPO/LRRK2/CIB1/DDIT4/PDCD4/WWTR1/EIF4G1/CAV1/SPRY4/IMPACT/HSPB1/LYN/GTPBP4/ENG/CORO1C/GNL3L/SLC8A1/MAD2L2/AKT1/GADD45A/CRTAP/IFNG/TRIB2/DUSP1/FKBP1A/CHP1/PIH1D1/OGT/QARS1/ROCK1/PPP2CA/CDKN1A/CNKSR3/SH3RF2/STK38/PRKAG2/PTPRC/MYOCD/SH3BP5L/CALM1/RELA/UFL1/RPS20/FRY/MYADM/TRIM44/ENSA/BCOR/SPRED1/CDKN1B/P3H1/MACROH2A1/MTF2/PKIB/SMAD7/MGAT…
GOBP_CYTOSOLIC_TRANSPORT	GOBP_CYTOSOLIC_TRANSPORT	169	0.431595	1.88851	5.79863e-05	0.00380063	0.00291391	5402	tags=47%, list=25%, signal=36%	EHD3/YKT6/WIPI1/LRRK2/VPS35/VPS50/SNX5/DENND2A/DENND5A/SURF4/LAPTM5/HEATR5B/HOOK2/KIF5B/SORT1/ARL1/EPS15/MAPK1/STX10/EZR/SNF8/PIP4K2A/PHETA2/MAP2/PREPL/AKTIP/SNX6/ATP9A/LMAN1/SNX16/VPS51/MTMR2/TMED9/VAMP3/RAB9B/LAMP1/RDX/VPS26B/MYO1D/TBC1D5/CCDC91/EVI5/ARFRP1/CORO1A/CLN5/CLTC/ARFIP1/ANKRD27/RGP1/DOP1A/DCTN1/EEA1/TBC1D23/ATG14/RAB5A/RAB29/SRSF10/SGSM2/MAP2K1/RAB21/RAB6D/SYS1/BET1L/DNAJC13/ERC1/HEA…
GOBP_MAMMARY_GLAND_MORPHOGENESIS	GOBP_MAMMARY_GLAND_MORPHOGENESIS	42	-0.583894	-2.15061	6.08709e-05	0.00385691	0.00295706	1280	tags=24%, list=6%, signal=22%	IGFBP5/CAPN1/NTN1/DDR1/SRC/WNT5A/AR/AREG/SOSTDC1/FGFR2
GOBP_RETROGRADE_VESICLE_MEDIATED_TRANSPORT_GOLGI_TO_ENDOPLASMIC_RETICULUM	GOBP_RETROGRADE_VESICLE_MEDIATED_TRANSPORT_GOLGI_TO_ENDOPLASMIC_RETICULUM	50	0.594273	2.13508	6.26828e-05	0.00385691	0.00295706	5825	tags=68%, list=27%, signal=50%	KDELR3/COG3/COPZ2/ARF5/COPA/ARCN1/KDELR1/ERGIC1/TAPBP/COG7/LMAN2/PICK1/ATP9A/ARF4/PITPNB/USE1/ARF3/KDELR2/GOLPH3/SCYL1/ERGIC2/BICD2/RAB6D/BET1L/RAB33B/GBF1/COPE/TMEM115/RAB6A/BNIP1/ERGIC3/SEC22B/SCFD1/COPB2
GOBP_REGULATION_OF_BINDING	GOBP_REGULATION_OF_BINDING	363	0.356486	1.70416	6.14492e-05	0.00385691	0.00295706	3524	tags=30%, list=16%, signal=25%	CALM3/GOLGA2/STING1/CALM2/PLN/CTSZ/AMFR/FBXW7/NME1/LRRK2/NES/ILRUN/IFIT1/EIF3D/HSP90AB1/EIF4G1/HFE/STMN1/MITD1/CAV1/HIPK2/ZMPSTE24/IFIT2/FOXC1/CTHRC1/C4orf3/GTPBP4/LDLRAP1/PPP1CA/GNL3L/ACTB/PLCL2/MAD2L2/AKT1/RALB/SUMO3/HEY1/IFNG/EIF2S1/FKBP1A/HABP4/ROCK1/PPP2CA/GZMA/ID1/CDKN1A/HAND2/PPARA/CRK/CLIC2/IDE/MYOCD/CEBPG/CALM1/TMBIM6/CLDN5/TIAM1/LOX/MAP2/RIPOR2/AKTIP/ACE/HJURP/GTF2F1/BAG2/HMGB2/DHX9/ZNF…
GOBP_REGULATION_OF_ACTIN_FILAMENT_BASED_PROCESS	GOBP_REGULATION_OF_ACTIN_FILAMENT_BASED_PROCESS	380	0.347804	1.66827	6.46783e-05	0.0039001	0.00299018	4418	tags=38%, list=20%, signal=31%	PLN/CD47/PDGFA/GSN/LMOD3/ARPC4/JAM3/ARF1/SYNPO/SYNPO2L/EDN1/COTL1/ARPC1B/STMN1/CAV1/CXCL12/TPM1/ARPC1A/ARHGDIB/KCNJ2/EPHA5/PFN1/SLC9A1/EPHA3/RND3/HCLS1/ADD3/WDR1/TMOD2/WASF2/RHOBTB2/RHOB/CLASP2/CCN2/RHOBTB1/BST1/ROCK1/ID1/LIMCH1/ARF6/RHOA/DAPK3/CRK/TTC8/TSC1/HRAS/EVL/CYRIA/ACTA2/ARHGEF10/MYADM/FSCN1/SCN5A/EZR/MDK/ARHGDIA/DSP/SVIL/BAIAP2L2/VASP/PICK1/CDC42EP5/CFL2/PFN2/CAPZB/ARHGAP17/FERMT2/MYH9/T…
GOBP_MAINTENANCE_OF_LOCATION_IN_CELL	GOBP_MAINTENANCE_OF_LOCATION_IN_CELL	208	0.405779	1.8199	6.64655e-05	0.00392929	0.00301256	3979	tags=36%, list=18%, signal=29%	CALM3/KDELR3/SYNE1/CALM2/PLN/HK1/GSN/S100A8/TSPO/CYBA/CXCL11/HTR2B/AKAP6/CAV1/LYN/RYR3/GSTO1/CASQ1/AP3D1/DIAPH1/SLC8A1/FTL/KDELR1/AKT1/SUN1/SRGN/FASLG/FKBP1A/FTH1/CXCL9/CXCL10/PTPRC/CLIC2/PLCG2/HK2/CALM1/SLC30A2/LIME1/XCR1/ATP7B/TRPC1/MCOLN1/PRKCE/KDELR2/TMSB10/CASQ2/GOLPH3/TPCN1/ERO1A/FGF2/CHCHD10/THY1/ARL2BP/CORO1A/HSP90B1/TAPT1/ATG5/SP100/DMD/SUN2/TMSB4X/INSIG1/ARL2/CAMK2D/ITPR1/LCK/TWF2/SKP1/…
GOBP_POSITIVE_REGULATION_OF_PROTEIN_SERINE_THREONINE_KINASE_ACTIVITY	GOBP_POSITIVE_REGULATION_OF_PROTEIN_SERINE_THREONINE_KINASE_ACTIVITY	205	0.410795	1.83725	8.04406e-05	0.00457601	0.00350839	4506	tags=38%, list=21%, signal=30%	FGF1/CALM3/ROR2/CALM2/CCNY/PDGFA/DAZAP2/LRRK2/CIB1/CCND1/NOX4/TCIM/HTR2B/EDN1/HSP90AB1/PDGFD/PDE5A/S100A12/TLR4/MIF/AKT1/RALB/CAB39L/IFNG/ALS2/PIH1D1/PPP2CA/RHOA/PTPRC/TGFA/HRAS/CALM1/CKS1B/CDKN1B/THBS1/MAP3K5/FERMT2/CCND2/DIPK2A/MST1R/RICTOR/DDX3X/PSMD10/ADAM9/FLT1/RPTOR/FGF2/AKAP13/PDGFC/PDCD10/KIT/ADRB2/FZD4/MAGED1/SYAP1/DVL3/ATP2B4/FLT3/TENM1/DRD4/NTF3/MAP2K1/FZD8/BMPR2/EZH2/AJUBA/TLR9/MAP3K7…
GOBP_MYELOID_LEUKOCYTE_MIGRATION	GOBP_MYELOID_LEUKOCYTE_MIGRATION	215	0.401944	1.80738	7.98421e-05	0.00457601	0.00350839	4561	tags=38%, list=21%, signal=30%	ROR2/FCER1G/PLCB1/CD47/CXCR2/IL1R1/S100A8/JAM3/CXCL11/AIF1/EDN1/PPIB/ITGA9/PDGFD/CXCL12/S100A12/BSG/LYN/PREX1/PF4/JAML/SERPINE1/MIF/C3AR1/DPP4/WDR1/ITGB2/DUSP1/CD81/BST1/CXCL9/MAPK1/CXCL10/CD99L2/MDK/CX3CR1/PIP5K1C/RIPOR2/THBS1/PTK2/FOLR2/CD74/ANO6/TGFB2/RAC2/LGALS3/PECAM1/CD200R1/CD99/P2RX4/LGMN/THBS4/CREB3/FLT1/TREM2/XG/PPBP/KIT/PTGER4/CD9/CD300A/GREM1/HMGB1/NUP85/AKIRIN1/CCL23/CMKLR1/XCL1/CCL2…
GOBP_MEMBRANE_INVAGINATION	GOBP_MEMBRANE_INVAGINATION	81	0.519623	2.01875	9.29943e-05	0.00519218	0.00398081	5464	tags=58%, list=25%, signal=44%	GSN/ARF1/AIF1/FNBP1L/ITGB2/RHOBTB2/ARHGAP12/MFGE8/C3/RHOBTB1/APPL2/RHOA/FCHO2/PLCG2/ARHGAP25/SPIRE1/MEGF10/THBS1/TRDC/ANO6/RAB31/MYH9/ELMO1/RAC2/XKR4/SNX9/FCGR2B/CHMP2A/CDC42/TREM2/IGHD/CD300A/DOCK1/BIN2/CHMP4A/GULP1/HGS/IGKC/MSR1/CD36/CLCN3/IGHM/SNX3/SNX18/VAMP7/BECN1/RHOG
GOBP_RESPONSE_TO_TEMPERATURE_STIMULUS	GOBP_RESPONSE_TO_TEMPERATURE_STIMULUS	174	0.422128	1.86293	0.000100429	0.00550536	0.00422092	3549	tags=30%, list=16%, signal=26%	FGF1/DNAJA4/HSPA2/PSIP1/PCSK1N/TCIM/HTR2B/HSP90AB1/CXCL12/ANO1/CXCR4/LYN/SLC9A1/CASQ1/DNAJB4/SCARA5/FOXO1/ZFAND1/TMEM135/AKT1/PLAC8/EIF2S1/APPL2/STAC/BAG3/ATP2B1/CASP8/CXCL10/TFEC/SLC25A27/GRIK2/MAPKAPK2/RNF34/THBS1/DNAJB1/NGFR/IGFBP7/ADM/HSP90AA1/ZNF516/ERO1A/ACADM/DNAJA1/ADRB2/P2RX3/HIKESHI/METRNL/UCP2/GLRX2/VCP/HSPD1/UCP1/TP53INP1
GOBP_INOSITOL_PHOSPHATE_MEDIATED_SIGNALING	GOBP_INOSITOL_PHOSPHATE_MEDIATED_SIGNALING	56	0.577866	2.09787	0.000118195	0.00636351	0.00487886	1841	tags=25%, list=8%, signal=23%	INPP5A/RCAN1/FHL2/PLCE1/CIB1/EDN1/AKAP6/SLC9A1/ERBB3/NFATC3/CHP1/PLCG2/HOMER3/C10orf71
GOBP_ORGANELLE_DISASSEMBLY	GOBP_ORGANELLE_DISASSEMBLY	118	0.44947	1.85635	0.000134207	0.00709887	0.00544265	4411	tags=37%, list=20%, signal=30%	GOLGA2/STING1/BNIP3/FBXW7/SLC25A5/WIPI1/TSPO/GABARAPL2/CTSK/ULK2/MFN2/KIF5B/ZFAND1/CAMKK2/GFM2/CSNK2A2/HK2/UFL1/OPTN/WDR45/RB1CC1/CDC37/VDAC1/BNIP3L/CTTN/KIF9/FBXO7/ATG5/VCP/UFC1/ATP5IF1/DDRGK1/ATG13/DENR/ATG14/RETREG3/WDR45B/TAFAZZIN/EIF2D/FUNDC1/TSC2/PARK7/GBF1/FIS1
GOBP_CELLULAR_EXTRAVASATION	GOBP_CELLULAR_EXTRAVASATION	73	0.525893	2.00178	0.000153807	0.00799531	0.00612995	3052	tags=40%, list=14%, signal=34%	EXT1/PLCB1/CD47/IL1R1/JAM3/JAM2/PDGFD/CXCL12/JAML/SELL/ST3GAL4/SPN/PLVAP/BST1/ROCK1/CD99L2/CRK/MDK/CX3CR1/RIPOR2/ITGAL/VCAM1/PECAM1/CD99/GOLPH3/SELPLG/THY1/XG/PTGER4
GOBP_REGULATION_OF_CALCIUM_MEDIATED_SIGNALING	GOBP_REGULATION_OF_CALCIUM_MEDIATED_SIGNALING	73	0.523607	1.99308	0.000171003	0.00853937	0.00654707	1841	tags=25%, list=8%, signal=23%	RCAN1/FHL2/CALM3/CALM2/LRRK2/CIB1/AKAP6/ADA/SLC9A1/P2RX5/ERBB3/CHP1/BST1/PLCG2/TMBIM4/CALM1/HOMER3/C10orf71
GOBP_REGULATION_OF_MUSCLE_SYSTEM_PROCESS	GOBP_REGULATION_OF_MUSCLE_SYSTEM_PROCESS	225	0.382621	1.73558	0.000174453	0.00853937	0.00654707	3813	tags=33%, list=18%, signal=28%	CALM3/EHD3/SLC8A3/NPPA/PLCE1/CALM2/PLN/CNN1/PPP1R12B/TNNT1/TNNI3/MYH7/AIF1/EDN1/AKAP6/CAV1/ADA/ATP1A1/TPM1/PDE5A/KCNJ2/SLC9A1/GSTO1/CASQ1/FOXO1/SLC8A1/ENO1/CCN2/ROCK1/HAND2/RHOA/ATP2B1/DAPK3/PPARA/CLIC2/SPX/MYOCD/CALM1/SCN5A/DSP/MYL3/SMAD7/MIR17HG/CALCRL/GUCY1A1/SRF/P2RX1/TNNC1/MYL9/ORMDL3/RGS4/P2RX4/CTTN/CASQ2/PARP1/STC1/FOXO3/ADORA2B/ABAT/KIT/ADRB2/TNNT3/KCNQ1/DLG1/FBXO32/DMD/SETD3/ATP2B4/PKP2/…
GOBP_PROTEIN_TARGETING	GOBP_PROTEIN_TARGETING	303	0.360923	1.68312	0.000168056	0.00853937	0.00654707	3589	tags=29%, list=17%, signal=25%	AGK/YWHAQ/FBXW7/TSPO/LRRK2/SRPRB/SEC61A1/SGTA/CIB1/MTCL1/VPS37C/AKAP6/SSR3/MFN2/ARIH2/LAPTM5/SRP72/LTBP2/SORT1/AP3D1/TRAK1/TRAK2/M6PR/HSPA4/YWHAZ/ITGB2/NCOA4/SEC61G/HSPA8/SRPRA/NACAD/CHP1/KIF13B/CSNK2A2/BAG3/RAB8B/C2CD5/TIMM9/PEX7/HRAS/BCAP31/SSR2/GET3/DNAJC19/ZDHHC3/GDI1/AP3B1/HOMER3/VPS41/ZDHHC2/AIP/PEX2/YWHAG/LMAN1/SNX16/CDC37/ZDHHC23/RAC2/TOMM22/BNIP3L/RNF215/PMPCB/STOM/ZFYVE16/BID/RTP4/ARL6I…
GOBP_PROTEASOMAL_PROTEIN_CATABOLIC_PROCESS	GOBP_PROTEASOMAL_PROTEIN_CATABOLIC_PROCESS	485	0.318347	1.55529	0.000175602	0.00853937	0.00654707	5476	tags=36%, list=25%, signal=28%	RNF216/PRICKLE1/GPX1/SH3RF3/AMFR/FBXW7/PSMD8/LRRK2/SGTA/GABARAPL2/PSMB3/UBE2H/CRBN/WWTR1/HSP90AB1/KCTD17/HFE/SMARCC1/CAV1/NHLRC3/ARIH2/FBXW5/DDI2/ZNRF1/PSMC4/SPOP/ERLEC1/FBXW8/AKT1/KLHDC1/FBXO9/TRIB2/OGT/RAD23A/FBXL17/SH3RF2/RNF14/BCAP31/UFL1/LAMP3/KCTD10/PPP2R5C/RBX1/SMAD7/RNF34/UFD1/NUB1/BAG2/FEM1B/TBX21/CDC20/UBE4B/FBXO38/PITHD1/FBXO31/SELENOS/UBB/OPHN1/UBE2C/WWP2/CANX/UBE2J1/WWP1/PSMD10/CTNNB…
GOBP_POSITIVE_REGULATION_OF_AUTOPHAGY	GOBP_POSITIVE_REGULATION_OF_AUTOPHAGY	133	0.449278	1.88223	0.000191255	0.00915291	0.00701747	4214	tags=35%, list=19%, signal=29%	PRKAA2/STING1/BNIP3/SLC25A5/WIPI1/LRRK2/DCN/TP53INP2/SNX7/ULK2/FOXO1/RALB/CAMKK2/IFNG/SNX4/ROCK1/BAG3/FYCO1/TSC1/UFL1/SCOC/OPTN/SESN3/PIP4K2A/WDR45/PAFAH1B2/LARP1/VDAC1/ORMDL3/BNIP3L/TRIM22/SNX30/KDR/TPCN1/FOXO3/FBXO7/MOAP1/ADRB2/HMGB1/SESN1/HSPB8/TP53INP1/SUPT5H/TSC2/MAP3K7/SVIP/PARK7
GOBP_REGULATION_OF_KERATINOCYTE_PROLIFERATION	GOBP_REGULATION_OF_KERATINOCYTE_PROLIFERATION	35	-0.608993	-2.18685	0.000203306	0.00943029	0.00723014	3738	tags=49%, list=17%, signal=40%	ZFP36/SFN/PTPRK/KLF9/BCL11B/INTU/HAS2/KDF1/STXBP4/TGM1/EPB41L4B/PRKD1/EPPK1/CDH3/AREG/FGF7/FGFR2
GOBP_REGULATION_OF_AUTOPHAGY	GOBP_REGULATION_OF_AUTOPHAGY	333	0.348122	1.64594	0.000200254	0.00943029	0.00723014	4160	tags=31%, list=19%, signal=25%	GOLGA2/PRKAA2/STING1/DAP/BNIP3/FBXW7/SLC25A5/WIPI1/TSPO/LRRK2/VPS35/DCN/DRAM2/MTCL1/ATP6V0B/TP53INP2/HTR2B/SNX7/ULK2/EIF4G1/SNX5/RAB8A/NRBP2/ZMPSTE24/HSPB1/FOXO1/ATP6V1C1/AKT1/RALB/FEZ2/CAMKK2/IFNG/SNX4/CSNK2A2/ROCK1/BAG3/FYCO1/DAPK3/TSC1/UFL1/SCOC/LAMP3/ATP6V0C/ATP6V1D/OPTN/RUBCN/SESN3/PIP4K2A/EEF1A2/ATP6V0A1/ATP6V1C2/WDR45/SNX6/PAFAH1B2/ATP6V1G1/EEF1A1/LARP1/VDAC1/ORMDL3/BNIP3L/CAPNS1/MFSD8/TRI…
GOBP_CARDIAC_MUSCLE_CELL_ACTION_POTENTIAL_INVOLVED_IN_CONTRACTION	GOBP_CARDIAC_MUSCLE_CELL_ACTION_POTENTIAL_INVOLVED_IN_CONTRACTION	50	-0.536654	-2.04421	0.000220434	0.0100698	0.00772048	1095	tags=22%, list=5%, signal=21%	BIN1/KCNH2/KCNE1/SCN1B/KCNJ3/KCND3/CACNB2/KCNJ5/CACNA1D/KCNN2/CACNA1G
GOBP_NEUTROPHIL_MIGRATION	GOBP_NEUTROPHIL_MIGRATION	119	0.450339	1.86544	0.000241323	0.0107181	0.00821749	2259	tags=26%, list=10%, signal=23%	FCER1G/CXCR2/IL1R1/S100A8/JAM3/CXCL11/EDN1/PPIB/ITGA9/S100A12/BSG/PREX1/PF4/JAML/C3AR1/DPP4/WDR1/ITGB2/BST1/CXCL9/CXCL10/CD99L2/MDK/PIP5K1C/RIPOR2/CD74/TGFB2/RAC2/LGALS3/PECAM1/CD99
GOBP_LEUKOCYTE_MIGRATION	GOBP_LEUKOCYTE_MIGRATION	362	0.33877	1.61946	0.000241735	0.0107181	0.00821749	4628	tags=36%, list=21%, signal=29%	EXT1/ROR2/FCER1G/PLCB1/CD47/CXCR2/IL1R1/S100A8/JAM3/JAM2/CXCL11/AIF1/EDN1/PPIB/ITGA9/PDGFD/GAS6/CXCL12/ADA/CXCR4/S100A12/BSG/LYN/PREX1/PF4/STK39/JAML/SERPINE1/ADAM10/MIF/C3AR1/DPP4/SELL/AKT1/WDR1/ITGB2/ST3GAL4/SLC12A2/SPN/PTN/DUSP1/CD81/PLVAP/BST1/ROCK1/CXCL9/RHOA/MAPK1/CXCL10/CD99L2/CRK/MDK/CX3CR1/CRTAM/PIP5K1C/RIPOR2/THBS1/PTK2/FOLR2/CD74/TBX21/CXCR3/ANO6/MYH9/TGFB2/ITGAL/RAC2/LGALS3/SELENOK/VC…
GOBP_POSITIVE_REGULATION_OF_MACROAUTOPHAGY	GOBP_POSITIVE_REGULATION_OF_MACROAUTOPHAGY	71	0.515445	1.94452	0.000251955	0.0110093	0.00844077	4074	tags=42%, list=19%, signal=34%	PRKAA2/STING1/BNIP3/SLC25A5/WIPI1/DCN/SNX7/RALB/SNX4/BAG3/FYCO1/TSC1/SCOC/OPTN/SESN3/PIP4K2A/WDR45/PAFAH1B2/LARP1/VDAC1/BNIP3L/SNX30/KDR/MOAP1/ADRB2/SESN1/HSPB8/SUPT5H/TSC2/MAP3K7
GOBP_ACTIN_POLYMERIZATION_OR_DEPOLYMERIZATION	GOBP_ACTIN_POLYMERIZATION_OR_DEPOLYMERIZATION	190	0.404099	1.79816	0.00026069	0.0111813	0.00857261	4194	tags=38%, list=19%, signal=31%	MICAL2/DIAPH3/GSN/LMOD3/ARPC4/AIF1/COTL1/ARPC1B/CXCL12/ARPC1A/PREX1/PFN1/HCLS1/DIAPH1/ADD3/WDR1/TMOD2/ARF6/RHOA/EVL/CYRIA/MYADM/SPIRE1/ANG/SVIL/BAIAP2L2/VASP/CDC42EP5/CFL2/PFN2/CAPZB/CFL1/COBL/PRKCE/SNX9/RICTOR/CYRIB/CTTN/TMSB10/GAS7/JAK2/FHOD3/ACTN2/RDX/FCHSD2/ARPC3/CORO1A/PLEKHH2/CRACD/SPTAN1/DLG1/DBNL/SEMA5A/EPS8/TMSB4X/TRIOBP/SSH1/TENM1/GRB2/KANK3/LIMA1/TWF2/CAPZA2/ELN/ARPC2/SWAP70/PYCARD/FER…
GOBP_CARDIAC_MUSCLE_TISSUE_DEVELOPMENT	GOBP_CARDIAC_MUSCLE_TISSUE_DEVELOPMENT	214	0.393115	1.76517	0.000263307	0.0111813	0.00857261	3297	tags=36%, list=15%, signal=30%	FHL2/NPPB/SORBS2/NPPA/MEF2C/CSRP3/PLN/TGFBR2/IFT20/PDLIM5/PRKAR1A/FZD7/SGCD/TNNI3/NRAP/MAPK14/MYH7/ALPK3/NOX4/EDN1/AKAP6/ADPRHL1/FOXC2/TPM1/ZMPSTE24/ID2/FOXC1/SLC9A1/ENG/ERBB3/MYH6/SLC8A1/GJA1/HEY1/MYO18B/FKBP1A/PRMT1/PPARA/TSC1/MYOCD/NDRG4/OBSL1/NEBL/SCN5A/SGCB/DSP/MYL3/SMAD7/MIR17HG/SRF/ACTC1/TGFB2/TNNC1/NDUFV2/ERBB4/DIPK2A/RGS4/MYH11/VGLL4/FHOD3/ACTN2/FGF2/CDC42/SAV1/AKAP13/TTN/ACADM/TENM4/BVE…
GOBP_ANTIGEN_PROCESSING_AND_PRESENTATION	GOBP_ANTIGEN_PROCESSING_AND_PRESENTATION	103	0.475607	1.91862	0.00028606	0.0118289	0.00906911	4682	tags=45%, list=22%, signal=35%	EXT1/FCER1G/HLA-DRA/HLA-DMA/CD1E/HFE/CD1C/CTSD/AP3D1/HLA-DPB1/HLA-DMB/CLEC4A/RAB8B/RAB4A/IFI30/IDE/CTSS/TAPBP/AP3B1/THBS1/ACE/CD74/FGL2/LGMN/FCGR2B/HLA-DQB2/PDIA3/TREM2/PSMB8/RAB10/ATG5/RAB32/HLA-G/HLA-E/RAB34/HLA-DQB1/IKBKB/PYCARD/CALR/TREX1/HLA-DRB1/CTSV/HLA-DPA1/HLA-DQA1/PSME1/TAPBPL
GOBP_VACUOLAR_TRANSPORT	GOBP_VACUOLAR_TRANSPORT	153	0.416704	1.79085	0.000306549	0.0118289	0.00906911	5457	tags=44%, list=25%, signal=34%	EHD3/KIF13A/LRRK2/VPS35/VPS37C/VIPAS39/LAPTM5/HOOK2/TMEM50A/SORT1/AP3D1/TRAK1/AP3S1/M6PR/NCOA4/RHOB/HSPA8/CHMP5/ALS2/LEPROTL1/SNF8/CACNG8/AP3B1/VPS41/CHMP1B/AKTIP/SNX16/VPS51/ARSB/RNF215/USE1/CHMP2A/ZFYVE16/LAMP1/PSAP/CCDC91/ADRB2/SCARB2/VCP/SCYL2/TSG101/CHMP4B/ATP6V0D1/UBXN6/CHMP4A/NEDD4/ATG14/MGRN1/VPS39/HGS/TMEM50B/CHMP4C/MTM1/ANKFY1/VTI1B/CHMP2B/GRN/HOOK3/MVB12A/VPS28/CHMP1A/ARL8B/SNAPIN/VAMP…
GOBP_POSITIVE_REGULATION_OF_TRANSMEMBRANE_TRANSPORT	GOBP_POSITIVE_REGULATION_OF_TRANSMEMBRANE_TRANSPORT	207	0.388495	1.74073	0.000309944	0.0118289	0.00906911	3985	tags=33%, list=18%, signal=27%	CALM3/EHD3/CREBL2/NPPA/CALM2/LRRC52/HSPA2/RELN/MAPK14/CXCL11/EDN1/KCNIP2/AKAP6/APPL1/KCNJ2/SLC9A1/STK39/GSTO1/CASQ1/TRPC6/IFNGR2/AKT1/PLP1/IFNG/CHP1/C3/NIPSNAP2/STAC/CXCL9/CNKSR3/C2CD5/CXCL10/PLCG2/CALM1/CTSS/AZIN1/PTPN11/CA2/P2RX1/TRPC1/SORBS1/ANO6/IRS1/ARPP19/RAMP3/SLC1A2/CACNA2D1/ACTN2/ARL6IP1/THY1/TREM2/GPC3/ADRB2/GAL/OSBPL8/KCNQ1/DMD/TMSB4X/OCLN/DRD4/STIMATE/XCL1/SHANK3/APLNR/IRS2/NFE2L2/CDK…
GOBP_PROTEIN_POLYMERIZATION	GOBP_PROTEIN_POLYMERIZATION	268	0.359606	1.65897	0.000294382	0.0118289	0.00906911	3936	tags=34%, list=18%, signal=28%	GOLGA2/NIN/DIAPH3/GSN/LMOD3/ARPC4/AIF1/COTL1/ARPC1B/STMN1/ARPC1A/PREX1/PFN1/TPX2/HCLS1/CASQ1/DIAPH1/ADD3/GPX4/TMOD2/CENPJ/CLASP2/PRUNE1/ARF6/RHOA/EVL/CYRIA/TUBGCP5/MYADM/SPIRE1/ANG/CDKN1B/TUBG1/SVIL/BAIAP2L2/MAP2/VASP/CDC42EP5/PFN2/CAPZB/SLAIN2/NDE1/COBL/PRKCE/SNX9/UBE2C/RICTOR/CYRIB/CTTN/CDK5RAP2/TMSB10/CASQ2/CHMP2A/CEP192/GAS7/JAK2/FHOD3/RDX/HSP90AA1/FCHSD2/ARPC3/MAPRE1/CORO1A/CRACD/MAP1B/SPTAN…
GOBP_MUSCLE_CONTRACTION	GOBP_MUSCLE_CONTRACTION	333	0.342331	1.61856	0.000302708	0.0118289	0.00906911	3398	tags=31%, list=16%, signal=26%	ACTA1/CALM3/EHD3/SLC8A3/NPPA/PLCE1/CALM2/CSRP3/PLN/CNN1/MYOM2/PPP1R12B/GSN/GRIP2/TNNT1/LMOD3/SGCD/TNNI3/CRYAB/MYOM1/MYH7/HTR2B/EDN1/KCNIP2/CAV1/CHRNE/ADA/ATP1A1/TPM1/PDE5A/SLC6A8/CXCR4/KCNJ2/FGF12/SLC9A1/COMP/KCNJ12/GSTO1/ANKRD2/CASQ1/MYH6/SLC8A1/TMOD2/GJA1/ENO1/CCN2/ROCK1/STAC/RHOA/ATP2B1/DAPK3/CLIC2/SPX/MYOCD/CALM1/ACTA2/SCN2B/SCN5A/UTRN/CHRNB1/DSP/MYL3/SMAD7/APBB2/CALCRL/GUCY1A1/KCNE3/SRF/P2RX…
GOBP_REGULATION_OF_PROTEIN_CATABOLIC_PROCESS	GOBP_REGULATION_OF_PROTEIN_CATABOLIC_PROCESS	387	0.329453	1.58372	0.000287926	0.0118289	0.00906911	4375	tags=32%, list=20%, signal=26%	PRICKLE1/LAPTM4B/GPX1/SH3RF3/TIMP3/FBXW7/LRRK2/SGTA/VPS35/GABARAPL2/HSP90AB1/ODC1/HFE/SMARCC1/TIMP1/CAV1/HIPK2/ARIH2/MARCHF2/LAPTM5/PSMC4/FOXO1/SH3D19/PTPN3/FBXW8/MAD2L2/AKT1/CSNK2A1/IFNG/TRIB2/SOX9/CD81/CSNK2A2/ASB11/OGT/RAD23A/PACSIN3/DEDD/ROCK1/SH3RF2/RNF14/IDE/BCAP31/RELA/AZIN1/UFL1/LAMP3/EZR/CDKN1B/SNF8/RBX1/EEF1A2/OAZ2/SMAD7/PTK2/ZDHHC2/NUB1/BAG2/CDC20/SERPINE2/VIP/EEF1A1/TMEM9/PITHD1/UBB/O…
GOBP_WOUND_HEALING	GOBP_WOUND_HEALING	416	0.328511	1.58364	0.000308495	0.0118289	0.00906911	2927	tags=25%, list=13%, signal=22%	DGKI/FGF1/EXT1/FCER1G/GPX1/PDGFA/TGFBR2/S100A8/ITGA5/SMOC2/CSRP1/HBB/FZD7/MAPK14/MYL12A/TNFRSF12A/EDN1/FOXC2/GAS6/TIMP1/CAV1/TPM1/DGKE/CXCR4/FIBP/HSPB1/SLC4A1/LYN/PROS1/COMP/PF4/TLR4/PAFAH2/FAP/JAML/SERPINE1/CCN1/ACTB/ERBB3/VWF/CLIC1/GNAS/ST3GAL4/DGKD/HPS5/SLC12A2/COL5A1/CHMP5/CLASP2/ACTN1/CDKN1A/TFPI/RHOA/PPARA/CRK/TGFA/PLCG2/HRAS/STXBP3/NDNF/ACTA2/LOX/FZD6/DSP/F13A1/AP3B1/THBS1/PTK2/MAP3K5/CHMP…
GOBP_REGULATION_OF_SUPRAMOLECULAR_FIBER_ORGANIZATION	GOBP_REGULATION_OF_SUPRAMOLECULAR_FIBER_ORGANIZATION	361	0.330188	1.57813	0.000301685	0.0118289	0.00906911	4214	tags=35%, list=19%, signal=29%	NIN/CD47/GPX1/GSN/LMOD3/ARPC4/ARF1/CRYAB/SYNPO/CIB1/SYNPO2L/EDN1/COTL1/ARPC1B/STMN1/CXCL12/TPM1/ARPC1A/PFN1/SLC9A1/TPX2/HCLS1/ADD3/WDR1/TMOD2/WASF2/HSPA8/CLASP2/CCN2/PRUNE1/ROCK1/ID1/LIMCH1/ARF6/RHOA/CKAP2/DAPK3/AEBP1/TTC8/TSC1/EVL/CYRIA/MID1/ARHGEF10/MYADM/CDKN1B/SVIL/BAIAP2L2/MAP2/PFDN2/VASP/EFEMP2/PICK1/CDC42EP5/CFL2/PFN2/CAPZB/FERMT2/SLAIN2/PRKCE/SNX9/GMFG/RGS4/TESK1/RICTOR/CYRIB/CTTN/CDK5RAP…
GOBP_VESICLE_ORGANIZATION	GOBP_VESICLE_ORGANIZATION	300	0.350069	1.63583	0.000329942	0.0123255	0.0094499	5514	tags=41%, list=25%, signal=31%	VPS8/SEC31A/LAPTM4B/SRPX/KIF13A/SEC13/STX7/PICALM/VPS37C/RAB8A/CAV1/SEC24C/TBC1D20/AP2M1/FNBP1L/HOOK2/SORT1/AP3D1/CORO1C/KLHL12/USO1/IRAG2/YIPF5/TMEM127/SRGN/FASLG/CHMP5/ALS2/EPS15/CPLX1/CAV2/RAB8B/C2CD5/KNL1/SYNJ1/STX10/SNF8/VAMP1/RAB13/PIP4K2A/SEPTIN8/SEC16A/PHETA2/AP3B1/SNAP23/VPS41/CHMP1B/WASHC4/AKTIP/ZDHHC2/SERPINE2/TRAPPC6A/TMED2/TMEM9/STX1B/VAMP8/PI4K2A/TMED9/VAMP3/STX4/CHMP2A/PEF1/ZFYVE16…
GOBP_RESPONSE_TO_VIRUS	GOBP_RESPONSE_TO_VIRUS	370	0.341392	1.63031	0.000335222	0.0123255	0.0094499	4369	tags=31%, list=20%, signal=25%	RNF216/EXT1/STING1/HTRA1/BNIP3/RSAD2/ARF1/NPC2/ILRUN/MAPK14/DDIT4/IFIT1/BANF1/XPR1/ODC1/STMN1/HERC5/CXCL12/ILF3/MARCHF2/ZMPSTE24/IFI44L/CXCR4/HSPB1/IFIT2/YJU2B/IFNGR2/ZMYND11/TLR8/PQBP1/ENO1/IFNG/IFI6/AGBL5/RNASE6/SENP7/DDX1/CXCL9/CXCL10/ABCC9/PTPRC/RELA/ACTA2/NLRX1/TRIM44/POLR3D/CCDC92/OAS2/IFIT3/IFIH1/APOBEC3D/UFD1/GTF2F1/FGL2/CFL1/TBX21/DHX9/POLR3C/ELMOD2/POU2AF1/GSDME/PRF1/AKAP1/SELENOK/RNASE…
GOBP_MAINTENANCE_OF_LOCATION	GOBP_MAINTENANCE_OF_LOCATION	313	0.346688	1.62778	0.00033169	0.0123255	0.0094499	4527	tags=34%, list=21%, signal=27%	CALM3/KDELR3/LDAF1/SYNE1/CALM2/HEXB/PLN/HK1/GSN/S100A8/FBXW7/TSPO/LTBP1/CYBA/CXCL11/HTR2B/AKAP6/CAV1/CDS1/LYN/RYR3/GSTO1/CASQ1/AP3D1/DIAPH1/SLC8A1/FTL/KDELR1/AKT1/SUN1/SRGN/FASLG/FKBP1A/C3/FTH1/CXCL9/CXCL10/PPARA/PTPRC/CLIC2/PLCG2/HK2/CALM1/SLC30A2/G3BP2/GOPC/OSBPL11/LIME1/XCR1/GM2A/CDS2/ATP7B/TRPC1/MCOLN1/PRKCE/NFKBIB/KDELR2/TMSB10/PSMD10/CASQ2/GOLPH3/TPCN1/ERO1A/FGF2/CHCHD10/NR1H2/THY1/ARL2BP/T…
GOBP_REGULATION_OF_METAL_ION_TRANSPORT	GOBP_REGULATION_OF_METAL_ION_TRANSPORT	374	0.33535	1.60568	0.000344441	0.0125119	0.00959281	3398	tags=29%, list=16%, signal=25%	CALM3/EHD3/NPPA/CALM2/LRRC52/PLN/HSPA2/TSPO/FHL1/CRBN/CYBA/CXCL11/KCNIP2/AKAP6/HFE/RRAD/ADCYAP1R1/CAV1/CXCL12/CD63/ATP1A1/FGF14/CXCR4/KCNJ2/FGF12/LYN/SLC9A1/C4orf3/STK39/GSTO1/KIF5B/CASQ1/P2RX5/DIAPH1/PTPN3/SLC8A1/TRPC6/SLC30A1/AKT1/PLP1/AHNAK/IFNG/FKBP1A/CHP1/KCNAB1/PACSIN3/NIPSNAP2/STAC/CXCL9/CNKSR3/RHOA/ATP2B1/CXCL10/YWHAH/CLIC2/PLCG2/CALM1/TMBIM6/ISCU/SCN2B/SCN5A/UTRN/LIME1/HOMER3/KCNE3/ACE/N…
GOBP_CYCLIC_NUCLEOTIDE_METABOLIC_PROCESS	GOBP_CYCLIC_NUCLEOTIDE_METABOLIC_PROCESS	39	0.611382	2.08379	0.000358448	0.0127144	0.00974801	531	tags=15%, list=2%, signal=15%	PDE8B/ADCY6/NPPB/NPPA/PDE4C/PDE5A
GOBP_CYTOPLASMIC_TRANSLATION	GOBP_CYTOPLASMIC_TRANSLATION	148	0.414686	1.77526	0.000357505	0.0127144	0.00974801	7131	tags=59%, list=33%, signal=40%	EIF3I/YBX3/EIF3D/EIF4G1/RBM24/CPEB3/CPEB2/EIF4B/RPL22/RPL29/RPL3/RPL12/DPH7/RPS20/EIF2S3/ZC3H15/DHX9/FTSJ1/YBX1/RPSA/RPS6/AARS1/CSDE1/RPS23/RPL13/RPS5/EIF4A2/RPL23/EIF3A/RPLP0P6/EIF5/RPL18A/NEMF/ETF1/RPL37/DENR/RPS7/RPL15/EIF2D/RPS4X/FMR1/RPS16/RPS12/MIF4GD/RPS15A/RPL19/RPS13/RWDD1/RPL27A/RPS8/RPS14/RPL4/MTOR/RPS3/EIF2S3B/RPS18/RPL11/RPS2/RPL28/RPL39/RPL8/YTHDF2/RPLP1/DHX36/UBA52/RPL35/DPH3/NCK1/…
GOBP_REGULATION_OF_CATION_CHANNEL_ACTIVITY	GOBP_REGULATION_OF_CATION_CHANNEL_ACTIVITY	158	0.413832	1.78343	0.000380127	0.0133265	0.0102174	3868	tags=35%, list=18%, signal=29%	CALM3/EHD3/NPPA/CALM2/LRRC52/MEF2C/PLN/RELN/CRBN/EDN1/KCNIP2/AKAP6/RRAD/CAV1/FGF14/FGF12/GSTO1/CASQ1/IFNGR2/AHNAK/IFNG/FKBP1A/KCNAB1/CRHBP/NIPSNAP2/STAC/CLIC2/PLCG2/CALM1/CTSS/CACNG8/KCNE3/NETO1/STOM/SLMAP/CASQ2/CACNA2D1/ACTN2/UBQLN1/GEM/TREM2/CACNB1/ADRB2/GAL/KCNQ1/KLHL24/DLG1/DMD/KCNE4/TMSB4X/CAMK2D/DRD4/FKBP1B/STIMATE/SHANK3
GOBP_CARDIAC_MUSCLE_CELL_ACTION_POTENTIAL	GOBP_CARDIAC_MUSCLE_CELL_ACTION_POTENTIAL	72	-0.465307	-1.91834	0.000400027	0.013863	0.0106287	1095	tags=18%, list=5%, signal=17%	BIN1/KCNH2/KCNE1/SCN1B/KCNJ3/SCN10A/KCND3/CACNB2/KCNJ5/CACNA1D/KCNN2/HCN4/CACNA1G
GOBP_REGULATION_OF_VASCULATURE_DEVELOPMENT	GOBP_REGULATION_OF_VASCULATURE_DEVELOPMENT	283	0.35512	1.64487	0.000405981	0.0139095	0.0106643	4131	tags=33%, list=19%, signal=27%	FGF1/NPPB/KLF2/PTPRM/TGFBR2/ITGA5/SMOC2/DDAH1/DCN/GLUL/BTG1/FOXC2/VASH1/HIPK2/CXCR4/HSPB1/SERPINF1/FOXC1/COL4A2/PF4/SERPINE1/ENG/ADAM10/C3AR1/SPARC/GADD45A/RHOB/SLC12A2/FASLG/C3/ROCK1/ID1/RAMP2/RRAS/CXCL10/HK2/CLDN5/TSPAN12/MDK/SPRED1/HSPG2/ETS1/CMA1/CX3CR1/JCAD/THBS1/TGFB2/KLF4/ADGRB3/PGK1/MYDGF/EPHA2/KDR/THBS4/CTNNB1/ADM/CYSLTR1/FLT1/FGF2/THBS2/KRIT1/ACVRL1/ATF2/TEK/AGO2/EMC10/ITGAX/GPR4/ANGPT2…
GOBP_RESPONSE_TO_TRANSFORMING_GROWTH_FACTOR_BETA	GOBP_RESPONSE_TO_TRANSFORMING_GROWTH_FACTOR_BETA	245	0.364576	1.66902	0.000433012	0.0146689	0.0112465	4082	tags=35%, list=19%, signal=28%	RASL11B/ASPN/MEF2C/HTRA1/PDGFA/PBLD/TGFBR2/ZFP36L2/DKK3/LTBP1/ADAMTSL2/EDN1/HSP90AB1/PDGFD/TGFB1I1/CAV1/HIPK2/APPL1/COL4A2/LTBP2/LPXN/ENG/LRRC32/BCL9L/SOX9/FKBP1A/FMOD/APPL2/CHST11/ROCK1/ID1/CAV2/PPARA/CRK/MYOCD/COL1A2/ZEB1/CLDN5/SPRED1/LOX/CX3CR1/SMAD7/THBS1/MIR17HG/PTK2/ITGA8/SNX6/FERMT2/COL3A1/TGFB2/MXRA5/COL1A1/BAMBI/ZYX/SMAD9/TWSG1/ITGB5/SMAD6/PARP1/LATS2/ADAM9/ACVRL1/HTRA3/FYN/NR3C1/GLG1/AN…
GOBP_RESPONSE_TO_COLD	GOBP_RESPONSE_TO_COLD	49	0.55564	1.98345	0.000453105	0.0146894	0.0112622	4646	tags=55%, list=21%, signal=43%	HSPA2/PCSK1N/SLC9A1/FOXO1/TMEM135/PLAC8/APPL2/ATP2B1/CASP8/CXCL10/SLC25A27/RNF34/ADM/HSP90AA1/ZNF516/ACADM/ADRB2/P2RX3/METRNL/UCP2/HSPD1/UCP1/ADRB1/FOS/GMPR/LPL/PRKACA
GOBP_VESICLE_BUDDING_FROM_MEMBRANE	GOBP_VESICLE_BUDDING_FROM_MEMBRANE	62	0.531262	1.96093	0.000452219	0.0146894	0.0112622	4769	tags=45%, list=22%, signal=35%	SEC31A/SEC13/PICALM/SEC24C/TBC1D20/AP2M1/FNBP1L/AP3D1/KLHL12/CHMP5/SEC16A/AP3B1/TMED2/TMED9/PEF1/GOLPH3/ARFGAP3/CHMP4B/INSIG1/CHMP4A/PREB/GBF1/SEC23A/CHMP4C/PPP6C/MIA3/SEC24A/DNM1
GOBP_REGULATION_OF_MACROAUTOPHAGY	GOBP_REGULATION_OF_MACROAUTOPHAGY	155	0.408656	1.75751	0.000448967	0.0146894	0.0112622	4150	tags=38%, list=19%, signal=31%	PRKAA2/STING1/BNIP3/SLC25A5/WIPI1/LRRK2/VPS35/DCN/ATP6V0B/SNX7/SNX5/NRBP2/ATP6V1C1/AKT1/RALB/FEZ2/SNX4/BAG3/FYCO1/TSC1/SCOC/ATP6V0C/ATP6V1D/OPTN/RUBCN/SESN3/PIP4K2A/ATP6V0A1/ATP6V1C2/WDR45/SNX6/PAFAH1B2/ATP6V1G1/LARP1/VDAC1/BNIP3L/CAPNS1/SNX30/KDR/UBQLN1/VPS26B/NUPR1/MOAP1/ATP6V1B2/ADRB2/UCHL1/ATG5/SESN1/CHMP4B/ATP6V0D1/HSPB8/CHMP4A/NEDD4/ATG14/SUPT5H/CDK5/TSC2/MAP3K7/PIK3CA
GOBP_REGULATION_OF_ACTIN_FILAMENT_ORGANIZATION	GOBP_REGULATION_OF_ACTIN_FILAMENT_ORGANIZATION	258	0.362599	1.66941	0.000442186	0.0146894	0.0112622	4418	tags=39%, list=20%, signal=31%	CD47/GSN/LMOD3/ARPC4/ARF1/SYNPO/SYNPO2L/COTL1/ARPC1B/STMN1/CXCL12/TPM1/ARPC1A/PFN1/SLC9A1/HCLS1/ADD3/WDR1/TMOD2/WASF2/CLASP2/CCN2/ROCK1/ID1/LIMCH1/ARF6/RHOA/TTC8/TSC1/EVL/CYRIA/ARHGEF10/MYADM/SVIL/BAIAP2L2/VASP/PICK1/CDC42EP5/CFL2/PFN2/CAPZB/FERMT2/PRKCE/SNX9/GMFG/RGS4/TESK1/RICTOR/CYRIB/CTTN/TMSB10/FHOD3/ACTN2/RDX/CDC42/SDC4/FCHSD2/ARPC3/CORO1A/SORBS3/PTGER4/PLEKHH2/CRACD/SPTAN1/INPP5K/TGFBR1/DL…
GOBP_VESICLE_MEDIATED_TRANSPORT_TO_THE_PLASMA_MEMBRANE	GOBP_VESICLE_MEDIATED_TRANSPORT_TO_THE_PLASMA_MEMBRANE	134	0.426385	1.79136	0.000497552	0.0154651	0.011857	3578	tags=36%, list=16%, signal=30%	EHD3/KIF13A/GRIP2/ARHGAP1/VPS35/VPS50/RAB8A/DENND1B/EXOC6/PKDCC/EXOC2/RAB11B/VPS26C/SNX4/EPS15/CPLX1/SNX17/ARF6/NDRG4/ATP6AP1/OPTN/SNF8/RAB13/VAMP5/SEC16A/GOPC/PREPL/RABEP1/ZDHHC2/GOLGA4/ATP9A/RAB31/VPS51/STX1B/RAB11FIP3/CNST/VAMP3/EXOC6B/BBS2/GOLPH3/ACTN2/ARFRP1/BVES/DENND1A/RAB10/ANKRD27/AKAP5/RAB34
GOBP_PHOSPHATIDYLINOSITOL_METABOLIC_PROCESS	GOBP_PHOSPHATIDYLINOSITOL_METABOLIC_PROCESS	155	0.406804	1.74954	0.000492067	0.0154651	0.011857	4834	tags=35%, list=22%, signal=28%	INPP5A/INPP4A/CISH/PLCB1/PDGFA/LCLAT1/EFR3B/HTR2B/PGAP2/SOCS2/CDS1/PI4KA/DGKE/INPP4B/SYNJ2/BPNT1/PGAP3/PLCG2/SYNJ1/PIP4K2A/SH3YL1/PIP5K1C/IP6K2/MTMR2/MPPE1/PIGF/PI4K2A/DPM3/PITPNM1/PIGM/GPLD1/FGF2/MTMR11/INPP5E/INPP5K/DPM1/PIGT/PIGC/ATG14/MTMR12/PIK3CA/PLCD1/TTC7B/HTR2A/CSF1R/PIP4P2/PIPSL/FIG4/MTM1/PIK3C2B/GPAA1/PIK3CD/SACM1L/SOCS7/PLCG1
GOBP_REGULATION_OF_BODY_FLUID_LEVELS	GOBP_REGULATION_OF_BODY_FLUID_LEVELS	375	0.331155	1.58341	0.000496765	0.0154651	0.011857	2351	tags=21%, list=11%, signal=19%	DGKI/ADCY6/NPPB/EXT1/FCER1G/PDGFA/CSRP1/HBB/NME1/MYO5B/MAPK14/MYL12A/CYBA/CCND1/EDN1/GAS6/STMN1/NPR3/CAV1/ADA/COPA/SOCS2/DGKE/FIBP/HSPB1/SLC4A1/LYN/PROS1/COMP/PF4/STK39/TLR4/PAFAH2/FAP/SERPINE1/ACTB/VWF/CLIC1/GNAS/ST3GAL4/DGKD/GJA1/HPS5/APRT/FLI1/ACTN1/TFPI/PLCG2/HK2/STXBP3/OAS2/CYP26B1/FZD6/F13A1/AP3B1/THBS1/FBLN1/SRF/ATP7B/LMAN1/P2RX1/GNA13/SERPINE2/VTN/DGKH/SLC29A1/ANO6/F8/MYH9/COL3A1/VIP/MYL9…
GOBP_MUSCLE_SYSTEM_PROCESS	GOBP_MUSCLE_SYSTEM_PROCESS	415	0.328533	1.58282	0.000489845	0.0154651	0.011857	3398	tags=29%, list=16%, signal=25%	ACTA1/CALM3/EHD3/SORBS2/SLC8A3/NPPA/PLCE1/CALM2/CSRP3/PLN/CNN1/MYOM2/PPP1R12B/GSN/GRIP2/TNNT1/PDLIM5/LMOD3/SGCD/TNNI3/CRYAB/MYOM1/MYH7/CYBA/AIF1/HTR2B/EDN1/KCNIP2/AKAP6/CAV1/CHRNE/ADA/ATP1A1/TPM1/PDE5A/SLC6A8/CXCR4/KCNJ2/FGF12/SLC9A1/COMP/KCNJ12/GSTO1/ANKRD2/CASQ1/FOXO1/MYH6/SLC8A1/TMOD2/GJA1/ENO1/CCN2/ROCK1/STAC/HAND2/RHOA/ATP2B1/DAPK3/PPARA/CLIC2/SPX/MYOCD/CALM1/ACTA2/SCN2B/SCN5A/UTRN/CHRNB1/GA…
GOBP_CELL_COMMUNICATION_INVOLVED_IN_CARDIAC_CONDUCTION	GOBP_CELL_COMMUNICATION_INVOLVED_IN_CARDIAC_CONDUCTION	57	-0.511659	-2.00286	0.000515555	0.015544	0.0119175	565	tags=18%, list=3%, signal=17%	SCN1B/TRDN/KCNJ3/SCN10A/CACNB2/KCNJ5/CACNA1D/KCNN2/HCN4/CACNA1G
GOBP_PROTEIN_LOCALIZATION_TO_ENDOPLASMIC_RETICULUM	GOBP_PROTEIN_LOCALIZATION_TO_ENDOPLASMIC_RETICULUM	67	0.524646	1.96199	0.000515008	0.015544	0.0119175	5404	tags=54%, list=25%, signal=40%	KDELR3/LRRK2/SRPRB/SEC61A1/SGTA/GABARAPL2/SSR3/SRP72/KDELR1/SEC61G/SRPRA/BCAP31/GET3/SEC16A/KDELR2/UBAC2/BCAP29/TRAM2/RAB10/ZFAND2A/TAPT1/CHMP4B/DDRGK1/INSIG1/SPCS3/CHMP4A/SGTB/GBF1/GPAA1/MIA3/SRP9/MAN1A1/TRAM1/SRP68/SRP14/HERPUD1
GOBP_MITOCHONDRION_ORGANIZATION	GOBP_MITOCHONDRION_ORGANIZATION	495	0.306221	1.49866	0.000511149	0.015544	0.0119175	4661	tags=31%, list=21%, signal=25%	CALM3/AGK/GPX1/BNIP3/MPV17/FBXW7/SLC25A5/WIPI1/TSPO/LRRK2/VPS35/GABARAPL2/DCN/CTSK/EDN1/ULK2/STOML2/NDUFAF7/MFN2/ARIH2/IFIT2/SLC9A1/EPAS1/TRAK1/OPA1/TRAK2/TMEM135/HSPA4/AKT1/MTFP1/CAMKK2/IFI6/CSNK2A2/NIPSNAP2/BAG3/CAV2/MFN1/TIMM9/HK2/BCAP31/GZMB/SPIRE1/DNAJC19/BCL2L2/OPTN/MTFR1L/MTFR1/NDUFA11/AP3B1/COA5/GHITM/TMEM14A/SCO1/AIP/WDR45/LMAN1/COA4/COX16/SLC25A33/RB1CC1/PRIMPOL/CDC37/RAC2/TOMM22/ERBB4/…
GOBP_REGULATION_OF_PROTEASOMAL_PROTEIN_CATABOLIC_PROCESS	GOBP_REGULATION_OF_PROTEASOMAL_PROTEIN_CATABOLIC_PROCESS	185	0.386583	1.71011	0.000564129	0.0168401	0.0129112	5516	tags=42%, list=25%, signal=31%	PRICKLE1/GPX1/SH3RF3/FBXW7/LRRK2/SGTA/GABARAPL2/HSP90AB1/HFE/SMARCC1/CAV1/ARIH2/PSMC4/FBXW8/AKT1/TRIB2/OGT/RAD23A/SH3RF2/RNF14/BCAP31/UFL1/LAMP3/RBX1/SMAD7/NUB1/BAG2/CDC20/PITHD1/UBB/OPHN1/PSMD10/STYX/RNF180/PSME2/UBQLN1/EIF3H/NUPR1/TMEM259/TREM2/ZFAND2A/VCP/DDRGK1/TMF1/PSMC3/MKRN2/NFE2L2/UCHL5/OSBPL7/ANKIB1/SVIP/FMR1/PARK7/FHIT/ELOB/COP1/RNF144A/MTM1/PKD1/PRKACA/PSME1/RNF185/STUB1/RAD23B/PBK/USP…
GOBP_POSITIVE_REGULATION_OF_ORGANELLE_ORGANIZATION	GOBP_POSITIVE_REGULATION_OF_ORGANELLE_ORGANIZATION	478	0.306579	1.49525	0.000573941	0.016965	0.013007	4418	tags=32%, list=20%, signal=26%	NIN/PLCB1/CD47/BNIP3/GSN/NEK7/SLC25A5/WIPI1/VPS35/NES/DCN/SYNPO/MPHOSPH8/SYNPO2L/EDN1/SNX7/MARK4/KCTD17/TPM1/SURF4/PFN1/HCLS1/RALB/WDR1/WASF2/CAMKK2/CENPJ/SNX4/CCN2/ID1/LIMCH1/ARF6/RHOA/MAPK1/C2CD5/FYCO1/CCT2/TGFA/TSC1/HRAS/EVL/POT1/GZMB/ERCC1/SYNJ1/ARHGEF10/SPIRE1/FSCN1/CDKN1B/ATF7IP2/MACROH2A1/PIP4K2A/G3BP2/PKIB/BAIAP2L2/PFDN2/VASP/MNS1/CDC42EP5/CFL2/PFN2/WDR45/LMAN1/FERMT2/GNL3/DNMT1/SLAIN2/WR…
GOBP_INOSITOL_LIPID_MEDIATED_SIGNALING	GOBP_INOSITOL_LIPID_MEDIATED_SIGNALING	174	0.396313	1.74901	0.000589788	0.0172642	0.0132363	4187	tags=35%, list=19%, signal=29%	ROR2/GAB2/PLCE1/PLCB1/PDGFA/HCST/ROR1/RELN/DCN/HTR2B/EDN1/PDGFD/NPR3/PI4KA/CAT/HCLS1/PLCB4/NLRC3/ERBB3/PLCL2/AKT1/SOX9/OGT/KBTBD2/EZR/LIME1/PIP5K1C/PTK2/NTRK2/SERPINE2/TGFB2/ERBB4/DIPK2A/IRS1/CBL/MYDGF/KDR/JAK2/GATA3/PLCL1/FLT1/FGF2/PDGFC/INPP5E/TREM2/TEK/KIT/PPP1R16B/IGF1R/FLT3/SELP/NEDD4/FGR/NCF1/FN1/PIK3IP1/TSC2/PIK3CA/PLCD1/HTR2A/CSF1R
GOBP_CARDIAC_MUSCLE_CELL_CONTRACTION	GOBP_CARDIAC_MUSCLE_CELL_CONTRACTION	70	-0.471312	-1.93658	0.000625984	0.0181475	0.0139136	1095	tags=19%, list=5%, signal=18%	BIN1/KCNH2/KCNE1/SCN1B/ADORA1/KCNJ3/KCND3/CACNB2/KCNJ5/CACNA1D/KCNN2/HCN4/CACNA1G
GOBP_REGULATION_OF_CATION_TRANSMEMBRANE_TRANSPORT	GOBP_REGULATION_OF_CATION_TRANSMEMBRANE_TRANSPORT	326	0.335128	1.58022	0.000703775	0.0202084	0.0154936	3899	tags=32%, list=18%, signal=26%	CALM3/EHD3/NPPA/CALM2/LRRC52/MEF2C/PLN/HSPA2/FHL1/RELN/CRBN/CYBA/CXCL11/EDN1/KCNIP2/AKAP6/RRAD/CAV1/CD63/FGF14/KCNJ2/FGF12/LYN/SLC9A1/C4orf3/STK39/GSTO1/CASQ1/DIAPH1/PTPN3/SLC8A1/IFNGR2/SLC30A1/PLP1/AHNAK/IFNG/FKBP1A/CHP1/KCNAB1/CRHBP/NIPSNAP2/STAC/CXCL9/CNKSR3/CXCL10/YWHAH/CLIC2/PLCG2/CALM1/ISCU/CTSS/SCN2B/SCN5A/UTRN/CACNG8/LIME1/KCNE3/NETO1/P2RX1/TRPC1/SCN4B/ANO6/VDAC1/PRKCE/WWP2/RGS4/RAMP3/STO…
GOBP_SUBSTANTIA_NIGRA_DEVELOPMENT	GOBP_SUBSTANTIA_NIGRA_DEVELOPMENT	42	0.579778	2.00713	0.000721655	0.0203525	0.0156041	2842	tags=40%, list=13%, signal=35%	CALM3/YWHAQ/CALM2/CKB/ACTB/PLP1/GLUD1/RHOA/YWHAH/CALM1/SEC16A/SUDS3/DYNLL1/NDUFS3/ZNF148/FGF2/CDC42
GOBP_GRANULOCYTE_MIGRATION	GOBP_GRANULOCYTE_MIGRATION	145	0.404172	1.72846	0.000722293	0.0203525	0.0156041	2259	tags=23%, list=10%, signal=21%	FCER1G/CXCR2/IL1R1/S100A8/JAM3/CXCL11/EDN1/PPIB/ITGA9/S100A12/BSG/PREX1/PF4/JAML/C3AR1/DPP4/WDR1/ITGB2/BST1/CXCL9/MAPK1/CXCL10/CD99L2/MDK/PIP5K1C/RIPOR2/THBS1/PTK2/CD74/TGFB2/RAC2/LGALS3/PECAM1/CD99
GOBP_INTESTINAL_ABSORPTION	GOBP_INTESTINAL_ABSORPTION	41	-0.545102	-2.0055	0.000749151	0.0205336	0.0157429	1754	tags=22%, list=8%, signal=20%	SLC5A1/SLC2A5/LPCAT3/HAMP/PLS1/LDLR/AKR1C1/CYP8B1/CEL
GOBP_MESENCHYMAL_CELL_PROLIFERATION	GOBP_MESENCHYMAL_CELL_PROLIFERATION	41	-0.544822	-2.00447	0.000749151	0.0205336	0.0157429	1071	tags=27%, list=5%, signal=26%	BMPR1A/WNT11/MYC/BMP2/DCHS2/CTNNBIP1/WNT5A/PRRX1/BMP7/FGF7/FGFR2
GOBP_NEUTROPHIL_CHEMOTAXIS	GOBP_NEUTROPHIL_CHEMOTAXIS	96	0.460921	1.84272	0.000748843	0.0205336	0.0157429	2167	tags=27%, list=10%, signal=24%	FCER1G/CXCR2/S100A8/JAM3/CXCL11/EDN1/PPIB/ITGA9/S100A12/BSG/PREX1/PF4/JAML/C3AR1/DPP4/ITGB2/BST1/CXCL9/CXCL10/MDK/PIP5K1C/RIPOR2/CD74/TGFB2/RAC2/LGALS3
GOBP_GOLGI_ORGANIZATION	GOBP_GOLGI_ORGANIZATION	146	0.413617	1.76702	0.000770005	0.0207472	0.0159067	3222	tags=29%, list=15%, signal=25%	EHD3/GOLGA2/SYNE1/COG3/ATP8B4/COG6/LRRK2/KIFC3/TANGO2/SURF4/TBC1D20/TMED3/FBXW8/TMED4/YWHAZ/USO1/YIPF5/ARL1/CLASP2/MAPK1/OBSL1/OPTN/COG7/SEC16A/GOLGA5/LMAN2/ATP8B2/LMAN1/VPS51/TMED2/GORASP2/PI4K2A/TMED9/PRMT5/COG1/ZNF501/GOLPH3/STK25/CDC42/PDCD10/RAB2A/HIKESHI/ATP8B1
GOBP_STRESS_ACTIVATED_PROTEIN_KINASE_SIGNALING_CASCADE	GOBP_STRESS_ACTIVATED_PROTEIN_KINASE_SIGNALING_CASCADE	247	0.355954	1.63094	0.000770709	0.0207472	0.0159067	4080	tags=32%, list=19%, signal=26%	ROR2/MTURN/NPPA/DUSP3/PLCB1/SH3RF3/FZD7/LRRK2/CRYAB/MAPK14/ARHGEF6/PDCD4/HIPK2/NBR1/ZMPSTE24/LYN/IGFBP6/STK39/TLR4/MAP3K3/FOXO1/ARL6IP5/ZMYND11/SEMA3A/GADD45A/NAIP/DUSP1/CCN2/QARS1/HAND2/SH3RF2/PRMT1/RHOA/MAPK1/HRAS/HDAC3/MID1/EZR/GRIK2/TNIK/MAPKAPK2/MAP3K5/CDC42EP5/RB1CC1/TGFB2/FCGR2B/GSTP1/DACT1/STK25/ADORA2B/CDC42/ATF2/PDCD10/TREM2/DNAJA1/RNF13/HACD3/PTGER4/EMC10/ZNF675/GREM1/IGF1R/DLG1/HMGB1/…
GOBP_BLOOD_VESSEL_ENDOTHELIAL_CELL_MIGRATION	GOBP_BLOOD_VESSEL_ENDOTHELIAL_CELL_MIGRATION	115	0.441262	1.82073	0.000796255	0.0210589	0.0161457	5035	tags=47%, list=23%, signal=36%	MEF2C/GPX1/FBXW7/HDAC9/MAPK14/CIB1/FOXC2/VASH1/HSPB1/MAP3K3/AKT1/GADD45A/ID1/SRPX2/RHOA/MEOX2/SPRED1/ETS1/JCAD/THBS1/SRF/MYH9/KLF4/P2RX4/EPHA2/KDR/CLEC14A/GPLD1/FGF2/ACVRL1/PDCD10/ANGPT2/GREM1/HMGB1/SOX18/RHOJ/ATP2B4/TMSB4X/NRP1/CARD10/GDF2/NFE2L2/CDH5/RGCC/EPHB4/MIA3/ITGB1/ITGB1BP1/PLCG1/MAP2K5/FGF18/ATP5F1A/MAP2K3/NUS1
GOBP_EXTERNAL_ENCAPSULATING_STRUCTURE_ORGANIZATION	GOBP_EXTERNAL_ENCAPSULATING_STRUCTURE_ORGANIZATION	306	0.336281	1.57328	0.000789686	0.0210589	0.0161457	2149	tags=24%, list=10%, signal=22%	COLQ/EXT1/MPV17/P4HA1/ADAMTS2/GSN/SMOC2/COL12A1/COL8A2/MFAP4/ADAMTSL2/CTSK/FOXC2/GAS6/CAV1/VIPAS39/PRDM5/PXDN/DPT/FOXC1/P3H4/COMP/COL4A2/COL9A2/ST7/FAP/ENG/ADAM10/COL5A2/CCN1/COL15A1/LOXL1/DPP4/SERPINH1/POMT1/CRTAP/COL5A1/ZNF469/LAMB1/ADAMTSL5/SOX9/OLFML2A/FBLN5/CLASP2/CCN2/FMOD/NTN4/COL16A1/RAMP2/CAV2/AEBP1/SERAC1/DDR2/COL1A2/SPINT2/NDNF/CTSS/TGFBI/RIC8A/KAZALD1/FSCN1/COL18A1/LOX/CMA1/ADAMTSL3/E…
GOBP_HEMOSTASIS	GOBP_HEMOSTASIS	223	0.372374	1.68613	0.000810919	0.0212602	0.0163	2349	tags=25%, list=11%, signal=22%	DGKI/FCER1G/PDGFA/CSRP1/HBB/MAPK14/MYL12A/EDN1/GAS6/CAV1/DGKE/FIBP/HSPB1/SLC4A1/LYN/PROS1/COMP/PF4/TLR4/PAFAH2/FAP/SERPINE1/ACTB/VWF/CLIC1/GNAS/ST3GAL4/DGKD/HPS5/FLI1/ACTN1/TFPI/PLCG2/STXBP3/FZD6/F13A1/AP3B1/THBS1/FBLN1/SRF/LMAN1/P2RX1/GNA13/SERPINE2/VTN/DGKH/ANO6/F8/MYH9/COL3A1/MYL9/SH2B3/PABPC4/ANXA5/GPI
GOBP_ACTION_POTENTIAL	GOBP_ACTION_POTENTIAL	136	-0.383926	-1.75906	0.000869725	0.0223348	0.0171239	1996	tags=18%, list=9%, signal=17%	RYR2/KCNH7/SCN3A/KCNA1/SCN1A/GNA15/KCNA2/CLN3/BIN1/KCNH2/CACNA1H/KCNE1/SCN1B/KCNB1/GPR35/KCNJ3/SCN10A/KCND3/CACNB2/KCNJ5/CACNA1D/GJD2/KCNN2/HCN4/CACNA1G
GOBP_TRANSFORMING_GROWTH_FACTOR_BETA_RECEPTOR_SIGNALING_PATHWAY	GOBP_TRANSFORMING_GROWTH_FACTOR_BETA_RECEPTOR_SIGNALING_PATHWAY	190	0.385272	1.71438	0.000874132	0.0223348	0.0171239	4082	tags=35%, list=19%, signal=29%	RASL11B/ASPN/HTRA1/PBLD/TGFBR2/DKK3/LTBP1/ADAMTSL2/HSP90AB1/TGFB1I1/CAV1/HIPK2/APPL1/LTBP2/LPXN/ENG/LRRC32/BCL9L/FKBP1A/FMOD/APPL2/CHST11/ID1/CAV2/PPARA/MYOCD/COL1A2/ZEB1/CLDN5/SPRED1/LOX/SMAD7/THBS1/MIR17HG/PTK2/ITGA8/SNX6/FERMT2/COL3A1/TGFB2/BAMBI/ZYX/SMAD9/TWSG1/ITGB5/SMAD6/PARP1/LATS2/ADAM9/ACVRL1/HTRA3/GLG1/TGFBR1/GCNT2/PIN1/FERMT1/NODAL/NLK/SPRY1/FOS/CDKN1C/FUT8/FBN1/SPRED2/SNW1/MAP3K7/CDH5
GOBP_POSITIVE_REGULATION_OF_EPITHELIAL_CELL_MIGRATION	GOBP_POSITIVE_REGULATION_OF_EPITHELIAL_CELL_MIGRATION	147	0.398524	1.69932	0.000863134	0.0223348	0.0171239	3516	tags=35%, list=16%, signal=29%	FGF1/GLIPR2/TGFBR2/SMOC2/HDAC9/MAPK14/CIB1/EDN1/FOXC2/HSPB1/PFN1/MAP3K3/SPARC/AKT1/RHOB/IFNG/SOX9/CLASP2/SRPX2/ARF6/RRAS/PLCG2/ATOH8/GFUS/ETS1/JCAD/THBS1/TGFB2/PRKCE/GPI/P2RX4/LGMN/KDR/CAPN7/GATA3/ADAM9/GPLD1/RIN2/FGF2/TEK/EMC10/MAPRE2/DOCK1/HMGB1/RHOJ/SEMA5A/TMSB4X/NRP1/BMP4/FUT1/AAMP
GOBP_ORGANELLE_FISSION	GOBP_ORGANELLE_FISSION	482	0.30693	1.50002	0.000926366	0.0234705	0.0179947	4125	tags=28%, list=19%, signal=23%	GOLGA2/RPS6KA2/PLCB1/BNIP3/HSPA2/LRRK2/VPS35/DCN/BANF1/GPR3/EDN1/CCNB1IP1/FBXW5/SGO2/PCID2/CDC14B/TPX2/P3H4/CENPS/CORO1C/RMDN1/OPA1/C11orf80/TMEM135/MAD2L2/MTFP1/SUN1/CHMP5/DUSP1/CLASP2/NAA10/DSN1/NSL1/KIF23/CAV2/CDCA2/RHOA/DAPK3/MARF1/TGFA/BUB1/PTTG1/ARHGEF10/OBSL1/SPIRE1/CENPF/CYP26B1/CDKN1B/AGO4/MACROH2A1/TUBG1/SMC3/MTFR1L/MTFR1/AP3B1/PEX11B/CHMP1B/RAD54B/LCMT1/NDC80/STAG3/CDC20/NDE1/WRAP73/UB…
GOBP_PROTEASOME_MEDIATED_UBIQUITIN_DEPENDENT_PROTEIN_CATABOLIC_PROCESS	GOBP_PROTEASOME_MEDIATED_UBIQUITIN_DEPENDENT_PROTEIN_CATABOLIC_PROCESS	407	0.316594	1.52163	0.000952114	0.0239219	0.0183407	5476	tags=36%, list=25%, signal=27%	RNF216/PRICKLE1/SH3RF3/AMFR/FBXW7/PSMD8/LRRK2/SGTA/UBE2H/CRBN/WWTR1/HSP90AB1/KCTD17/HFE/SMARCC1/CAV1/NHLRC3/ARIH2/FBXW5/ZNRF1/PSMC4/SPOP/ERLEC1/FBXW8/AKT1/KLHDC1/FBXO9/TRIB2/OGT/RAD23A/FBXL17/SH3RF2/RNF14/BCAP31/UFL1/KCTD10/PPP2R5C/RBX1/SMAD7/RNF34/UFD1/NUB1/BAG2/FEM1B/TBX21/CDC20/UBE4B/FBXO38/FBXO31/SELENOS/UBE2C/WWP2/CANX/UBE2J1/WWP1/PSMD10/CTNNB1/STYX/RNF180/UBQLN1/TBL1XR1/EIF3H/KIF14/HSP90B1/…
GOBP_MEMBRANE_DEPOLARIZATION_DURING_ACTION_POTENTIAL	GOBP_MEMBRANE_DEPOLARIZATION_DURING_ACTION_POTENTIAL	35	-0.568831	-2.04263	0.000988669	0.0245365	0.0188119	973	tags=23%, list=4%, signal=22%	KCNH2/CACNA1H/SCN1B/SCN10A/CACNB2/CACNA1D/HCN4/CACNA1G
GOBP_NEGATIVE_REGULATION_OF_BINDING	GOBP_NEGATIVE_REGULATION_OF_BINDING	163	0.397071	1.72205	0.000992853	0.0245365	0.0188119	2049	tags=22%, list=9%, signal=20%	GOLGA2/PLN/CTSZ/FBXW7/LRRK2/NES/ILRUN/IFIT1/HFE/MITD1/CAV1/IFIT2/C4orf3/GTPBP4/PPP1CA/GNL3L/ACTB/MAD2L2/AKT1/RALB/SUMO3/HEY1/HABP4/ROCK1/GZMA/ID1/CDKN1A/HAND2/PPARA/TMBIM6/MAP2/ACE/GTF2F1/BAG2/ZNF593/DHRS7B
GOBP_PROTEIN_EXIT_FROM_ENDOPLASMIC_RETICULUM	GOBP_PROTEIN_EXIT_FROM_ENDOPLASMIC_RETICULUM	49	0.532568	1.90109	0.00106374	0.0260746	0.0199912	4314	tags=51%, list=20%, signal=41%	SEC13/SURF4/ERLEC1/TMEM30B/CD81/BCAP31/SEC16A/UFD1/LMAN1/SELENOS/TMED9/UBE2J1/TECPR2/UBAC2/HSP90B1/DERL1/VCP/UBE2G2/INSIG1/EDEM2/TMEM30A/PREB/SVIP/NPLOC4/AUP1
GOBP_SPROUTING_ANGIOGENESIS	GOBP_SPROUTING_ANGIOGENESIS	127	0.423589	1.77073	0.00110164	0.0266447	0.0204283	3594	tags=35%, list=17%, signal=30%	FGF1/KLF2/ITGA5/FBXW7/HDAC9/GLUL/CIB1/FOXC2/MAP3K3/ENG/AKT1/PARVA/SRPX2/RAMP2/RHOA/MEOX2/ESM1/SPRED1/JCAD/THBS1/E2F7/SRF/KLF4/NGFR/RSPO3/EPHA2/JMJD6/KDR/CLEC14A/GPLD1/FGF2/CDC42/ACVRL1/PDCD10/TEK/GREM1/PPP1R16B/RHOJ/SEMA5A/TJP1/NRP1/BMP4/CARD10/FUT1/OTULIN
GOBP_GRANULOCYTE_CHEMOTAXIS	GOBP_GRANULOCYTE_CHEMOTAXIS	118	0.417716	1.7252	0.00110467	0.0266447	0.0204283	2167	tags=25%, list=10%, signal=22%	FCER1G/CXCR2/S100A8/JAM3/CXCL11/EDN1/PPIB/ITGA9/S100A12/BSG/PREX1/PF4/JAML/C3AR1/DPP4/ITGB2/BST1/CXCL9/MAPK1/CXCL10/MDK/PIP5K1C/RIPOR2/THBS1/PTK2/CD74/TGFB2/RAC2/LGALS3
GOBP_REGULATION_OF_CELL_PROJECTION_ASSEMBLY	GOBP_REGULATION_OF_CELL_PROJECTION_ASSEMBLY	216	0.365237	1.64507	0.00112054	0.0268128	0.0205572	5512	tags=43%, list=25%, signal=32%	ODF2/PLCE1/IFT20/MARK4/KCTD17/CAV1/MAP4/TBC1D20/FNBP1L/PFN1/RCC2/CORO1C/MIEN1/WASF2/CENPJ/ARF6/GDI2/VDAC3/HRAS/EVL/PLXNB3/FSCN1/SH3YL1/DPYSL3/RIPOR2/MNS1/CDC42EP5/PFN2/CAPZB/SRF/RAC2/WRAP73/COBL/AGRN/ANLN/TBC1D22B/TESK1/P2RX4/TBC1D13/EPHA2/DYNC2LI1/RDX/GAP43/STAU2/CDC42/TBC1D5/EVI5/KIT/TBC1D22A/SEPTIN7/CDKL5/PPP1R16B/ATP8B1/TAPT1/TGFBR1/ATG5/RALA/EPS8/NRP1/OCLN/TENM1/TWF2/AKIRIN1/ARPC2/RAB5A/CEP1…
GOBP_RESPONSE_TO_INTERLEUKIN_6	GOBP_RESPONSE_TO_INTERLEUKIN_6	35	-0.563234	-2.02253	0.00118807	0.0281596	0.0215898	753	tags=17%, list=3%, signal=17%	HAMP/STAT3/SRC/PID1/IL6R/AQP4
GOBP_RESPONSE_TO_HEAT	GOBP_RESPONSE_TO_HEAT	106	0.436882	1.77291	0.0011955	0.0281596	0.0215898	1816	tags=21%, list=8%, signal=19%	FGF1/DNAJA4/HSPA2/PSIP1/TCIM/HSP90AB1/CXCL12/ANO1/LYN/CASQ1/DNAJB4/SCARA5/ZFAND1/AKT1/EIF2S1/STAC/BAG3/CXCL10/TFEC/MAPKAPK2/THBS1/DNAJB1
GOBP_COLLAGEN_FIBRIL_ORGANIZATION	GOBP_COLLAGEN_FIBRIL_ORGANIZATION	59	0.527788	1.92698	0.00121043	0.0282903	0.02169	3909	tags=63%, list=18%, signal=52%	EXT1/P4HA1/ADAMTS2/COL12A1/FOXC2/VIPAS39/PXDN/DPT/FOXC1/P3H4/COMP/COL5A2/LOXL1/SERPINH1/CRTAP/COL5A1/FMOD/AEBP1/DDR2/COL1A2/LOX/EFEMP2/COL3A1/LUM/TGFB2/COL1A1/ADAMTS14/RB1/COL11A1/GREM1/COL14A1/TGFBR1/LOXL4/ADAMTS7/COL13A1/PLOD3/FKBP10
GOBP_ANTIGEN_PROCESSING_AND_PRESENTATION_OF_PEPTIDE_OR_POLYSACCHARIDE_ANTIGEN_VIA_MHC_CLASS_II	GOBP_ANTIGEN_PROCESSING_AND_PRESENTATION_OF_PEPTIDE_OR_POLYSACCHARIDE_ANTIGEN_VIA_MHC_CLASS_II	34	0.597706	1.97482	0.001224	0.0283875	0.0217645	4584	tags=59%, list=21%, signal=46%	FCER1G/HLA-DRA/HLA-DMA/CTSD/HLA-DPB1/HLA-DMB/IFI30/CTSS/THBS1/CD74/LGMN/FCGR2B/HLA-DQB2/TREM2/HLA-DQB1/PYCARD/HLA-DRB1/CTSV/HLA-DPA1/HLA-DQA1
GOBP_VIRAL_PROCESS	GOBP_VIRAL_PROCESS	403	0.31452	1.50872	0.00124558	0.0286675	0.0219791	4741	tags=34%, list=22%, signal=27%	ST3GAL1/BICD1/CTSB/RSAD2/GSN/ITGA5/SMARCA4/IFIT1/MPHOSPH8/BANF1/EIF3D/XPR1/CD46/VPS37C/PPIB/HSP90AB1/GAS6/MITD1/CAV1/P4HB/ILF3/PI4KA/CXCR4/BSG/SRPK2/TBC1D20/ST6GALNAC4/TNIP1/LGALS1/SLC52A2/ST3GAL4/PPID/HSPA8/CHMP5/CD81/EPS15/RAD23A/MRC1/CAV2/PRMT1/PPARA/IDE/LAMP3/OAS2/SNF8/CD86/CHMP1B/PCBP1/MGAT5/IFIH1/APOBEC3D/MGAT4B/CD74/CFL1/DHX9/DYNLT1/CD55/RPSA/LARP1/VAMP8/WWP2/TRIM22/OAS1/CSDE1/CANX/ITGB5/E…
GOBP_GLYCEROLIPID_METABOLIC_PROCESS	GOBP_GLYCEROLIPID_METABOLIC_PROCESS	382	0.316468	1.51902	0.00129289	0.0295307	0.022641	4497	tags=27%, list=21%, signal=22%	INPP5A/DGKI/AGK/INPP4A/CISH/PLCE1/PLCB1/GPX1/PDGFA/DBI/FBXW7/MBOAT1/NAAA/LCLAT1/EFR3B/HTR2B/PGAP2/STOML2/CAV1/SOCS2/CDS1/PI4KA/DGKE/INPP4B/FABP3/CAT/SYNJ2/DGKD/BPNT1/C3/AGPAT1/PGAP3/SERAC1/PLCG2/FAR1/SYNJ1/ABHD12/PGP/DNAJC19/ANG/PTPN11/PIP4K2A/SH3YL1/PIP5K1C/IP6K2/CDS2/PCYT2/GK/DGKH/DHRS7B/MTMR2/MPPE1/PIGF/PI4K2A/DPM3/ABHD6/DGKG/GPIHBP1/CNEP1R1/PITPNM1/HADHA/PLA2G2A/GNB3/PIGM/GPLD1/FGF2/NR1H2/TBL…
GOBP_CELLULAR_RESPONSE_TO_EXTERNAL_STIMULUS	GOBP_CELLULAR_RESPONSE_TO_EXTERNAL_STIMULUS	300	0.333591	1.55883	0.00130696	0.0296276	0.0227153	4061	tags=30%, list=19%, signal=25%	PRKAA2/DAP/BNIP3/CASP1/WIPI1/LRRK2/GABARAPL2/SNAI2/GLUL/CYBA/XPR1/AIF1/EIF4G1/GAS6/IMPACT/KCNJ2/LYN/SLC9A1/MAX/TLR4/ENG/FOXO1/CRADD/RALB/GADD45A/TLR8/HSPA8/EIF2S1/SOX9/HABP4/CDKN1A/BAG3/MAP3K1/MAPK1/ATP2B1/CASP8/PRKAG2/PPARA/PTPRC/TSC1/MYOCD/UPP1/BRSK1/SRD5A1/DCPS/SESN3/NUAK1/PICK1/VPS41/MAP3K5/FOLR2/WDR45/SRF/BMP6/CBS/COL1A1/TMEM150C/VCAM1/CBL/SLC38A3/PDK4/FNIP1/CASP2/COMT/SLC1A2/FOXO3/PIEZO2/RP…
GOBP_CELL_SUBSTRATE_ADHESION	GOBP_CELL_SUBSTRATE_ADHESION	353	0.323775	1.54368	0.00132504	0.0298134	0.0228577	4839	tags=39%, list=22%, signal=31%	DUSP3/SGCE/ITGA5/JAM3/PLEKHA2/FZD7/CIB1/ITGA9/GAS6/SPRY4/P4HB/CD63/PREX1/SLC9A1/EPHA3/RCC2/SERPINE1/LPXN/CORO1C/CCN1/VWF/ITGB2/LAMB1/PARVA/FBLN5/CLASP2/CCN2/ACTN1/BST1/ROCK1/NTN4/ID1/TRIP6/LIMCH1/COL16A1/RHOA/RRAS/DAPK3/CRK/TSC1/NDNF/TIAM1/MYADM/GFUS/UTRN/MDK/PTPRA/EFEMP2/THBS1/PTK2/LAMB2/FBLN1/ITGA8/SRF/FERMT2/SORBS1/VTN/FREM1/EDIL3/COL3A1/ITGAL/RAC2/COL1A1/VCAM1/L1CAM/PRKCE/ZYX/VAMP3/TESK1/LIMS…
GOBP_REGULATION_OF_CALCINEURIN_MEDIATED_SIGNALING	GOBP_REGULATION_OF_CALCINEURIN_MEDIATED_SIGNALING	36	0.599188	2.0052	0.00134068	0.0299419	0.0229563	1841	tags=28%, list=8%, signal=25%	RCAN1/FHL2/CIB1/AKAP6/SLC9A1/ERBB3/CHP1/PLCG2/HOMER3/C10orf71
GOBP_PROTEIN_CONTAINING_COMPLEX_DISASSEMBLY	GOBP_PROTEIN_CONTAINING_COMPLEX_DISASSEMBLY	240	0.355596	1.62717	0.0013674	0.0303141	0.0232416	4194	tags=34%, list=19%, signal=28%	MICAL2/BNIP3/GSN/LMOD3/SMARCA4/NES/CIB1/DDIT4/STMN1/SMARCC1/SUPT16H/VIPAS39/ZMPSTE24/TPX2/KIF5B/PPP1CA/ZFAND1/ADD3/WDR1/TMOD2/HSPA8/GFM2/CHMP5/CLASP2/GLE1/CKAP2/FYCO1/CALM1/LIX1L/SYNJ1/MID1/RUBCN/SSRP1/SVIL/CHMP1B/CFL2/CAPZB/CFL1/MCOLN1/MTRF1/VAMP8/MFSD8/CHMP2A/DNAJC6/ACTN2/RDX/ARID1A/UBQLN1/KIF14/RPL23/ADRB2/PLEKHH2/CRACD/MAP1B/SPTAN1/OGFOD1/IGF1R/ATG5/VCP/SEMA5A/TSG101/CHMP4B/EPS8/TRIOBP/ETF1/C…
GOBP_PROTEIN_FOLDING	GOBP_PROTEIN_FOLDING	198	0.374493	1.67396	0.00140174	0.0304047	0.023311	5496	tags=41%, list=25%, signal=31%	NPPB/NPPA/DNAJA4/HSPA2/HSPA4L/CRYAB/PPIB/HSP90AB1/FKBP2/P4HB/HSPB1/PPIC/DNAJB4/PDIA5/DNAJB5/PDIA4/CRTAP/PPID/CSNK2A1/HSPA8/FKBP1A/FKBP11/TOR1B/AHSA2P/BAG3/CCT2/PPIL3/DNAJC19/P3H1/PFDN2/DNAJB1/AIP/DNAJC1/PTGES3/CD74/BAG2/LMAN1/DNAJB11/CDC37/CANX/CCT7/PDIA6/UNC45B/HSP90AA1/ERO1A/PDIA3/HSPE1/DNAJA1/ERP27/HSP90B1/FKBP9/QSOX2/HSPD1/ARL2/DNAJC10/NFYC/RIC3/FKBP1B/BAG1/CALR/GRPEL2/DNAJA2/CCT3/ST13P4/ERP2…
GOBP_NEGATIVE_REGULATION_OF_APOPTOTIC_SIGNALING_PATHWAY	GOBP_NEGATIVE_REGULATION_OF_APOPTOTIC_SIGNALING_PATHWAY	218	0.362745	1.63864	0.00139556	0.0304047	0.023311	2845	tags=25%, list=13%, signal=22%	CTNNA1/GPX1/YBX3/SLC25A5/LRRK2/SNAI2/TMBIM1/ACKR3/CXCL12/HSPB1/PEA15/PF4/SERPINE1/MIF/OPA1/RRN3/NLE1/ZMYND11/AKT1/CSNK2A1/ENO1/IFI6/PIH1D1/CSNK2A2/QARS1/EYA1/AATF/ARMC10/TMBIM6/RELA/BCL2L2/CX3CR1/RNF34/THBS1/GHITM/TMEM14A/CD74/HMGB2/BDKRB2/RB1CC1/LGALS3/SELENOS/NONO/NDUFS3/CTTN/DDX3X/PSMD10/GSTP1/RB1/CTNNB1/BID/CREB3/BDNF/TPT1/PRELID1
GOBP_CELL_CHEMOTAXIS	GOBP_CELL_CHEMOTAXIS	285	0.34108	1.58143	0.00140001	0.0304047	0.023311	4624	tags=36%, list=21%, signal=29%	FGF1/FCER1G/CXCR2/S100A8/SMOC2/JAM3/CXCL11/AIF1/EDN1/PPIB/ITGA9/PDGFD/GAS6/ACKR3/CXCL12/CXCR4/S100A12/BSG/HSPB1/LYN/PREX1/PF4/STK39/JAML/SERPINE1/ADAM10/MIF/C3AR1/DPP4/ITGB2/SLC12A2/PTN/ACKR4/PARVA/DUSP1/BST1/CXCL9/MAPK1/CXCL10/CRK/PLXNB3/MDK/LOX/RAB13/CX3CR1/PIP5K1C/RIPOR2/THBS1/PTK2/XCR1/FOLR2/CD74/HMGB2/CXCR3/ANO6/TGFB2/RAC2/LGALS3/VCAM1/P2RX4/LGMN/EPHA2/KDR/CXCL16/THBS4/CREB3/FLT1/FGF2/CXCR6/…
GOBP_PROTEIN_LIPID_COMPLEX_SUBUNIT_ORGANIZATION	GOBP_PROTEIN_LIPID_COMPLEX_SUBUNIT_ORGANIZATION	48	-0.508252	-1.94992	0.00142689	0.0307291	0.0235598	2664	tags=33%, list=12%, signal=29%	APOC1/MFSD2A/SOAT1/LIPG/AGT/ABCA1/BIN1/ABCA5/APOE/LPCAT3/PLA2G3/PLA2G7/PLAGL2/PLA2G5/MTTP/AGTR1
GOBP_MEGAKARYOCYTE_DIFFERENTIATION	GOBP_MEGAKARYOCYTE_DIFFERENTIATION	52	0.537506	1.93445	0.00145855	0.0311264	0.0238644	3695	tags=40%, list=17%, signal=34%	MTURN/MEF2C/CIB1/PF4/MEIS1/WASF2/FLI1/PRMT1/GABPA/PTPN11/LOX/PIP4K2A/H4C8/SRF/HMGB2/PITHD1/SH2B3/EIF6/KIT/FAXDC2/H4C3
GOBP_POSITIVE_REGULATION_OF_TRANSPORTER_ACTIVITY	GOBP_POSITIVE_REGULATION_OF_TRANSPORTER_ACTIVITY	115	0.430899	1.77797	0.00146599	0.0311264	0.0238644	1482	tags=21%, list=7%, signal=20%	CALM3/EHD3/NPPA/CALM2/LRRC52/HSPA2/RELN/EDN1/KCNIP2/AKAP6/SLC9A1/STK39/GSTO1/CASQ1/TRPC6/IFNGR2/IFNG/CHP1/NIPSNAP2/STAC/CNKSR3/PLCG2/CALM1/CTSS
GOBP_NEURON_DEATH	GOBP_NEURON_DEATH	338	0.327049	1.54715	0.00148072	0.0312193	0.0239356	3008	tags=26%, list=14%, signal=23%	INPP5A/DPYSL4/CHL1/MEF2C/GPX1/BNIP3/CTSZ/FBXW7/MSH2/C1QA/LRRK2/VPS35/EGLN3/NES/PICALM/DDIT4/HSP90AB1/EIF4G1/HIPK2/NRBP2/TYROBP/SRPK2/CRLF1/SERPINF1/SLC9A1/MAX/TLR4/ERBB3/ARL6IP5/AKT1/ITGB2/NAIP/CEBPB/FASLG/IFNG/EIF2S1/CHP1/ROCK1/RHOA/CASP8/PPARA/BACE1/TSC1/HRAS/NDNF/THRB/UBE2M/GRIK2/MDK/CX3CR1/GBE1/NTRK2/MAP3K5/SNX6/ST8SIA2/TGFB2/NGFR/UBB/CBL/NONO/CD200R1/ENO2/AARS1/GPI/CASP2/LGMN/FCGR2B/BTBD10/R…
GOBP_POSITIVE_REGULATION_OF_CATION_CHANNEL_ACTIVITY	GOBP_POSITIVE_REGULATION_OF_CATION_CHANNEL_ACTIVITY	69	0.50295	1.89132	0.00150206	0.0312621	0.0239684	1482	tags=26%, list=7%, signal=24%	CALM3/EHD3/NPPA/CALM2/LRRC52/RELN/EDN1/KCNIP2/AKAP6/GSTO1/CASQ1/IFNGR2/IFNG/NIPSNAP2/STAC/PLCG2/CALM1/CTSS
GOBP_T_CELL_ACTIVATION	GOBP_T_CELL_ACTIVATION	491	0.29538	1.44641	0.00150348	0.0312621	0.0239684	3612	tags=24%, list=17%, signal=20%	IGFBP2/FCER1G/DUSP3/CD47/BTN3A1/SLC7A1/RSAD2/TGFBR2/GSN/PRKAR1A/ZFP36L2/FZD7/HLA-DRA/NKG7/HLA-DMA/AIF1/CD46/HFE/STOML2/CAV1/CBFB/ADA/ILDR2/PDE5A/LAPTM5/CD1C/LYN/PREX1/LGALS1/JAML/NLRC3/AP3D1/LRRC32/DPP4/KDELR1/HLA-DPB1/AKT1/RPL22/HLA-DMB/CLEC4A/CEBPB/GJA1/SPN/ZNF683/IFNG/FKBP1A/CD81/KIF13B/RHOA/CASP8/PTPRC/TSC1/CLC/PDCD1LG2/SLAMF7/ZEB1/LY9/CYP26B1/MDK/PTPN11/CD86/AP3B1/CRTAM/SMAD7/RIPOR2/SRF/TMEM…
GOBP_CALCINEURIN_MEDIATED_SIGNALING	GOBP_CALCINEURIN_MEDIATED_SIGNALING	46	0.534321	1.87665	0.00154351	0.0314439	0.0241078	1841	tags=24%, list=8%, signal=22%	RCAN1/FHL2/CIB1/AKAP6/SLC9A1/ERBB3/NFATC3/CHP1/PLCG2/HOMER3/C10orf71
GOBP_REGULATION_OF_CELLULAR_RESPONSE_TO_TRANSFORMING_GROWTH_FACTOR_BETA_STIMULUS	GOBP_REGULATION_OF_CELLULAR_RESPONSE_TO_TRANSFORMING_GROWTH_FACTOR_BETA_STIMULUS	124	0.415855	1.73185	0.00153308	0.0314439	0.0241078	1907	tags=21%, list=9%, signal=19%	RASL11B/ASPN/HTRA1/PBLD/DKK3/LTBP1/ADAMTSL2/HSP90AB1/TGFB1I1/CAV1/HIPK2/ENG/BCL9L/FKBP1A/CHST11/CAV2/PPARA/MYOCD/ZEB1/SPRED1/LOX/SMAD7/THBS1/MIR17HG/ITGA8/SNX6
GOBP_NUCLEAR_TRANSPORT	GOBP_NUCLEAR_TRANSPORT	300	0.330068	1.54237	0.00153987	0.0314439	0.0241078	4825	tags=32%, list=22%, signal=26%	ALYREF/PRICKLE1/LRRK2/SEC13/MAPK14/PTPN14/RBM22/THOC6/EFCAB7/HSP90AB1/GAS6/IPO8/APPL1/PCID2/NUTF2/KPNA5/NUP42/HCLS1/ANP32A/FYTTD1/UPF2/AKT1/RANBP17/IFNG/CHP1/GLE1/BACH2/APPL2/CDKN1A/DDX19A/BAG3/TSC1/HDAC3/PTPN11/WASHC4/TXNIP/NCBP2/DHX9/THOC1/NUP35/SRSF3/RAB23/NUP107/EMD/STYX/JAK2/NXT2/NPM1/CTDSPL2/DDX39A/AKAP13/PKIA/ATF2/ABRA/EIF6/PPP1R10/NOP9/RPL23/NUP50/TNPO3/HIKESHI/SP100/BMP4/XPOT/NEMF/NCBP1/…
GOBP_HEART_PROCESS	GOBP_HEART_PROCESS	245	0.348337	1.59468	0.00156226	0.0316123	0.0242369	3398	tags=33%, list=16%, signal=28%	CALM3/EHD3/EXT1/SLC8A3/NPPA/RPS6KA2/CALM2/CSRP3/PLN/GPX1/GSN/SGCD/TNNI3/MYH7/NOX4/WWTR1/EDN1/KCNIP2/CAV1/ADA/ATP1A1/TPM1/PDE5A/TMEM65/ZMPSTE24/CXCR4/KCNJ2/FGF12/SLC9A1/KCNJ12/GSTO1/EPAS1/MYH6/SLC8A1/SEMA3A/CYP2J2/GJA1/CCN2/ATP2B1/ABCC9/CLIC2/SPX/CALM1/THRB/SCN2B/SCN5A/DSP/MYL3/SMAD7/KCNE3/ACE/ACTC1/POPDC2/TRPC1/SCN4B/DES/TGFB2/TNNC1/RGS4/P2RX4/RAMP3/CASQ2/ADM/JAK2/STC1/CACNA2D1/CDC42/AKAP13/TTN/F…
GOBP_CELL_CYCLE_PHASE_TRANSITION	GOBP_CELL_CYCLE_PHASE_TRANSITION	500	0.295137	1.44643	0.00157771	0.0317119	0.0243133	5444	tags=35%, list=25%, signal=27%	CALM3/PRMT2/CALM2/PLCB1/CCNY/HSPA2/ESRRB/FBXW7/MSH2/ZFP36L2/FHL1/NES/MAPK14/CCND1/AIF1/TCIM/XPC/CCNI/EIF4G1/APPL1/PCID2/ID2/CDC14B/RCC2/CRADD/MAD2L2/AKT1/BRCC3/USP28/ING4/CENPJ/RAD17/DUSP1/CLASP2/KLF11/APPL2/HINFP/PPP2CA/CDKN1A/FBXL17/CDK4/PTPRC/BUB1/PLCG2/CALM1/CCNG1/CKS1B/ENSA/BRSK1/CCNG2/CENPF/CDKN1B/PTPN11/MACROH2A1/APBB2/E2F7/LCMT1/NDC80/RBBP8/FEM1B/CDKN2C/RRM2/CDK2AP2/CCND2/KLF4/THOC1/NASP/…
GOBP_CALCIUM_ION_TRANSPORT_INTO_CYTOSOL	GOBP_CALCIUM_ION_TRANSPORT_INTO_CYTOSOL	154	0.38601	1.65734	0.00159659	0.031879	0.0244414	3899	tags=34%, list=18%, signal=28%	CALM3/SLC8A3/CALM2/PLN/CYBA/CXCL11/HTR2B/AKAP6/ADCYAP1R1/CAV1/LYN/RYR3/GSTO1/CASQ1/P2RX5/DIAPH1/SLC8A1/FASLG/FKBP1A/CXCL9/CXCL10/PTPRC/CLIC2/PLCG2/CALM1/TMBIM6/LIME1/XCR1/P2RX1/TRPC1/MCOLN1/PRKCE/P2RX4/RAMP3/CASQ2/TPCN1/CACNA2D1/ERO1A/FGF2/THY1/FYN/CORO1A/P2RX3/ATG5/DMD/ATP2B4/CAMK2D/ITPR1/LCK/FKBP1B/XCL1/APLNR
GOBP_NEGATIVE_REGULATION_OF_ION_TRANSMEMBRANE_TRANSPORT	GOBP_NEGATIVE_REGULATION_OF_ION_TRANSMEMBRANE_TRANSPORT	85	0.460491	1.80199	0.00164805	0.0322845	0.0247523	4199	tags=42%, list=19%, signal=34%	CALM3/CALM2/PLN/CRBN/RRAD/CAV1/C4orf3/STK39/GSTO1/ARL6IP5/SLC30A1/FKBP1A/KCNAB1/CLIC2/CALM1/ISCU/GOPC/KCNE3/VDAC1/PRKCE/RGS4/CASQ2/ACTN2/UBQLN1/GEM/KCNE4/OXSR1/CAMK2D/NEDD4/DRD4/FKBP1B/RGS2/TLR9/HECW1/SESTD1/FMR1
GOBP_NEGATIVE_REGULATION_OF_TRANSMEMBRANE_TRANSPORT	GOBP_NEGATIVE_REGULATION_OF_TRANSMEMBRANE_TRANSPORT	109	0.432191	1.76418	0.00164903	0.0322845	0.0247523	4199	tags=43%, list=19%, signal=35%	CALM3/CALM2/PLN/CRBN/RRAD/CAV1/PEA15/C4orf3/STK39/GSTO1/ARL6IP5/SLC30A1/AKT1/FKBP1A/KCNAB1/APPL2/CLIC2/CALM1/STXBP3/ISCU/GOPC/OAZ2/THBS1/KCNE3/ACE/SELENOS/VDAC1/PRKCE/RGS4/CASQ2/OAZ1/ACTN2/UBQLN1/GEM/INPP5K/KCNE4/OXSR1/CAMK2D/NEDD4/DRD4/FKBP1B/RGS2/IRS2/TLR9/HECW1/SESTD1/FMR1
GOBP_LEUKOCYTE_CELL_CELL_ADHESION	GOBP_LEUKOCYTE_CELL_CELL_ADHESION	359	0.316017	1.51154	0.0016448	0.0322845	0.0247523	2884	tags=22%, list=13%, signal=20%	IGFBP2/EXT1/DUSP3/CD47/SLC7A1/TGFBR2/S100A8/ITGA5/PRKAR1A/HLA-DRA/JAM2/HLA-DMA/AIF1/CD46/HFE/CAV1/CXCL12/CBFB/ADA/ILDR2/PDE5A/LAPTM5/LYN/TNIP1/LGALS1/AP3D1/LRRC32/DPP4/HLA-DPB1/SELL/AKT1/HLA-DMB/ITGB2/ST3GAL4/CEBPB/SPN/IFNG/CD81/ROCK1/RHOA/PPARA/PTPRC/PDCD1LG2/RELA/GFUS/EZR/MDK/PTPN11/ETS1/CD86/AP3B1/CX3CR1/CRTAM/SMAD7/RIPOR2/TMEM131L/CD74/FGL2/TBX21/CD55/KLF4/ITGAL/TYK2/RAC2/LGALS3/SELENOK/VCAM1…
GOBP_POSITIVE_REGULATION_OF_ENDOTHELIAL_CELL_MIGRATION	GOBP_POSITIVE_REGULATION_OF_ENDOTHELIAL_CELL_MIGRATION	105	0.428743	1.73566	0.00167376	0.0323513	0.0248035	5035	tags=48%, list=23%, signal=37%	FGF1/SMOC2/HDAC9/MAPK14/CIB1/EDN1/FOXC2/HSPB1/MAP3K3/SPARC/AKT1/RHOB/SRPX2/RRAS/ATOH8/GFUS/ETS1/JCAD/THBS1/GPI/P2RX4/LGMN/KDR/GATA3/GPLD1/RIN2/FGF2/TEK/EMC10/HMGB1/RHOJ/SEMA5A/TMSB4X/NRP1/BMP4/FUT1/AAMP/CALR/BMPR2/NFE2L2/FOXP1/PIK3CD/BCAS3/ITGB1BP1/PLCG1/FGF18/GRN/ATP5F1A/MAP2K3/NUS1
GOBP_VESICLE_LOCALIZATION	GOBP_VESICLE_LOCALIZATION	187	0.37382	1.66011	0.0016739	0.0323513	0.0248035	4002	tags=32%, list=18%, signal=26%	CDH2/KIFAP3/KIF13A/YKT6/MYO5B/WIPI1/LRRK2/PICALM/FNBP1L/KIF5B/AP3D1/TRAK1/TRAK2/AP3S1/KLHL12/USO1/IRAG2/RAB11B/IFNG/CLASP2/AP3M2/FYCO1/MYO5C/MLPH/SYNJ1/BRSK1/C17orf75/SNF8/SEC16A/MAP2/AP3B1/SNAP23/ATP9A/TMED2/NDE1/TMED9/KIF3A/KIF3B/TESK1/BBS2/CHMP2A/PEF1/CTNNB1/MYO1F/MYO1D/SYT11/SDC4/ARFGAP3/DCTN2/TMEM230/BORCS5/TSG101/TBC1D23/PREB/STARD3NL/DYNC1H1/BLOC1S2/TRIP11/CDK5/SCRIB
GOBP_RECEPTOR_INTERNALIZATION	GOBP_RECEPTOR_INTERNALIZATION	112	0.423659	1.7418	0.00168737	0.032404	0.0248439	4911	tags=45%, list=23%, signal=35%	GRIA1/FCER1G/CXCR2/ARF1/PICALM/HTR2B/CAV1/ACKR3/CD63/AP2M1/LDLRAP1/ITGB2/SFRP4/CD81/RAMP2/PLCG2/EZR/CACNG8/PICK1/CALCRL/ATXN2/RAB31/MTMR2/OPHN1/RAMP1/RAMP3/ADM/TBC1D5/CD9/LRPAP1/GREM1/CLTC/ANKRD13A/SCYL2/ATAD1/NEDD4/GRB2/DRD4/RAB5A/NTF3/SCRIB/FMR1/ACHE/ARRB1/SELE/ITGB1/CD36/DNM1/GSG1L/LILRB1
GOBP_REGULATION_OF_ATP_DEPENDENT_ACTIVITY	GOBP_REGULATION_OF_ATP_DEPENDENT_ACTIVITY	74	0.481856	1.83879	0.00169925	0.0324256	0.0248605	3555	tags=35%, list=16%, signal=29%	PLN/HSPA2/MSH2/TNNI3/GABARAPL2/IFIT1/TPM1/PFN1/C4orf3/MYH6/AHSA2P/TSC1/POT1/MYL3/DNAJB1/PFN2/DNAJB11/DHX9/TNNC1/TOR1AIP1/MCM2/PXK/TNNT3/OXA1L/ATP5IF1/DNAJC10
GOBP_REGULATION_OF_APOPTOTIC_SIGNALING_PATHWAY	GOBP_REGULATION_OF_APOPTOTIC_SIGNALING_PATHWAY	352	0.309803	1.47619	0.00174842	0.0329468	0.0252601	3959	tags=28%, list=18%, signal=23%	SRPX/CTNNA1/GPX1/YBX3/TIMP3/S100A8/FBXW7/SLC25A5/LRRK2/SNAI2/TMBIM1/TNFRSF12A/CAV1/ACKR3/CXCL12/P4HB/HSPB1/PEA15/PF4/SERPINE1/PPP1CA/CRADD/MIF/OPA1/RRN3/NLE1/ZMYND11/AKT1/CSNK2A1/ENO1/IFI6/PIH1D1/CSNK2A2/QARS1/EYA1/AATF/PTPRC/ARMC10/BCAP31/TMBIM6/RELA/BCL2L2/CX3CR1/RNF34/THBS1/GHITM/TMEM14A/CD74/HMGB2/FEM1B/BDKRB2/RB1CC1/NGFR/GSDME/LGALS3/SELENOS/UBB/NONO/NDUFS3/CASP2/CTTN/DDX3X/PSMD10/GSTP1/STX4…
GOBP_RESPONSE_TO_EXTRACELLULAR_STIMULUS	GOBP_RESPONSE_TO_EXTRACELLULAR_STIMULUS	467	0.300472	1.46725	0.00174631	0.0329468	0.0252601	4061	tags=27%, list=19%, signal=23%	IGFBP2/OXCT1/ACTA1/PRKAA2/DAP/GPX1/BNIP3/TGFBR2/WIPI1/TSPO/PCSK1N/LRRK2/GABARAPL2/SNAI2/GLUL/MAPK14/ACAT1/CYBA/XPR1/CCND1/AIF1/ULK2/EIF4G1/GAS6/HFE/IMPACT/SGIP1/MGMT/LYN/CAT/MAX/DAD1/FOXO1/SLC8A1/TMEM135/AKT1/RALB/BCKDHB/HSPA8/EIF2S1/APPL2/OGT/CDKN1A/MAPK1/ATP2B1/CXCL10/PRKAG2/PPARA/PTPRC/TSC1/SPX/MYOCD/UPP1/ZEB1/ERCC1/ENSA/BRSK1/SRD5A1/CYP26B1/DCPS/SESN3/NUAK1/POR/PICK1/VPS41/MAP3K5/ACE/FOLR2/WD…
GOBP_NEGATIVE_REGULATION_OF_VASCULATURE_DEVELOPMENT	GOBP_NEGATIVE_REGULATION_OF_VASCULATURE_DEVELOPMENT	102	0.434819	1.75238	0.00176884	0.0331246	0.0253964	4131	tags=41%, list=19%, signal=34%	NPPB/KLF2/PTPRM/DCN/VASH1/SERPINF1/FOXC1/COL4A2/PF4/SERPINE1/SPARC/GADD45A/SLC12A2/FASLG/ROCK1/CXCL10/CLDN5/SPRED1/HSPG2/THBS1/TGFB2/KLF4/ADGRB3/PGK1/EPHA2/THBS4/CTNNB1/THBS2/KRIT1/ATF2/TEK/GPR4/ANGPT2/ATP2B4/HLA-G/COL4A3/ANGPTL7/GDF2/GTF2I/STAT1/RGCC/HGS
GOBP_LYSOSOMAL_TRANSPORT	GOBP_LYSOSOMAL_TRANSPORT	120	0.428149	1.77892	0.00182781	0.0340175	0.026081	5457	tags=47%, list=25%, signal=35%	EHD3/KIF13A/LRRK2/VPS35/VIPAS39/LAPTM5/HOOK2/SORT1/AP3D1/TRAK1/M6PR/NCOA4/RHOB/HSPA8/CHMP5/ALS2/CACNG8/AP3B1/VPS41/CHMP1B/AKTIP/SNX16/VPS51/ARSB/USE1/CHMP2A/ZFYVE16/LAMP1/PSAP/CCDC91/ADRB2/SCARB2/VCP/SCYL2/TSG101/CHMP4B/UBXN6/CHMP4A/NEDD4/ATG14/MGRN1/VPS39/HGS/CHMP4C/MTM1/ANKFY1/CHMP2B/GRN/HOOK3/MVB12A/CHMP1A/ARL8B/SNAPIN/VAMP7/PINK1/CLU
GOBP_PROTEIN_HYDROXYLATION	GOBP_PROTEIN_HYDROXYLATION	27	0.619987	1.92354	0.00188126	0.0341687	0.0261969	3909	tags=59%, list=18%, signal=49%	P4HA1/EGLN3/P4HB/VIPAS39/P3H4/P4HA2/CRTAP/P3H1/JMJD6/ERO1A/P3H3/OGFOD1/P3H2/HIF1AN/PLOD3/FKBP10
GOBP_MAINTENANCE_OF_PROTEIN_LOCATION_IN_CELL	GOBP_MAINTENANCE_OF_PROTEIN_LOCATION_IN_CELL	63	0.494615	1.83231	0.00187738	0.0341687	0.0261969	3672	tags=38%, list=17%, signal=32%	KDELR3/SYNE1/HK1/GSN/TSPO/CAV1/KDELR1/AKT1/SUN1/SRGN/HK2/KDELR2/TMSB10/GOLPH3/CHCHD10/ARL2BP/TAPT1/SP100/SUN2/TMSB4X/INSIG1/ARL2/TWF2/SKP1
GOBP_REGULATION_OF_CALCIUM_ION_TRANSPORT	GOBP_REGULATION_OF_CALCIUM_ION_TRANSPORT	235	0.347362	1.58084	0.00186412	0.0341687	0.0261969	3340	tags=28%, list=15%, signal=24%	CALM3/EHD3/NPPA/CALM2/PLN/HSPA2/TSPO/CYBA/CXCL11/AKAP6/RRAD/ADCYAP1R1/CAV1/CXCL12/CXCR4/LYN/SLC9A1/C4orf3/GSTO1/CASQ1/P2RX5/DIAPH1/SLC8A1/TRPC6/SLC30A1/PLP1/AHNAK/FKBP1A/PACSIN3/NIPSNAP2/STAC/CXCL9/RHOA/ATP2B1/CXCL10/CLIC2/PLCG2/CALM1/TMBIM6/LIME1/HOMER3/ACE/P2RX1/TRPC1/LGALS3/VDAC1/PRKCE/RGS4/P2RX4/RAMP3/CASQ2/CTNNB1/STC1/CACNA2D1/UBQLN1/THY1/GEM/FYN/CORO1A/CACNB1/P2RX3/TSPAN13/INPP5K/ATG5/DMD
GOBP_MITOTIC_CELL_CYCLE_PHASE_TRANSITION	GOBP_MITOTIC_CELL_CYCLE_PHASE_TRANSITION	410	0.307812	1.48315	0.00186773	0.0341687	0.0261969	4664	tags=31%, list=21%, signal=25%	CALM3/PRMT2/CALM2/PLCB1/CCNY/HSPA2/ESRRB/ZFP36L2/FHL1/NES/CCND1/AIF1/XPC/CCNI/EIF4G1/APPL1/PCID2/ID2/CDC14B/RCC2/CRADD/MAD2L2/AKT1/BRCC3/CENPJ/RAD17/DUSP1/CLASP2/KLF11/APPL2/HINFP/PPP2CA/CDKN1A/FBXL17/CDK4/BUB1/CALM1/CCNG1/CKS1B/ENSA/BRSK1/CCNG2/CENPF/CDKN1B/E2F7/LCMT1/NDC80/RBBP8/CDKN2C/RRM2/CDK2AP2/CCND2/KLF4/NASP/MIIP/FBXO31/ANLN/UBE2C/ARPP19/RRM1/RPS6/CTDSP1/DLGAP5/CASP2/CDK5RAP2/DDX3X/CHMP2A…
GOBP_DEPHOSPHORYLATION	GOBP_DEPHOSPHORYLATION	413	0.308671	1.48736	0.00192048	0.0346722	0.0265829	4554	tags=34%, list=21%, signal=27%	INPP5A/RCAN1/CALM3/INPP4A/CALM2/MEF2C/DUSP3/PTPRM/PPP4C/NT5C2/LRRK2/LRRC2/PTPN14/PLPP5/HSP90AB1/ATP1A1/PTPDC1/NT5DC3/INPP4B/CDC14B/NT5C3B/PPP1CA/PTPN3/MYH6/ILKAP/SYNJ2/PTPN4/BPNT1/IFNG/DUSP1/FKBP1A/CHP1/ACP1/PRUNE1/ROCK1/PPP2CA/EYA1/CDCA2/PPP1R3C/PTPRC/TSC1/CALM1/NUDT16/SYNJ1/ENSA/PGP/PPP2R5C/PDP1/PTPN11/PLPP1/PTPRA/NUAK1/MGAT5/DUSP8/DUSP28/TGFB2/MTMR2/PFKFB2/EPHX2/LGALS3/PPP1R16A/PXYLP1/DUSP6/AR…
GOBP_VIRAL_LIFE_CYCLE	GOBP_VIRAL_LIFE_CYCLE	307	0.330477	1.54851	0.00196328	0.0352339	0.0270136	4741	tags=36%, list=22%, signal=28%	CTSB/RSAD2/GSN/ITGA5/IFIT1/MPHOSPH8/BANF1/XPR1/CD46/VPS37C/PPIB/HSP90AB1/GAS6/MITD1/CAV1/P4HB/ILF3/PI4KA/CXCR4/BSG/SRPK2/TBC1D20/TNIP1/LGALS1/SLC52A2/PPID/HSPA8/CHMP5/CD81/EPS15/RAD23A/MRC1/CAV2/PPARA/IDE/LAMP3/OAS2/SNF8/CD86/CHMP1B/PCBP1/IFIH1/APOBEC3D/CD74/DYNLT1/CD55/RPSA/LARP1/VAMP8/WWP2/TRIM22/OAS1/ITGB5/EPHA2/DDX3X/STOM/WWP1/CHMP2A/TOP2A/LAMP1/FCN1/TPCN1/SELPLG/CXCR6/CDC42/HACD3/TRIM59/TRIM…
GOBP_MYOTUBE_DIFFERENTIATION	GOBP_MYOTUBE_DIFFERENTIATION	118	0.408783	1.68831	0.00200881	0.0358376	0.0274764	1776	tags=19%, list=8%, signal=17%	RCAN1/ACTA1/MEF2C/GPX1/LMOD3/HDAC9/JAM2/MAPK14/RBM24/PLEKHO1/MYEF2/SORT1/CD81/CXCL9/CAV2/CXCL10/MYOCD/HDAC3/DYRK1B/CYP26B1/TMEM182/RIPOR2
GOBP_AGING	GOBP_AGING	289	0.334331	1.55132	0.00208428	0.0368553	0.0282567	2926	tags=22%, list=13%, signal=19%	IGFBP2/CTNNA1/GPX1/TGFBR2/AMFR/MSH2/TSPO/C1QA/LRRK2/CRYAB/MAPK14/PICALM/PDCD4/NOX4/EDN1/VASH1/TIMP1/RPN2/ZMPSTE24/ID2/SERPINF1/CAT/COMP/COL4A2/MAP3K3/SERPINE1/MIF/OPA1/GPX4/SLC12A2/EIF2S1/CCN2/CDKN1A/ATP2B1/JUND/IDE/HRAS/COQ7/ERCC1/CDKN1B/PRELP/NUAK1/MAP3K5/ACE/RAD54B/SRF/GNA13/YBX1/GNA11/VCAM1/CANX/CASP2/YPEL3/ADM/SLC1A2/ZNF277/FOXO3/NPM1/KL/ERO1A/FGF2/POLB/ABAT/NSMCE2
GOBP_POSITIVE_REGULATION_OF_ION_TRANSPORT	GOBP_POSITIVE_REGULATION_OF_ION_TRANSPORT	267	0.334675	1.5451	0.0020903	0.0368553	0.0282567	3183	tags=24%, list=15%, signal=21%	CALM3/EHD3/NPPA/CALM2/LRRC52/HSPA2/TSPO/FHL1/RELN/CXCL11/EDN1/KCNIP2/AKAP6/ADCYAP1R1/CAV1/CXCL12/KCNJ2/FGF12/SLC9A1/STK39/GSTO1/KIF5B/CASQ1/P2RX5/MIF/TRPC6/IFNGR2/AKT1/SLC6A1/PLP1/CEBPB/SLC12A2/IFNG/SNX4/CHP1/NIPSNAP2/STAC/CXCL9/CNKSR3/ATP2B1/CXCL10/PLCG2/CALM1/CTSS/SCN5A/P2RX1/TRPC1/SCN4B/ANO6/LGALS3/VAMP8/SLC38A3/P2RX4/RAMP3/STC1/CACNA2D1/ACTN2/ARL6IP1/THY1/ABAT/TREM2/ADRB2/P2RX3/GAL/KCNQ1
GOBP_PROSTATE_GLAND_DEVELOPMENT	GOBP_PROSTATE_GLAND_DEVELOPMENT	49	-0.489674	-1.86967	0.00212707	0.03707	0.0284213	1566	tags=20%, list=7%, signal=19%	PLAG1/TNC/RARA/CYP7B1/NKX3-1/PSAPL1/WNT5A/AR/BMP7/FGFR2
GOBP_CYTOSOLIC_CALCIUM_ION_TRANSPORT	GOBP_CYTOSOLIC_CALCIUM_ION_TRANSPORT	173	0.377392	1.66256	0.00212615	0.03707	0.0284213	3928	tags=34%, list=18%, signal=28%	CALM3/SLC8A3/CALM2/PLN/CYBA/CXCL11/HTR2B/AKAP6/ADCYAP1R1/CAV1/LYN/RYR3/GSTO1/CASQ1/P2RX5/DIAPH1/SLC8A1/FASLG/FKBP1A/CCN2/CXCL9/ATP2B1/CXCL10/PTPRC/CLIC2/PLCG2/CALM1/TMBIM6/LIME1/XCR1/P2RX1/TRPC1/MCOLN1/VDAC1/PRKCE/P2RX4/RAMP3/CASQ2/SLC35G1/TPCN1/CACNA2D1/ERO1A/FGF2/THY1/FYN/CORO1A/P2RX3/MICU1/ATG5/DMD/ATP2B4/CAMK2D/ITPR1/LCK/FKBP1B/XCL1/APLNR/SMDT1
GOBP_REGULATION_OF_CELLULAR_PROTEIN_CATABOLIC_PROCESS	GOBP_REGULATION_OF_CELLULAR_PROTEIN_CATABOLIC_PROCESS	252	0.345526	1.58043	0.00216703	0.0375495	0.0287889	4816	tags=35%, list=22%, signal=28%	PRICKLE1/LAPTM4B/GPX1/SH3RF3/FBXW7/LRRK2/SGTA/VPS35/GABARAPL2/HSP90AB1/HFE/SMARCC1/CAV1/HIPK2/ARIH2/MARCHF2/LAPTM5/PSMC4/FBXW8/AKT1/CSNK2A1/TRIB2/CD81/CSNK2A2/OGT/RAD23A/SH3RF2/RNF14/BCAP31/UFL1/LAMP3/EZR/RBX1/SMAD7/PTK2/NUB1/BAG2/CDC20/PITHD1/UBB/OPHN1/MFSD8/PSMD10/VGLL4/STYX/RNF180/RDX/DACT1/PSME2/UBQLN1/HSP90AA1/EIF3H/NUPR1/TMEM259/TREM2/RPL23/ZFAND2A/PYHIN1/VCP/MAGEF1/ATP5IF1/ATRAID/DDRGK1/TM…
GOBP_PROSTATE_GLAND_MORPHOGENESIS	GOBP_PROSTATE_GLAND_MORPHOGENESIS	28	-0.604439	-2.0364	0.00219377	0.0377956	0.0289776	1442	tags=25%, list=7%, signal=23%	TNC/CYP7B1/NKX3-1/WNT5A/AR/BMP7/FGFR2
GOBP_HEART_MORPHOGENESIS	GOBP_HEART_MORPHOGENESIS	247	0.341819	1.56617	0.00222251	0.038039	0.0291643	4483	tags=36%, list=21%, signal=29%	FHL2/MICAL2/EXT1/MEF2C/TGFBR2/TNNI3/SNAI2/MYH7/IFT52/PDCD4/HTR2B/SYNPO2L/EDN1/ADPRHL1/FOXC2/TPM1/ZMPSTE24/FOXC1/ENG/CCN1/MYH6/GJA1/COL5A1/HEY1/VANGL2/PARVA/SOX9/FKBP1A/EYA1/HAND2/DHRS3/HEYL/CLDN5/NDRG4/DSP/MYL3/SMAD7/MIR17HG/PTK2/SRF/ACTC1/NPY1R/TGFB2/TMED2/TNNC1/OLFM1/MKS1/SMAD6/CCM2L/CTNNB1/GATA3/CDC42/SAV1/TTN/ACVRL1/ATF2/NPHP3/IFT172/TEK/COL11A1/TCAP/ANKRD1/SEMA3C/HEY2/TGFBR1/SOX18/NRP1/PKP2/…
GOBP_NEGATIVE_REGULATION_OF_LOCOMOTION	GOBP_NEGATIVE_REGULATION_OF_LOCOMOTION	313	0.322702	1.51516	0.00223314	0.038039	0.0291643	4197	tags=34%, list=19%, signal=27%	MEF2C/DUSP3/PLCB1/DNAJA4/CTNNA1/PTPRM/IGFBP3/DCN/AIF1/VASH1/TIMP1/CXCL12/ADA/TPM1/ARHGDIB/SERPINF1/SEMA5B/GTPBP4/SERPINE1/ENG/CORO1C/MIF/DPP4/AKT1/SEMA3A/GADD45A/GJA1/RHOB/FRMD5/DUSP1/CLASP2/LIMCH1/ADIPOR1/RHOA/RRAS/CERS2/CRK/MEOX2/CYGB/MYOCD/EVL/SPINT2/CLDN5/NDRG4/PLXNB3/SPRED1/DPYSL3/CX3CR1/SMAD7/RIPOR2/THBS1/PFN2/FBLN1/SRF/CD74/GNA13/PODN/COL3A1/KLF4/NGFR/MIIP/CLIC4/CD200R1/ABHD6/MITF/STC1/GAT…
GOBP_ACTIVATION_OF_IMMUNE_RESPONSE	GOBP_ACTIVATION_OF_IMMUNE_RESPONSE	309	0.329204	1.54335	0.00226493	0.0382092	0.0292947	5514	tags=40%, list=25%, signal=30%	STING1/FCER1G/MEF2C/DUSP3/PRKCH/CD47/BTN3A1/C1QC/C1QB/C1QA/MASP1/C7/MFAP4/BTN3A3/CD46/STOML2/ADA/COLEC11/APPL1/TYROBP/LAPTM5/LYN/DENND1B/TLR4/LPXN/MATR3/MNDA/C3AR1/PLCL2/COLEC10/HLA-DPB1/FPR3/PQBP1/C3/CD81/APPL2/MAPK1/PTPRC/PLCG2/HRAS/RELA/BTN3A2/C1S/EZR/CFD/LIME1/PTK2/TRDC/CD55/LGALS3/PRKCE/NONO/C1R/UBASH3A/KLRD1/FCGR2B/CFP/GATA3/FCN1/CFI/GPLD1/HSP90AA1/BTNL9/THY1/SH2D1A/TREM2/FYN/IGHD/CD300A/IC…
GOBP_NEGATIVE_REGULATION_OF_TRANSPORT	GOBP_NEGATIVE_REGULATION_OF_TRANSPORT	405	0.306877	1.4733	0.00226847	0.0382092	0.0292947	4219	tags=32%, list=19%, signal=26%	CALM3/CALM2/PLN/CD47/HADH/RSAD2/ARHGAP1/LRRK2/VPS35/CRYAB/CRBN/PICALM/EDN1/RAB11FIP5/RRAD/CAV1/ADA/RAB11FIP1/APPL1/EPHA3/PEA15/C4orf3/STK39/GSTO1/ERLEC1/ERBB3/ARL6IP5/SLC30A1/PKDCC/AKT1/GJA1/FKBP1A/SFRP4/CHP1/KCNAB1/APPL2/PACSIN3/CRHBP/BAG3/ARF6/CLIC2/SPX/CALM1/TMBIM6/STXBP3/ISCU/PTPN11/RUBCN/GDI1/GOPC/OAZ2/THBS1/KCNE3/ACE/ATXN2/CD74/ATP9A/LMAN1/SERPINE2/CD300LF/VIP/MTMR2/LGALS3/IRS1/SELENOS/STX1…
GOBP_REGULATION_OF_TRANSPORTER_ACTIVITY	GOBP_REGULATION_OF_TRANSPORTER_ACTIVITY	267	0.332598	1.53551	0.00230332	0.0385807	0.0295795	5117	tags=38%, list=24%, signal=29%	CALM3/EHD3/NPPA/CALM2/LRRC52/MEF2C/PLN/HSPA2/FHL1/RELN/CRBN/EDN1/KCNIP2/AKAP6/RRAD/CAV1/FGF14/FGF12/SLC9A1/C4orf3/STK39/GSTO1/CASQ1/ACTB/PTPN3/TRPC6/IFNGR2/AHNAK/IFNG/FKBP1A/CHP1/KCNAB1/CRHBP/NIPSNAP2/STAC/CNKSR3/YWHAH/CLIC2/PLCG2/CALM1/CTSS/SCN2B/UTRN/CACNG8/GOPC/KCNE3/NETO1/SCN4B/PRKCE/WWP2/STOM/SLMAP/CASQ2/CACNA2D1/ACTN2/UBQLN1/GEM/TREM2/CACNB1/ADRB2/GAL/KCNQ1/KLHL24/DLG1/DMD/KCNE4/OXSR1/TMSB4…
GOBP_REGULATION_OF_THE_FORCE_OF_HEART_CONTRACTION	GOBP_REGULATION_OF_THE_FORCE_OF_HEART_CONTRACTION	26	0.629816	1.94943	0.002336	0.0389118	0.0298334	3710	tags=50%, list=17%, signal=42%	CSRP3/PLN/MYH7/CAV1/ATP1A1/SLC9A1/MYH6/SLC8A1/MYL3/ADM/ATP2B4/CAMK2D/ADRB1
GOBP_ANTIGEN_PROCESSING_AND_PRESENTATION_OF_PEPTIDE_ANTIGEN	GOBP_ANTIGEN_PROCESSING_AND_PRESENTATION_OF_PEPTIDE_ANTIGEN	60	0.50909	1.86513	0.002366	0.039195	0.0300506	4682	tags=50%, list=22%, signal=39%	FCER1G/HLA-DRA/HLA-DMA/HFE/CTSD/HLA-DPB1/HLA-DMB/CLEC4A/IFI30/IDE/CTSS/TAPBP/ACE/CD74/LGMN/FCGR2B/HLA-DQB2/PDIA3/TREM2/HLA-G/HLA-E/HLA-DQB1/IKBKB/PYCARD/CALR/HLA-DRB1/CTSV/HLA-DPA1/HLA-DQA1/TAPBPL
GOBP_CELLULAR_RESPONSE_TO_COPPER_ION	GOBP_CELLULAR_RESPONSE_TO_COPPER_ION	25	-0.610509	-1.9985	0.00246673	0.0392134	0.0300647	2872	tags=44%, list=13%, signal=38%	APP/MT1E/MT1F/SNCA/MT1M/AQP1/DAXX/MT2A/PRNP/MT1X/MT3
GOBP_RESPONSE_TO_OXYGEN_RADICAL	GOBP_RESPONSE_TO_OXYGEN_RADICAL	27	-0.569168	-1.90763	0.00242683	0.0392134	0.0300647	78	tags=15%, list=0%, signal=15%	UCP3/BMP7/PRDX1/MT3
GOBP_ANTIGEN_PROCESSING_AND_PRESENTATION_OF_EXOGENOUS_ANTIGEN	GOBP_ANTIGEN_PROCESSING_AND_PRESENTATION_OF_EXOGENOUS_ANTIGEN	45	0.544509	1.89644	0.00242455	0.0392134	0.0300647	4664	tags=56%, list=21%, signal=44%	FCER1G/HLA-DRA/HLA-DMA/CD1E/CD1C/CTSD/AP3D1/HLA-DPB1/HLA-DMB/CLEC4A/IFI30/CTSS/AP3B1/CD74/LGMN/FCGR2B/HLA-DQB2/HLA-E/HLA-DQB1/IKBKB/HLA-DRB1/CTSV/HLA-DPA1/HLA-DQA1/PSME1
GOBP_PEPTIDYL_PROLINE_MODIFICATION	GOBP_PEPTIDYL_PROLINE_MODIFICATION	52	0.521499	1.87684	0.00246619	0.0392134	0.0300647	3909	tags=44%, list=18%, signal=36%	P4HA1/EGLN3/PPIB/FKBP2/P4HB/PPIC/P4HA2/CRTAP/PPID/FKBP1A/FKBP11/PPIL3/P3H1/AIP/ERO1A/P3H3/OGFOD1/FKBP9/P3H2/PIN1/FKBP7/FKBP1B/FKBP10
GOBP_NEURAL_NUCLEUS_DEVELOPMENT	GOBP_NEURAL_NUCLEUS_DEVELOPMENT	62	0.496548	1.8328	0.00243041	0.0392134	0.0300647	4699	tags=42%, list=22%, signal=33%	CALM3/YWHAQ/CALM2/CKB/ACTB/PLP1/GLUD1/RHOA/YWHAH/CALM1/SEC16A/SUDS3/DYNLL1/NDUFS3/ZNF148/FGF2/CDC42/ATF2/MAOB/SCRIB/FGF9/MAPKAP1/PADI2/GNB4/BCL2/NDRG2
GOBP_REGULATION_OF_CALCIUM_ION_TRANSMEMBRANE_TRANSPORT	GOBP_REGULATION_OF_CALCIUM_ION_TRANSMEMBRANE_TRANSPORT	143	0.3985	1.69569	0.00238275	0.0392134	0.0300647	4199	tags=38%, list=19%, signal=31%	CALM3/EHD3/NPPA/CALM2/PLN/HSPA2/CYBA/CXCL11/AKAP6/RRAD/LYN/SLC9A1/C4orf3/GSTO1/CASQ1/DIAPH1/SLC8A1/PLP1/AHNAK/FKBP1A/NIPSNAP2/STAC/CXCL9/CXCL10/CLIC2/PLCG2/CALM1/LIME1/P2RX1/TRPC1/VDAC1/PRKCE/RAMP3/CASQ2/CACNA2D1/UBQLN1/THY1/GEM/FYN/CORO1A/CACNB1/TSPAN13/ATG5/DMD/CAMK2D/DRD4/FKBP1B/STIMATE/XCL1/APLNR/CDK5/TLR9/SESTD1/FMR1
GOBP_VIRAL_GENOME_REPLICATION	GOBP_VIRAL_GENOME_REPLICATION	126	0.402776	1.68478	0.00243621	0.0392134	0.0300647	4656	tags=37%, list=21%, signal=29%	RSAD2/IFIT1/MPHOSPH8/BANF1/PPIB/GAS6/ILF3/PI4KA/SRPK2/TBC1D20/TNIP1/PPID/HSPA8/RAD23A/PPARA/OAS2/PCBP1/IFIH1/APOBEC3D/LARP1/OAS1/DDX3X/STOM/TOP2A/CXCR6/CDC42/HACD3/HTATSF1/INPP5K/ATG5/VCP/CTBP2/OAS3/MORC2/EEA1/BST2/RAB5A/RAB29/SETDB1/ADARB1/CTBP1/OASL/FMR1/DDB1/RNASEL/NUCKS1/BCL2
GOBP_ACTIN_FILAMENT_POLYMERIZATION	GOBP_ACTIN_FILAMENT_POLYMERIZATION	160	0.378338	1.63368	0.00247116	0.0392134	0.0300647	3936	tags=36%, list=18%, signal=30%	DIAPH3/GSN/LMOD3/ARPC4/AIF1/COTL1/ARPC1B/ARPC1A/PREX1/PFN1/HCLS1/DIAPH1/ADD3/TMOD2/ARF6/RHOA/EVL/CYRIA/MYADM/SPIRE1/ANG/SVIL/BAIAP2L2/VASP/CDC42EP5/PFN2/CAPZB/COBL/PRKCE/SNX9/RICTOR/CYRIB/CTTN/TMSB10/GAS7/JAK2/FHOD3/RDX/FCHSD2/ARPC3/CORO1A/CRACD/SPTAN1/DLG1/DBNL/EPS8/TMSB4X/TRIOBP/SSH1/TENM1/GRB2/KANK3/TWF2/CAPZA2/ELN/ARPC2/PYCARD/FER
GOBP_POSITIVE_REGULATION_OF_CALCIUM_ION_TRANSMEMBRANE_TRANSPORTER_ACTIVITY	GOBP_POSITIVE_REGULATION_OF_CALCIUM_ION_TRANSMEMBRANE_TRANSPORTER_ACTIVITY	37	0.552483	1.86587	0.00250258	0.039504	0.0302874	1448	tags=32%, list=7%, signal=30%	CALM3/EHD3/CALM2/HSPA2/AKAP6/SLC9A1/GSTO1/CASQ1/NIPSNAP2/STAC/PLCG2/CALM1
GOBP_POSITIVE_REGULATION_OF_PROTEIN_LOCALIZATION	GOBP_POSITIVE_REGULATION_OF_PROTEIN_LOCALIZATION	438	0.300972	1.46152	0.00256361	0.0402568	0.0308646	4782	tags=33%, list=22%, signal=26%	OXCT1/PRKAA2/PRKCH/BICD1/FBXW7/VPS35/GLUL/MAPK14/CIB1/MYOM1/RBM22/MTCL1/EFCAB7/CENPQ/WWTR1/MARK4/HSP90AB1/GAS6/ARIH2/TYROBP/ANO1/PGRMC1/EPB41L2/EPHA3/HCLS1/TLR4/KIF5B/GNL3L/ZFAND1/AKT1/ITGB2/TMEM30B/PPID/GLUD1/CENPJ/IFNG/MYH10/CHP1/CD81/CSNK2A2/STAC/BAG3/ARF6/C2CD5/CCT2/HRAS/HDAC3/BCAP31/GZMB/EZR/ANG/OAZ2/MCRS1/ZDHHC2/NDC80/BMP6/FERMT2/GNL3/SORBS1/TGFB2/NGFR/RAC2/PFKFB2/ABHD17C/ERBB4/LGALS3/PECAM…
GOBP_NEGATIVE_REGULATION_OF_PROTEIN_BINDING	GOBP_NEGATIVE_REGULATION_OF_PROTEIN_BINDING	95	0.441812	1.76454	0.00258646	0.040405	0.0309782	2049	tags=25%, list=9%, signal=23%	GOLGA2/CTSZ/LRRK2/NES/IFIT1/HFE/MITD1/CAV1/IFIT2/PPP1CA/GNL3L/ACTB/AKT1/RALB/ROCK1/ID1/CDKN1A/PPARA/TMBIM6/MAP2/ACE/GTF2F1/BAG2/DHRS7B
GOBP_LUNG_ALVEOLUS_DEVELOPMENT	GOBP_LUNG_ALVEOLUS_DEVELOPMENT	44	-0.49383	-1.84922	0.00261641	0.0406623	0.0311755	175	tags=18%, list=1%, signal=18%	IGFBP5/SMPD3/LIF/HOPX/TMEM38B/ITGB6/SLC7A11/FGFR2
GOBP_NEGATIVE_REGULATION_OF_TRANSPORTER_ACTIVITY	GOBP_NEGATIVE_REGULATION_OF_TRANSPORTER_ACTIVITY	74	0.470687	1.79617	0.00266577	0.041217	0.0316008	4199	tags=41%, list=19%, signal=33%	CALM3/CALM2/PLN/CRBN/RRAD/CAV1/C4orf3/STK39/GSTO1/FKBP1A/KCNAB1/CLIC2/CALM1/GOPC/KCNE3/PRKCE/WWP2/CASQ2/ACTN2/UBQLN1/GEM/KCNE4/OXSR1/CAMK2D/NEDD4/DRD4/FKBP1B/TLR9/HECW1/FMR1
GOBP_RNA_SPLICING	GOBP_RNA_SPLICING	393	0.3116	1.50024	0.00272393	0.0419013	0.0321254	6285	tags=42%, list=29%, signal=31%	ALYREF/OVAAL/PSIP1/RBM3/RBM22/THOC6/RBM24/SRRM1/FUS/HNRNPF/ILDR2/SRPK2/YJU2B/LSM2/PRPF6/SF3B5/RBM23/DAZAP1/RBM4B/AHNAK/PQBP1/ZRANB2/HSPA8/RALY/HABP4/QKI/PPP2CA/DDX1/PRMT1/PPIL3/TMBIM6/PRPF31/DCPS/SREK1/PRPF4/HNRNPH3/CIR1/DDX41/CLK4/SNRPN/CELF1/NCBP2/DHX9/RNPS1/YBX1/THOC1/LGALS3/CELF5/NONO/BUD31/RP9/CDC5L/SRSF5/PRMT5/SRSF3/CRNKL1/SNRNP40/LSM1/TRA2B/JMJD6/FAM50A/SNRPB/HNRNPC/HNRNPH1/RBM10/SRSF4/CLK…
GOBP_REACTIVE_NITROGEN_SPECIES_METABOLIC_PROCESS	GOBP_REACTIVE_NITROGEN_SPECIES_METABOLIC_PROCESS	73	0.464919	1.76969	0.00279049	0.0424197	0.0325229	3398	tags=34%, list=16%, signal=29%	KLF2/SPR/CD47/HBB/DDAH1/TSPO/AIF1/EDN1/HSP90AB1/CAV1/TLR4/AKT1/IFNG/CYB5R3/CX3CR1/POR/KLF4/SELENOS/P2RX4/JAK2/HSP90AA1/DDAH2/CYB5B/RORA/ATP2B4
GOBP_REGULATION_OF_BLOOD_PRESSURE	GOBP_REGULATION_OF_BLOOD_PRESSURE	179	0.369662	1.63186	0.00279984	0.0424197	0.0325229	2169	tags=20%, list=10%, signal=18%	NPPB/EXT1/NPPA/RPS6KA2/NAV2/CTSZ/GRIP2/HBB/DDAH1/TNNI3/CYBA/EDN1/GAS6/SNX5/NPR3/ATP1A1/TPM1/ID2/STK39/MYH6/RAMP2/RHOA/ATP2B1/PPARA/SPX/COL1A2/CPA3/ACTA2/CMA1/GUCY1A1/ACE/P2RX1/GNA13/NPY1R/ADH5/GNA11
GOBP_REGULATION_OF_PROTEIN_BINDING	GOBP_REGULATION_OF_PROTEIN_BINDING	194	0.357774	1.59449	0.00278733	0.0424197	0.0325229	4874	tags=39%, list=22%, signal=30%	GOLGA2/STING1/CTSZ/AMFR/LRRK2/NES/IFIT1/HSP90AB1/HFE/MITD1/CAV1/HIPK2/IFIT2/CTHRC1/LDLRAP1/PPP1CA/GNL3L/ACTB/PLCL2/AKT1/RALB/FKBP1A/ROCK1/PPP2CA/ID1/CDKN1A/PPARA/CRK/IDE/TMBIM6/CLDN5/TIAM1/LOX/MAP2/AKTIP/ACE/GTF2F1/BAG2/VTN/DHRS7B/BAMBI/STYX/DACT1/PLCL1/BDNF/SPON1/CDC42/MAPRE1/ADRB2/BTBD1/LRPAP1/DERL1/TGFBR1/CAPRIN2/PIN1/NRP1/PPP2CB/BMP4/CCL23/SPAG8/CDK5/RAN/PRMT7/ADAM15/STK3/PARK7/BAX/NMD3/PKD1/…
GOBP_REGULATION_OF_DEPHOSPHORYLATION	GOBP_REGULATION_OF_DEPHOSPHORYLATION	126	0.397689	1.6635	0.00287915	0.0429735	0.0329474	4082	tags=35%, list=19%, signal=29%	RCAN1/CALM3/CALM2/MEF2C/HSP90AB1/IFNG/FKBP1A/CHP1/ROCK1/CDCA2/PTPRC/TSC1/CALM1/ENSA/NUAK1/MGAT5/TGFB2/MTMR2/LGALS3/PPP1R16A/ARPP19/JAK2/CNEP1R1/PPP6R3/GPLD1/BOD1/HSP90B1/CD300A/INPP5K/PPP1R16B/PIN1/SLC39A10/VRK3/CDK5RAP3/PPP1R36/URI1/PPP1R7/IKBKB/FKBP1B/SMG5/SWAP70/IGBP1/ITGA1/CDH5
GOBP_REGULATION_OF_PROTEIN_CONTAINING_COMPLEX_ASSEMBLY	GOBP_REGULATION_OF_PROTEIN_CONTAINING_COMPLEX_ASSEMBLY	390	0.307877	1.48142	0.00286999	0.0429735	0.0329474	4369	tags=33%, list=20%, signal=26%	NIN/GSN/NEK7/LMOD3/ARPC4/JAM3/VPS35/CRYAB/CRBN/COTL1/ARPC1B/EIF4G1/STMN1/ARPC1A/IMPACT/PFN1/HCLS1/TLR4/NLRC3/GNL3L/ADD3/RALB/TMOD2/HSPA8/IFNG/SOX9/PIH1D1/PRUNE1/ARF6/RHOA/PLCG2/EVL/CYRIA/SOST/MYADM/FSCN1/H3-3B/CDKN1B/PTPN11/SVIL/SEPTIN8/BAIAP2L2/MAP2/VASP/CDC42EP5/LCMT1/PFN2/HJURP/CAPZB/FERMT2/SLAIN2/LGALS3/STX1B/PRKCE/SNX9/RAP1B/RICTOR/CYRIB/FNIP1/CTTN/KIF9/CDK5RAP2/TMSB10/SMAD6/DDX3X/RB1/PARP1/…
GOBP_PURINE_CONTAINING_COMPOUND_METABOLIC_PROCESS	GOBP_PURINE_CONTAINING_COMPOUND_METABOLIC_PROCESS	397	0.306359	1.47336	0.00285082	0.0429735	0.0329474	5194	tags=33%, list=24%, signal=26%	PDE8B/ADCY6/NPPB/PRKAA2/NPPA/PDK1/HK1/PDE4C/NME1/NT5C2/LRRK2/PGAM1/ACAT1/DDIT4/AK4/STOML2/MTHFD2L/ADA/ACLY/PDE5A/SLC4A1/ACOT6/MACROD2/OPA1/PRTFDC1/PDHX/BPNT1/ITPA/MCEE/ENO1/HMGCS1/IFNG/APRT/PRPS1/OARD1/OGT/SHMT2/GMPR2/RHOA/MFN1/PRKAG2/PPARA/PFKP/HK2/ACOT9/GUCY1B1/FAR1/NUDT16/ATP6V0C/ADA2/IMPDH2/ENO3/PTGDR/GUCY1A1/MLYCD/ADSL/PFKFB2/SLC26A2/ENO2/GPI/HACD1/PDK4/PGK1/GUK1/RAB23/EPHA2/PRPSAP1/PARP1/H1…
GOBP_RESPONSE_TO_COPPER_ION	GOBP_RESPONSE_TO_COPPER_ION	38	-0.517321	-1.87061	0.00301893	0.0441063	0.033816	2872	tags=34%, list=13%, signal=30%	APP/MT1E/MT1F/SNCA/MT1M/AQP1/DAXX/MT2A/PRNP/SORD/TFRC/MT1X/MT3
GOBP_POSITIVE_REGULATION_OF_FATTY_ACID_METABOLIC_PROCESS	GOBP_POSITIVE_REGULATION_OF_FATTY_ACID_METABOLIC_PROCESS	37	-0.51377	-1.85409	0.00297695	0.0441063	0.033816	849	tags=19%, list=4%, signal=18%	PLA2G3/NR1H3/PPARD/ELOVL5/ABCD2/NR4A3/MID1IP1
GOBP_VESICLE_TARGETING	GOBP_VESICLE_TARGETING	41	0.526342	1.80943	0.00303991	0.0441063	0.033816	4536	tags=46%, list=21%, signal=37%	YKT6/WIPI1/KLHL12/IRAG2/CLASP2/C17orf75/SEC16A/SNAP23/TMED2/TMED9/PEF1/ARFGAP3/TBC1D23/PREB/STARD3NL/TRIP11/SCRIB/GBF1/PPP6C
GOBP_NEGATIVE_REGULATION_OF_ENDOTHELIAL_CELL_PROLIFERATION	GOBP_NEGATIVE_REGULATION_OF_ENDOTHELIAL_CELL_PROLIFERATION	41	0.526198	1.80893	0.00303991	0.0441063	0.033816	4125	tags=49%, list=19%, signal=40%	MEF2C/PTPRM/VASH1/CAV1/SPARC/CAV2/ATOH8/THBS1/NGFR/FLT1/KRIT1/ACVRL1/PDCD10/TGFBR1/ATP5IF1/COL4A3/GDF2/STAT1/SCG2/RGCC
GOBP_REGULATION_OF_ACTIN_FILAMENT_LENGTH	GOBP_REGULATION_OF_ACTIN_FILAMENT_LENGTH	153	0.381801	1.64085	0.00301316	0.0441063	0.033816	4292	tags=40%, list=20%, signal=32%	GSN/LMOD3/ARPC4/COTL1/ARPC1B/CXCL12/ARPC1A/PFN1/HCLS1/ADD3/WDR1/TMOD2/ARF6/RHOA/EVL/CYRIA/MYADM/SVIL/BAIAP2L2/VASP/CDC42EP5/CFL2/PFN2/CAPZB/PRKCE/SNX9/RICTOR/CYRIB/CTTN/TMSB10/FHOD3/ACTN2/RDX/FCHSD2/ARPC3/CORO1A/PLEKHH2/CRACD/SPTAN1/DLG1/DBNL/SEMA5A/EPS8/TMSB4X/TRIOBP/SSH1/TENM1/GRB2/KANK3/LIMA1/TWF2/CAPZA2/ELN/ARPC2/SWAP70/PYCARD/FER/LMOD2/PIK3CA/TMOD3/KANK1
GOBP_MICROTUBULE_CYTOSKELETON_ORGANIZATION_INVOLVED_IN_MITOSIS	GOBP_MICROTUBULE_CYTOSKELETON_ORGANIZATION_INVOLVED_IN_MITOSIS	152	0.377924	1.6262	0.00304282	0.0441063	0.033816	6078	tags=45%, list=28%, signal=32%	GOLGA2/STMN1/MAP4/CENPA/TPX2/RMDN1/CENPH/GJA1/CHMP5/CLASP2/WDR62/KIF23/RHOA/ARHGEF10/TUBG1/SMC3/CHMP1B/NDC80/CDC20/DYNLT1/NDE1/WRAP73/KIF15/MAP10/KIF3B/DLGAP5/CDK5RAP2/CHMP2A/CEP192/STAG2/DCTN2/ABRAXAS1/CLTC/PIBF1/NUF2/MZT1/VCP/CHMP4B/SUN2/CHMP4A/LSM14A/DCTN1/SPRY1/GNAI1/PARP3/DYNC1H1/RAN/CENPE/CHMP4C/PKD1/SBDS/ITGB1/CHMP2B/PRC1/TBCE/CEP97/CHMP1A/ABRAXAS2/NDEL1/SPAST/SPDL1/BCCIP/NSFL1C/PAFAH1B1/T…
GOBP_NEGATIVE_REGULATION_OF_ION_TRANSMEMBRANE_TRANSPORTER_ACTIVITY	GOBP_NEGATIVE_REGULATION_OF_ION_TRANSMEMBRANE_TRANSPORTER_ACTIVITY	66	0.4935	1.84801	0.00313876	0.0452792	0.0347153	4199	tags=44%, list=19%, signal=36%	CALM3/CALM2/PLN/CRBN/RRAD/CAV1/C4orf3/STK39/GSTO1/FKBP1A/KCNAB1/CLIC2/CALM1/GOPC/KCNE3/PRKCE/CASQ2/ACTN2/UBQLN1/GEM/KCNE4/OXSR1/CAMK2D/NEDD4/DRD4/FKBP1B/TLR9/HECW1/FMR1
GOBP_ACTIN_FILAMENT_DEPOLYMERIZATION	GOBP_ACTIN_FILAMENT_DEPOLYMERIZATION	57	0.508575	1.85964	0.00316019	0.0453107	0.0347394	4194	tags=44%, list=19%, signal=35%	MICAL2/GSN/LMOD3/ADD3/WDR1/TMOD2/SVIL/CFL2/CAPZB/CFL1/ACTN2/RDX/PLEKHH2/CRACD/SPTAN1/SEMA5A/EPS8/TRIOBP/LIMA1/TWF2/CAPZA2/SWAP70/LMOD2/PIK3CA/TMOD3
GOBP_DIVALENT_INORGANIC_CATION_HOMEOSTASIS	GOBP_DIVALENT_INORGANIC_CATION_HOMEOSTASIS	490	0.291976	1.42929	0.003171	0.0453107	0.0347394	3979	tags=27%, list=18%, signal=23%	GRIA1/KCNK3/CALM3/SLC8A3/PLCE1/CALM2/HEXB/CSRP3/PLN/BNIP3/CXCR2/S100A8/FATE1/SGCD/TNNI3/ATP13A3/CYBA/CXCL11/GPR3/HTR2B/EDN1/AKAP6/KCTD17/ADCYAP1R1/STOML2/CAV1/ACKR3/CXCL12/HCRTR2/CXCR4/LYN/RYR3/GSTO1/CASQ1/P2RX5/AP3D1/CNNM3/DIAPH1/C3AR1/SLC8A1/TRPC6/SLC30A1/FPR3/SLC39A13/ACKR4/FASLG/FKBP1A/CD52/CXCL9/CAV2/ATP2B1/LPAR4/CXCL10/SLC30A9/PTPRC/CLIC2/PLCG2/BCAP31/CALM1/TMBIM6/GRIK2/SLC30A2/AP3B1/CX3CR1…
GOBP_LEUKOCYTE_MEDIATED_IMMUNITY	GOBP_LEUKOCYTE_MEDIATED_IMMUNITY	385	0.306135	1.47009	0.00319965	0.0455045	0.0348879	4153	tags=29%, list=19%, signal=24%	PTGDS/GAB2/FCER1G/RSAD2/IL1R1/MSH2/C1QC/C1QB/C1QA/HLA-DRA/STX7/C7/NKG7/HLA-DMA/BTN3A3/CD46/CD1E/HFE/TYROBP/UNG/CD1C/LYN/DENND1B/TLR4/KIF5B/MAD2L2/HLA-DPB1/WDR1/HLA-DMB/ITGB2/TLR8/SNX4/C3/CD81/DDX1/CRK/PTPRC/GAPT/CLC/PLCG2/SLAMF7/CEBPG/STXBP3/GZMB/BTN3A2/ERCC1/C1S/ARID5A/SNAP23/CX3CR1/CRTAM/SMAD7/PTGDR/TRDC/ACE/SNX6/CD74/TBX21/CD55/THOC1/RAC2/FBXO38/PRF1/CBL/VAMP8/VAMP3/HMCES/C1R/CYRIB/KLRD1/FCGR2…
GOBP_REGULATION_OF_PHOSPHATASE_ACTIVITY	GOBP_REGULATION_OF_PHOSPHATASE_ACTIVITY	82	0.4544	1.77482	0.00323825	0.0455797	0.0349456	3794	tags=35%, list=17%, signal=29%	RCAN1/CALM3/CALM2/MEF2C/HSP90AB1/IFNG/FKBP1A/CHP1/ROCK1/PTPRC/TSC1/CALM1/NUAK1/MGAT5/TGFB2/LGALS3/JAK2/PPP6R3/GPLD1/BOD1/HSP90B1/CD300A/SLC39A10/VRK3/CDK5RAP3/PPP1R36/URI1/IKBKB/FKBP1B
GOBP_REGULATION_OF_PROTEIN_DEPHOSPHORYLATION	GOBP_REGULATION_OF_PROTEIN_DEPHOSPHORYLATION	88	0.441013	1.73788	0.00323521	0.0455797	0.0349456	4082	tags=36%, list=19%, signal=30%	RCAN1/CALM3/CALM2/HSP90AB1/FKBP1A/ROCK1/CDCA2/PTPRC/TSC1/CALM1/ENSA/NUAK1/MGAT5/LGALS3/PPP1R16A/ARPP19/JAK2/CNEP1R1/PPP6R3/BOD1/HSP90B1/CD300A/PPP1R16B/PIN1/SLC39A10/VRK3/PPP1R7/IKBKB/FKBP1B/SWAP70/ITGA1/CDH5
GOBP_PROTEIN_LOCALIZATION_TO_MITOCHONDRION	GOBP_PROTEIN_LOCALIZATION_TO_MITOCHONDRION	123	0.399787	1.6628	0.00325029	0.0455797	0.0349456	4502	tags=38%, list=21%, signal=30%	CALM3/AGK/HK1/FBXW7/TSPO/LRRK2/MFN2/ARIH2/HSPA4/AKT1/CSNK2A2/BAG3/TIMM9/HK2/BCAP31/GZMB/DNAJC19/AP3B1/AIP/LMAN1/RAC2/TOMM22/BNIP3L/PMPCB/BID/FBXO7/HSP90AA1/DNAJA1/MOAP1/PMPCA/TIMM21/TOMM34/OXA1L/RALA/HSPD1/ATP5IF1/ATG13/TOMM20/MARCHF5/GRPEL2/MTCH2/COX18/ROMO1/UBE2L3/BAX/FIS1/TIMM50
GOBP_POSITIVE_REGULATION_OF_DNA_BINDING	GOBP_POSITIVE_REGULATION_OF_DNA_BINDING	57	0.50542	1.8481	0.00331803	0.0463033	0.0355004	3462	tags=37%, list=16%, signal=31%	CALM3/CALM2/NME1/HIPK2/FOXC1/IFNG/HAND2/MYOCD/CEBPG/CALM1/HMGB2/KLF4/RB1/PARP1/CTNNB1/JAK2/GATA3/PINX1/PYHIN1/HMGB1/DDRGK1
GOBP_NUCLEAR_EXPORT	GOBP_NUCLEAR_EXPORT	152	0.376375	1.61953	0.00333261	0.0463033	0.0355004	6153	tags=45%, list=28%, signal=32%	ALYREF/PTPN14/RBM22/THOC6/GAS6/PCID2/NUTF2/NUP42/FYTTD1/UPF2/RANBP17/CHP1/GLE1/DDX19A/BAG3/TSC1/PTPN11/WASHC4/NCBP2/DHX9/THOC1/SRSF3/NUP107/EMD/STYX/NPM1/CTDSPL2/DDX39A/AKAP13/EIF6/NOP9/SP100/XPOT/NEMF/NCBP1/NUP85/SMG5/AGFG1/CALR/CDK5/RAN/ABCE1/XPO7/PARK7/XPO5/AHCYL1/ANP32B/NMD3/PKD1/UPF1/LSG1/HSPA9/PRKACA/POM121L2/MALT1/RIOK2/TXN/YTHDC1/ALKBH5/IWS1/PPM1A/HHEX/SETD2/ATXN1/THOC5/NUP133/CCHCR1/NXF1
GOBP_RIBOSE_PHOSPHATE_METABOLIC_PROCESS	GOBP_RIBOSE_PHOSPHATE_METABOLIC_PROCESS	380	0.305183	1.46384	0.00335538	0.0464058	0.035579	3460	tags=22%, list=16%, signal=19%	PDE8B/ADCY6/NPPB/PRKAA2/NPPA/PDK1/HK1/PDE4C/NME1/NT5C2/LRRK2/UCK2/PGAM1/ACAT1/DDIT4/AK4/STOML2/ADA/ACLY/PDE5A/SLC4A1/ACOT6/OPA1/PRTFDC1/PDHX/BPNT1/ITPA/MCEE/ENO1/HMGCS1/IFNG/APRT/PRPS1/OGT/GMPR2/RHOA/MFN1/PRKAG2/PPARA/PFKP/HK2/ACOT9/UPP1/GUCY1B1/FAR1/NUDT16/ATP6V0C/IMPDH2/ENO3/GUCY1A1/CMPK1/MLYCD/ADSL/PFKFB2/SLC26A2/ENO2/GPI/HACD1/PDK4/PGK1/GUK1/RAB23/EPHA2/PRPSAP1/PARP1/H19/PGAM2/ELOVL1/PFKM/NUP…
GOBP_SPINDLE_ORGANIZATION	GOBP_SPINDLE_ORGANIZATION	193	0.359753	1.59691	0.00338977	0.0466674	0.0357796	5246	tags=38%, list=24%, signal=29%	GOLGA2/NEK7/STMN1/MAP4/TPX2/RMDN1/CENPH/CENPJ/CHMP5/CLASP2/WDR62/KIF23/RHOA/HDAC3/TUBGCP5/ARHGEF10/EZR/TUBG1/SMC3/CHMP1B/NDC80/CDC20/MYH9/WRAP73/KIF15/MAP10/KIF3B/DLGAP5/CCDC69/CHMP2A/CEP192/HAUS7/STAG2/MAPRE1/DCTN2/ABRAXAS1/MAPRE2/CLTC/PIBF1/NUF2/MZT1/DLG1/VCP/PPP2R1A/CHMP4B/SUN2/CHMP4A/LSM14A/DCTN1/GNAI1/PARP3/TUBGCP3/ATRX/ASPM/DYNC1H1/MLH1/CEP120/HAUS6/RAN/CCNB2/CENPE/CHMP4C/KIZ/PKD1/SBDS/TRIM…
GOBP_ENDOSOME_TRANSPORT_VIA_MULTIVESICULAR_BODY_SORTING_PATHWAY	GOBP_ENDOSOME_TRANSPORT_VIA_MULTIVESICULAR_BODY_SORTING_PATHWAY	31	0.600004	1.93039	0.00344135	0.0467519	0.0358444	5423	tags=61%, list=25%, signal=46%	LAPTM4B/TMEM50A/SORT1/CHMP5/LEPROTL1/SNF8/CHMP1B/CHMP2A/VCP/CHMP4B/UBXN6/CHMP4A/TMEM50B/CHMP4C/CHMP2B/MVB12A/VPS28/CHMP1A/VTA1
GOBP_CYTOPLASMIC_TRANSLATIONAL_INITIATION	GOBP_CYTOPLASMIC_TRANSLATIONAL_INITIATION	27	0.598803	1.85782	0.00345794	0.0467519	0.0358444	6424	tags=67%, list=30%, signal=47%	EIF3I/EIF3D/EIF4G1/EIF4B/EIF2S3/EIF4A2/EIF3A/EIF5/DENR/EIF2D/MIF4GD/MTOR/EIF2S3B/YTHDF2/NCK1/SLBP/RPL13A/EIF2B3
GOBP_POSITIVE_REGULATION_OF_ION_TRANSMEMBRANE_TRANSPORT	GOBP_POSITIVE_REGULATION_OF_ION_TRANSMEMBRANE_TRANSPORT	158	0.381275	1.64312	0.00343241	0.0467519	0.0358444	5117	tags=41%, list=24%, signal=31%	CALM3/EHD3/NPPA/CALM2/LRRC52/HSPA2/RELN/CXCL11/EDN1/KCNIP2/AKAP6/KCNJ2/SLC9A1/STK39/GSTO1/CASQ1/TRPC6/IFNGR2/PLP1/IFNG/CHP1/NIPSNAP2/STAC/CXCL9/CNKSR3/CXCL10/PLCG2/CALM1/CTSS/P2RX1/TRPC1/ANO6/RAMP3/CACNA2D1/ACTN2/ARL6IP1/THY1/TREM2/ADRB2/GAL/KCNQ1/DMD/TMSB4X/DRD4/STIMATE/XCL1/SHANK3/APLNR/CDK5/ACE2/ANTKMT/BAX/NDUFA4/PKD2/CCR2/ITGB1/SRI/AMIGO1/PLCG1/TCAF1/EDNRA/CEMIP/JPH2/ACTN4
GOBP_LIPID_MODIFICATION	GOBP_LIPID_MODIFICATION	208	0.349449	1.56727	0.00344451	0.0467519	0.0358444	4315	tags=32%, list=20%, signal=26%	INPP5A/DGKI/AGK/HADH/MBOAT1/MAPK14/ACAT1/CPT2/PLPP5/DGKE/INPP4B/FABP3/AUH/SYNJ2/AKT1/ST3GAL4/DGKD/SOX9/APPL2/ACAA1/ADIPOR1/ECHS1/PRKAG2/PPARA/SCP2/PEX7/CYGB/SYNJ1/PLPP1/ECHDC1/POR/PEX2/MLYCD/DGKH/MTMR2/EPHX2/ADH5/IRS1/ECH1/CERK/ABCD3/PDK4/DGKG/HADHA/ACOX2/PLPPR4/ACADM/MTMR11/INPP5E/INPP5K/ACACB/CROT/ACADS/ABCG1/ETFB/ETFA/ETFDH/IVD/DGKZ/IRS2/ALOX12/MTMR12/PHYH/ACAD10/ACADL/PIP4P2/ACAA2
GOBP_REGULATION_OF_INTRACELLULAR_TRANSPORT	GOBP_REGULATION_OF_INTRACELLULAR_TRANSPORT	328	0.315809	1.49013	0.00348477	0.0469044	0.0359613	5754	tags=41%, list=26%, signal=31%	PLN/FBXW7/ARHGAP1/LRRK2/VPS35/CRYAB/MAPK14/CIB1/PTPN14/RBM22/MTCL1/EFCAB7/HSP90AB1/GAS6/ARIH2/TBC1D20/HCLS1/LDLRAP1/ERLEC1/ZFAND1/ITGB2/YIPF5/TMEM30B/RAB11B/IFNG/CHP1/CD81/CSNK2A2/BAG3/MAPK1/C2CD5/SCP2/HRAS/HDAC3/BCAP31/GZMB/NDRG4/EZR/PTPN11/GDI1/MAP2/OAZ2/ZDHHC2/ATP9A/LMAN1/NCBP2/DHX9/MTMR2/TNNC1/RAC2/BNIP3L/RAB23/UBE2J1/STOM/EMD/OAZ1/TRIM58/JAK2/LAMP1/ACTN2/RDX/LCP1/CTDSPL2/UBAC2/CDC42/PKIA/PDC…
GOBP_REGULATION_OF_CALCIUM_ION_TRANSMEMBRANE_TRANSPORTER_ACTIVITY	GOBP_REGULATION_OF_CALCIUM_ION_TRANSMEMBRANE_TRANSPORTER_ACTIVITY	82	0.452585	1.76773	0.00355263	0.0471859	0.0361771	1448	tags=23%, list=7%, signal=22%	CALM3/EHD3/NPPA/CALM2/PLN/HSPA2/AKAP6/RRAD/SLC9A1/C4orf3/GSTO1/CASQ1/AHNAK/FKBP1A/NIPSNAP2/STAC/CLIC2/PLCG2/CALM1
GOBP_POSITIVE_REGULATION_OF_PROTEIN_BINDING	GOBP_POSITIVE_REGULATION_OF_PROTEIN_BINDING	82	0.452331	1.76674	0.00355263	0.0471859	0.0361771	4666	tags=45%, list=21%, signal=36%	STING1/AMFR/LRRK2/HSP90AB1/HFE/CAV1/HIPK2/CTHRC1/PLCL2/RALB/FKBP1A/PPP2CA/IDE/CLDN5/TIAM1/AKTIP/ACE/VTN/BAMBI/DACT1/PLCL1/BDNF/SPON1/MAPRE1/DERL1/CAPRIN2/PIN1/NRP1/PPP2CB/BMP4/SPAG8/CDK5/RAN/STK3/NMD3/PKD1/MFNG
GOBP_ANIMAL_ORGAN_FORMATION	GOBP_ANIMAL_ORGAN_FORMATION	63	-0.437457	-1.74045	0.00354866	0.0471859	0.0361771	1089	tags=25%, list=5%, signal=24%	TBR1/BMPR1A/WNT11/SMARCD3/BMP2/LRP2/ROBO2/WNT2B/AXIN2/PIM1/NTF4/WNT5A/AR/MESP1/BMP7/FGFR2
GOBP_MAINTENANCE_OF_PROTEIN_LOCATION	GOBP_MAINTENANCE_OF_PROTEIN_LOCATION	91	0.43267	1.71928	0.0036184	0.0478486	0.0366852	4753	tags=41%, list=22%, signal=32%	KDELR3/SYNE1/HK1/GSN/TSPO/LTBP1/CAV1/KDELR1/AKT1/SUN1/SRGN/HK2/G3BP2/GOPC/NFKBIB/KDELR2/TMSB10/PSMD10/GOLPH3/CHCHD10/ARL2BP/TAPT1/SP100/SUN2/TMSB4X/INSIG1/ARL2/TWF2/SKP1/CDK5/FBN1/PARK7/PKD2/GPAA1/PKD1/SRI/MORC3
GOBP_REGULATION_OF_STRESS_ACTIVATED_PROTEIN_KINASE_SIGNALING_CASCADE	GOBP_REGULATION_OF_STRESS_ACTIVATED_PROTEIN_KINASE_SIGNALING_CASCADE	198	0.356619	1.59406	0.00363788	0.0478961	0.0367216	4240	tags=33%, list=20%, signal=27%	MTURN/NPPA/DUSP3/PLCB1/SH3RF3/FZD7/PDCD4/HIPK2/NBR1/ZMPSTE24/LYN/IGFBP6/STK39/TLR4/MAP3K3/FOXO1/ARL6IP5/ZMYND11/SEMA3A/GADD45A/NAIP/DUSP1/CCN2/QARS1/HAND2/SH3RF2/PRMT1/MAPK1/HRAS/HDAC3/MID1/EZR/GRIK2/TNIK/MAP3K5/RB1CC1/TGFB2/FCGR2B/GSTP1/DACT1/STK25/CDC42/PDCD10/TREM2/DNAJA1/RNF13/EMC10/ZNF675/GREM1/IGF1R/DLG1/HMGB1/ANKRD6/IL26/BMP4/PJA2/NCF1/PYCARD/MDFIC/MAP2K1/IGBP1/TLR9/TNFRSF19/STK3/AIDA
GOBP_MUSCLE_HYPERTROPHY	GOBP_MUSCLE_HYPERTROPHY	81	0.452889	1.75949	0.00371624	0.0487151	0.0373495	4014	tags=38%, list=18%, signal=31%	SORBS2/NPPA/CSRP3/PDLIM5/MYH7/CYBA/HTR2B/EDN1/AKAP6/PDE5A/SLC9A1/FOXO1/MYH6/ROCK1/HAND2/PPARA/RGS4/P2RX4/PARP1/CAMTA2/AKAP13/TTN/TCAP/HEY2/ATP2B4/PI16/CAMK2D/RGS2/MLIP/EZH2/BMP10
GOCC_CELL_SUBSTRATE_JUNCTION	GOCC_CELL_SUBSTRATE_JUNCTION	431	0.402143	1.94372	1.6441e-08	5.88589e-06	3.5305e-06	3472	tags=36%, list=16%, signal=31%	FHL2/EHD3/YWHAQ/CDH2/SORBS2/CNN1/CTNNA1/GSN/ITGA5/CSRP1/ADGRE5/ARF1/FHL1/NRAP/FLNC/CYBA/NOX4/CD46/PPIB/ARPC1B/TGFB1I1/CAV1/SPRY4/P4HB/PI4KA/BSG/HSPB1/PFN1/SLC9A1/EPB41L2/CAT/RND3/FAP/LPXN/ENG/ADAM10/CORO1C/ACTB/DPP4/RPL22/YWHAZ/ITGB2/AHNAK/GJA1/RHOB/ABCB4/TSPAN9/HSPA8/PALLD/PARVA/LAMTOR3/CNN3/CLASP2/CHP1/KLF11/CD81/RPL3/ACTN1/PRUNE1/RPL12/GNB2/TRIP6/KIF23/ARF6/CAV2/RHOA/RRAS/MAPK1/CD99L2/GDI2/PDL…
GOCC_ENDOPLASMIC_RETICULUM_LUMEN	GOCC_ENDOPLASMIC_RETICULUM_LUMEN	305	0.421141	1.95991	6.99549e-08	1.25219e-05	7.51095e-06	3919	tags=36%, list=18%, signal=30%	COL21A1/CES2/CKAP4/CDH2/CHGB/FSTL3/PDGFA/P4HA1/DBI/TMEM43/CTSZ/COL12A1/IGFBP3/CALU/LTBP1/COL8A2/EDN1/PPIB/SELENOM/PDGFD/GAS6/FSTL1/TIMP1/P4HB/COL6A3/LGALS1/COL4A2/COL9A2/P4HA2/CASQ1/ADAM10/COL5A2/CCN1/COL15A1/ERLEC1/PDIA5/VCAN/PDIA4/SERPINH1/CRTAP/COL5A1/MFGE8/LAMB1/C3/TOR1B/COL16A1/MAPK1/BACE1/COL1A2/MBTPS1/COL18A1/P3H1/THBS1/LAMB2/MZB1/DNAJB11/FUCA2/COL4A1/GPX7/PRSS23/F8/COL3A1/COL1A1/SPARCL1/A…
GOCC_COLLAGEN_CONTAINING_EXTRACELLULAR_MATRIX	GOCC_COLLAGEN_CONTAINING_EXTRACELLULAR_MATRIX	419	0.383385	1.84337	2.6834e-07	2.40165e-05	1.44056e-05	3317	tags=32%, list=15%, signal=28%	COLQ/ANGPTL2/COL21A1/CDH2/ASPN/NPPA/NAV2/HTRA1/SRPX/CTSB/TIMP3/ADAMTS2/S100A8/CTSZ/SMOC2/COL12A1/BGN/C1QC/C1QB/HAPLN1/C1QA/DCN/LTBP1/COL8A2/MFAP4/TGFB1I1/ACAN/TIMP1/CXCL12/COL6A3/ANXA11/PXDN/DPT/SERPINF1/S100A4/LGALS1/COMP/COL4A2/COL9A2/PF4/CTHRC1/CTSD/SERPINE1/LTBP2/COL5A2/CCN1/COL15A1/LOXL1/VCAN/VWF/SPARC/SERPINH1/COL5A1/MFGE8/LAMB1/FBLN5/CCN2/FMOD/NTN4/SRPX2/COCH/COL16A1/AEBP1/PCOLCE/CLC/COL1A…
GOCC_ACTIN_CYTOSKELETON	GOCC_ACTIN_CYTOSKELETON	485	0.37136	1.81676	2.03773e-07	2.40165e-05	1.44056e-05	3831	tags=32%, list=18%, signal=27%	ACTA1/MICAL2/CDH2/SORBS2/CTNNA1/ABLIM1/GSN/TNNT1/PDLIM5/LMOD3/ARPC4/JAM3/MYO5B/ROR1/TNNI3/CRYAB/SYNPO/EFR3B/STK38L/MYH7/PLS3/MYL12A/CYBA/CENPQ/AIF1/SYNPO2L/COTL1/ARPC1B/ABLIM2/STOML2/DENND2A/TPM1/ARPC1A/EPB41L2/EPHA3/HCLS1/LPXN/ACTR1B/CORO1C/ACTB/MYH6/WDR1/AHNAK/TMOD2/WASF2/ABCB4/MYO18B/PALLD/PARVA/MYH10/CNN3/ACTN1/CLIC5/MYH7B/TRIP6/LIMCH1/BAG3/CRK/PDLIM1/MYOZ3/TSC1/ACTR10/DDR2/MYO5C/CLDN5/MLPH/P…
GOCC_CONTRACTILE_FIBER	GOCC_CONTRACTILE_FIBER	233	0.440609	1.98778	9.032e-07	6.46691e-05	3.87901e-05	2690	tags=32%, list=12%, signal=28%	ACTA1/FHL2/CALM3/SORBS2/SYNE1/CALM2/CSRP3/MYOM2/PPP1R12B/TNNT1/PDLIM5/CSRP1/LMOD3/ARF1/TNNI3/CRYAB/NRAP/FLNC/SYNPO/MYOM1/MYH7/SYNPO2L/ADPRHL1/TPM1/CMYA5/NBR1/HSPB1/SLC4A1/RYR3/ANKRD2/CASQ1/CORO1C/MYH6/SLC8A1/AHNAK/TMOD2/GJA1/ENO1/MYO18B/PALLD/PARVA/FKBP1A/HABP4/ACTN1/BAG3/ABCC9/PDLIM1/MYOZ3/CALM1/ACTA2/OBSL1/NEBL/SCN5A/SVIL/MYL3/KCTD6/C10orf71/CFL2/SCO1/CAPZB/ACTC1/LMAN1/FERMT2/DES/TNNC1/MYL9/LDB…
GOCC_VACUOLAR_MEMBRANE	GOCC_VACUOLAR_MEMBRANE	444	0.353146	1.70836	2.93061e-06	0.00017486	0.000104885	4851	tags=38%, list=22%, signal=30%	CKAP4/STING1/LAPTM4B/WIPI1/VPS35/HLA-DRA/GABARAPL2/SEC13/STX7/CYBRD1/DRAM2/NKG7/TMBIM1/ATP6V0B/HLA-DMA/HSP90AB1/CD63/RPN2/MARCHF2/SURF4/VLDLR/LAPTM5/AP2M1/LYN/CTSD/KIF5B/SORT1/AP3D1/LITAF/AP2S1/ATP6V1C1/C3AR1/DPP4/HLA-DPB1/M6PR/TRIM23/HLA-DMB/CTNS/TLR8/AHNAK/IRAG2/HSPA8/TM6SF1/CHMP5/LAMTOR3/GNB2/TMEM9B/UBA1/PGAP6/CCDC115/GNB1/MMD/MFSD12/LAMP3/NAPG/ATP6V0C/ATP6V1D/SLC30A2/VAMP1/EEF1A2/AP3B1/GOPC/A…
GOCC_CELL_LEADING_EDGE	GOCC_CELL_LEADING_EDGE	414	0.36389	1.75002	4.19354e-06	0.000214469	0.000128644	4004	tags=32%, list=18%, signal=27%	GRIA1/ACTA1/CDH2/SORBS2/PLCE1/CTNNA1/ABLIM1/PTPRM/GSN/SGCE/ITGA5/NME1/ARF1/CIB1/ARHGEF6/AIF1/SNX5/SPRY4/P4HB/TPM1/PLEKHO1/APPL1/CXCR4/FGD1/SLC9A1/TLR4/CAPRIN1/AAK1/FAP/CORO1C/ACTB/DIAPH1/DPP4/AKT1/WASF2/PALLD/PARVA/ALS2/MYH10/CLASP2/APPL2/ACTN1/ROCK1/ARF6/RHOA/ATP2B1/C2CD5/TSC1/SRA1/PLCG2/EVL/ACTA2/MYADM/LDB2/FSCN1/EZR/TIAM2/GDPD2/TUBG1/RAB13/SH3YL1/DPYSL3/VASP/PIP5K1C/APBB2/RIPOR2/JCAD/CAPZB/FGD…
GOCC_FICOLIN_1_RICH_GRANULE	GOCC_FICOLIN_1_RICH_GRANULE	185	0.442448	1.93328	4.96668e-06	0.000222259	0.000133316	3775	tags=37%, list=17%, signal=31%	ASAH1/FCER1G/OSTF1/CTSB/GSN/CTSZ/HBB/QPCT/PGAM1/ILF2/MAPK14/COTL1/HSP90AB1/ACLY/CAT/CTSD/YPEL5/ACTR1B/MNDA/MIF/DIAPH1/ITGB2/HSPA8/FTH1/RHOA/MAPK1/ACTR10/CTSS/ATP6V0C/DSP/IMPDH2/CD58/CFD/ATP6V0A1/GLB1/DERA/FGL2/PAFAH1B2/COMMD3/DYNLT1/CD55/DYNLL1/EEF1A1/LGALS3/GMFG/ARSB/GPI/DDX3X/GSTP1/AP2A2/LAMP1/FCN1/EEF2/PTPRN2/HSP90AA1/PDAP1/GUSB/ITGAX/CD300A/HMGB1/VCP/DBNL/MGAM/BIN2/GNS/PSMC3/DSC1/GSDMD/ATP6AP2
GOCC_AZUROPHIL_GRANULE	GOCC_AZUROPHIL_GRANULE	150	0.464533	1.97053	8.55553e-06	0.00034032	0.000204132	3989	tags=39%, list=18%, signal=32%	CKAP4/HEXB/NPC2/STX7/ACLY/CD63/AGA/NHLRC3/SURF4/ANXA11/FUCA1/MNDA/C3AR1/FTL/IRAG2/PLAC8/C3/DSN1/CYB5R3/MAPK1/CCT2/GDI2/ACTR10/ATP6V0C/ADA2/CAP1/VAMP1/SNAP23/GM2A/GLB1/FUCA2/ARSB/VAMP8/MANBA/RAP1B/STOM/LAMP1/DDOST/TOLLIP/RAB37/PSAP/PYGB/RAB5C/GUSB/NAPRT/CTSA/SYNGR1/VCP/GNS/GLIPR1/MAN2B1/VAT1/TMEM30A/BST2/PYCARD/DYNC1H1/CPPED1/ARHGAP45/HEBP2
GOCC_ENDOPLASMIC_RETICULUM_GOLGI_INTERMEDIATE_COMPARTMENT	GOCC_ENDOPLASMIC_RETICULUM_GOLGI_INTERMEDIATE_COMPARTMENT	129	0.47817	1.98734	1.37777e-05	0.000352316	0.000211327	3985	tags=40%, list=18%, signal=32%	GRIA1/GOLGA2/STING1/COPG1/CTSZ/YKT6/COPZ2/YIF1A/P4HB/CA4/SURF4/TBC1D20/TMED3/PROM1/KDELR1/TMED4/SERPINH1/CHP1/ERGIC1/TGFA/CCDC115/BCAP31/ATP6AP1/TAPBP/LMAN2/MGAT4B/TRAPPC5/LMAN1/F8/CD55/TMED2/TRAPPC2B/MPPE1/TMED9/MYDGF/PDIA6/GNPNAT1/RAB37/YIF1B/MGAT4A/LRPAP1/RAB2A/HMGB1/F5/SCYL1/NUCB1/FN1/ERGIC2/CALR/TRIP11/AZIN2
GOCC_VACUOLAR_LUMEN	GOCC_VACUOLAR_LUMEN	168	0.446132	1.93186	1.07385e-05	0.000352316	0.000211327	3989	tags=43%, list=18%, signal=35%	ASAH1/HEXB/CTSB/BGN/NPC2/NAAA/DCN/CTSK/CD1E/ACAN/ACLY/AGA/NHLRC3/FUCA1/CTSD/MNDA/VCAN/FTL/TPP1/PLAC8/HSPA8/FASLG/C3/FMOD/DSN1/CYB5R3/MAPK1/IFI30/CCT2/GDI2/ACTR10/CTSS/LIPA/ADA2/GALC/HSPG2/PRELP/CAP1/GM2A/GLB1/CD74/FUCA2/LUM/OMD/AGRN/ARSB/MANBA/NEU1/LGMN/BCAN/TOLLIP/HSP90AA1/PSAP/SDC4/PYGB/NSG2/GPC3/GUSB/NAPRT/SCARB2/CHID1/CTSA/VCP/GNS/MAN2B1/VAT1/SDC2/PYCARD/DYNC1H1/CPPED1/ARHGAP45/HEBP2
GOCC_VESICLE_LUMEN	GOCC_VESICLE_LUMEN	322	0.380078	1.77586	1.34942e-05	0.000352316	0.000211327	3989	tags=34%, list=18%, signal=28%	HEXB/OSTF1/PDGFA/TIMP3/SELENOP/GSN/S100A8/CTSZ/QPCT/NPC2/PGAM1/ILF2/MAPK14/COTL1/HSP90AB1/GAS6/TIMP1/ADA/ACLY/AGA/NHLRC3/FUCA1/S100A12/PROS1/CAT/PF4/CTSD/SERPINE1/ACTR1B/MNDA/MIF/VWF/FTL/SPARC/PLAC8/SRGN/HSPA8/FASLG/MAGED2/APRT/C3/ACTN1/ROCK1/ACAA1/DSN1/CYB5R3/MAPK1/CCT2/GDI2/BACE1/ACTR10/ADA2/CAP1/IMPDH2/CFD/F13A1/THBS1/GM2A/GLB1/DERA/SERPINI1/PAFAH1B2/FUCA2/F8/DYNLT1/TGFB2/EEF1A1/LEFTY2/GMFG/AR…
GOCC_SPINDLE	GOCC_SPINDLE	399	0.358643	1.71609	1.21883e-05	0.000352316	0.000211327	3733	tags=28%, list=17%, signal=23%	ODF2/CALM3/GOLGA2/NIN/KIFAP3/RPS6KA2/CALM2/HSPA2/CXCR2/NEK7/SLC25A5/MAPK14/MTCL1/SEPTIN6/MAP4/ANXA11/CDC14B/HSPB1/TPX2/RCC2/YPEL5/RMDN1/MMS19/DIAPH1/MAD2L2/AKT1/BRCC3/IRAG2/SHCBP1/CHMP5/CLASP2/AGBL5/PPP2CA/WDR62/KIF23/MAPK1/CKAP2/BIRC5/HDAC3/CALM1/TUBGCP5/MID1/FRY/JTB/DYNLT3/CENPF/UXT/CIAO2B/SEPTIN2/TUBG1/SMC3/CHMP1B/CNTRL/CDC20/DYNLT1/MYH9/NDE1/DYNLL1/TMEM9/WRAP73/STX1B/KIF15/KIF3A/MAP10/KIF3B/D…
GOCC_MITOCHONDRIAL_MATRIX	GOCC_MITOCHONDRIAL_MATRIX	464	0.341675	1.66196	1.10631e-05	0.000352316	0.000211327	5551	tags=38%, list=26%, signal=29%	OXCT1/PDK1/ABHD10/GPX1/HADH/ALDH5A1/SLC25A5/LRRC59/GARS1/LRRK2/ACAT1/ALDH6A1/MRPS6/AK4/MTHFD2L/NDUFAF7/ME3/CASQ1/AUH/PDHX/BCKDHB/GSTK1/ISCA2/GLUD1/MCEE/MRPL18/GFM2/MRPL37/SHMT2/QARS1/PARG/ACAD8/MRPL54/HIBADH/ECHS1/RARS2/TST/HYKK/MPG/ACOT9/ISCU/MRPL2/DNAJC19/PDP1/ALDH1B1/GLS/REXO2/GLUD2/TDRD7/MLYCD/PRIMPOL/IDH3G/ERBB4/METTL15/VDAC1/NDUFS3/PPM1K/PDK4/SDHAF3/MRPS18B/NADK2/MCCC1/TARS2/MRPS16/HADHA/FO…
GOCC_COLLAGEN_TRIMER	GOCC_COLLAGEN_TRIMER	79	0.561313	2.13741	2.00865e-05	0.000479397	0.000287554	2149	tags=35%, list=10%, signal=32%	COLQ/COL21A1/C1QTNF2/COL12A1/C1QC/C1QB/C1QA/COL8A2/COL6A3/COLEC11/COL4A2/COL9A2/CTHRC1/COL5A2/COL15A1/C1QTNF9/COLEC10/COL5A1/C1QTNF7/COL16A1/GLDN/COL1A2/COL18A1/LOX/COL4A1/COL3A1/LUM/COL1A1
GOCC_ACTIN_FILAMENT_BUNDLE	GOCC_ACTIN_FILAMENT_BUNDLE	76	0.552202	2.0887	3.57705e-05	0.000800364	0.000480077	3184	tags=49%, list=15%, signal=42%	ACTA1/ABLIM1/PDLIM5/ROR1/CRYAB/SYNPO/MYH7/PLS3/CYBA/TPM1/MYH6/PALLD/MYH10/ACTN1/TRIP6/LIMCH1/BAG3/PDLIM1/ACTA2/FSCN1/NEBL/PTK2/FERMT2/SORBS1/MYH9/MYL9/SEPTIN11/LDB3/ZYX/MST1R/FLNB/PDLIM7/LCP1/RFLNB/TEK/MARCKS/SEPTIN7
GOCC_LAMELLIPODIUM	GOCC_LAMELLIPODIUM	200	0.42079	1.85419	4.15407e-05	0.000874798	0.000524724	4839	tags=41%, list=22%, signal=32%	ACTA1/CDH2/SORBS2/PLCE1/CTNNA1/ABLIM1/PTPRM/GSN/CIB1/ARHGEF6/AIF1/P4HB/FGD1/SLC9A1/CAPRIN1/FAP/CORO1C/ACTB/DPP4/AKT1/WASF2/PALLD/PARVA/ALS2/MYH10/ROCK1/RHOA/TSC1/EVL/ACTA2/FSCN1/TIAM2/GDPD2/RAB13/DPYSL3/VASP/APBB2/CAPZB/FGD6/ACTC1/CFL1/FERMT2/RAC2/TESK1/CTTN/EPHA2/DDX3X/STX4/CTNNB1/NRBP1/NHS/RDX/FGD3/ARPC3/CORO1A/PLEKHH2/SLC39A6/DBNL/CDC42BPB/SSH1/TWF2/DGKZ/ARPC2/SWAP70/ITGAV/FER/CDK5/SCRIB/AJUBA…
GOCC_COATED_VESICLE	GOCC_COATED_VESICLE	284	0.373132	1.72388	5.16846e-05	0.00102795	0.000616588	3389	tags=29%, list=16%, signal=25%	GRIA1/KDELR3/GOLGA2/SEC31A/ROR2/COPG1/PACS1/CTSZ/WIPI1/HLA-DRA/SEC13/COPZ2/YIF1A/PICALM/EDN1/RAB8A/COPA/SEC24C/SGIP1/ARCN1/HEATR5B/AP2M1/TMED3/DENND1B/AAK1/LDLRAP1/SORT1/ADAM10/AP2S1/VWF/KDELR1/HLA-DPB1/TMED4/M6PR/KLHL12/USO1/YIPF5/ABCB4/HSPA8/ERGIC1/RAB8B/TGFA/FCHO2/CCDC115/BCAP31/ASTN1/RAB13/SEC16A/PHETA2/AP3B1/GOPC/LMAN2/VPS41/GPR107/CD74/LMAN1/F8/TMED2/DIPK2A/TNK2/SNX9/VAMP8/TMED9/VAMP3/KDELR…
GOCC_GOLGI_ASSOCIATED_VESICLE	GOCC_GOLGI_ASSOCIATED_VESICLE	83	0.525939	2.02254	6.91547e-05	0.00130302	0.000781583	2427	tags=31%, list=11%, signal=28%	KDELR3/COPG1/PACS1/LRRK2/COPZ2/RAB8A/COPA/PI4KA/ARCN1/TMED3/SORT1/ADAM10/KDELR1/ITM2B/GJA1/RAB8B/BACE1/CCDC115/CHIC2/RAB13/GOPC/ZDHHC17/TMED2/DIPK2A/TMED9/KDELR2
GOCC_FICOLIN_1_RICH_GRANULE_LUMEN	GOCC_FICOLIN_1_RICH_GRANULE_LUMEN	124	0.468231	1.93544	8.26979e-05	0.00145654	0.000873667	3466	tags=39%, list=16%, signal=33%	ASAH1/OSTF1/CTSB/GSN/CTSZ/HBB/QPCT/PGAM1/ILF2/MAPK14/COTL1/HSP90AB1/ACLY/CAT/CTSD/YPEL5/ACTR1B/MNDA/MIF/HSPA8/FTH1/MAPK1/ACTR10/CTSS/IMPDH2/CFD/GLB1/DERA/FGL2/PAFAH1B2/COMMD3/DYNLT1/EEF1A1/GMFG/ARSB/GPI/DDX3X/GSTP1/FCN1/EEF2/HSP90AA1/PDAP1/GUSB/HMGB1/VCP/DBNL/BIN2/GNS
GOCC_ION_CHANNEL_COMPLEX	GOCC_ION_CHANNEL_COMPLEX	279	-0.334604	-1.68077	8.54395e-05	0.00145654	0.000873667	2418	tags=23%, list=11%, signal=20%	GABRR1/CLCNKB/CCDC51/BEST1/KCNJ11/KCNIP3/CATSPERB/KCNC1/RYR2/SCN3A/PDE4D/GABRE/KCNA1/KCNA6/TRPC3/SCN1A/SCNN1G/CHRNA9/KCNMB1/LRRC55/GRIK3/KCNA2/GRIN3A/GABRB1/TTYH3/KCND1/TTYH2/MICU3/CNIH2/CHRNA7/GRIK5/KCNH2/SHISA9/VWC2/CACNA1H/KCNK1/KCNE1/CATSPER2/CHRNA5/LRRC8A/GRIN2A/CNTNAP2/SCN1B/PORCN/KCNB1/KCNS1/SCNN1A/CACNA2D3/KCNJ3/GABRA5/TRPC4/KCNQ5/CACNA2D2/SCN10A/DPP6/KCND3/GRIA3/CACNB2/KCNJ5/CACNA1D/GABR…
GOCC_TRANSPORT_VESICLE	GOCC_TRANSPORT_VESICLE	394	0.34862	1.66894	9.55004e-05	0.00148648	0.000891629	4023	tags=30%, list=19%, signal=25%	DGKI/GRIA1/CALM3/KDELR3/SEC31A/COPG1/BGN/YKT6/LRRK2/HLA-DRA/SEC13/STX7/COPZ2/PICALM/SEPTIN6/EDN1/SYTL2/RAB11FIP5/RAB8A/SYNPR/COPA/CA4/SURF4/SEC24C/LAPTM5/ZNRF1/ARCN1/RABAC1/TMED3/SLC2A13/SORT1/AP3S1/KDELR1/HLA-DPB1/M6PR/KLHL12/USO1/RAB11B/CHP1/CAV2/RAB8B/ATP2B1/BACE1/TGFA/SYT15/SPX/CPA3/BRSK1/STX10/SEPTIN2/VAMP1/RAB13/SEPTIN8/RAB40B/DPYSL3/SEC16A/GOPC/GOLGA5/PICK1/RAB40C/CD74/LMAN1/CD55/TMED2/MTM…
GOCC_GOLGI_APPARATUS_SUBCOMPARTMENT	GOCC_GOLGI_APPARATUS_SUBCOMPARTMENT	369	0.347015	1.65002	9.15358e-05	0.00148648	0.000891629	4389	tags=34%, list=20%, signal=27%	GOLGA2/XYLT1/GOLGA3/ST3GAL1/KIF13A/BICD1/COG3/ATP8B4/COG6/MS4A6A/WIPI1/PCSK1N/LRRK2/HLA-DRA/MS4A7/CHPF2/RAB8A/CA4/NBEA/DENND5A/GALNT2/B4GALNT3/HOOK2/DPY30/TMED3/GSAP/SORT1/HLA-DPB1/M6PR/USO1/ST3GAL4/YIPF5/ARL1/CHSY3/CLASP2/PSENEN/BACE1/TMBIM4/BCAP31/TGFBI/SCOC/MBTPS1/STX10/OPTN/C17orf75/RAB13/COG7/PHETA2/GOLGA5/NECAB3/PREPL/PICK1/MGAT4B/ATXN2/ATP7B/ATP8B2/CD74/GOLGA4/ATP9A/AP1B1/RAB31/TRAPPC6A/VP…
GOCC_CELL_CELL_CONTACT_ZONE	GOCC_CELL_CELL_CONTACT_ZONE	70	0.536976	2.0106	0.000130148	0.00194137	0.00116448	2044	tags=31%, list=9%, signal=29%	CDH2/CTNNA1/JAM3/NRAP/JAM2/AKAP6/TMEM65/KCNJ2/SLC9A1/SLC8A1/AHNAK/GJA1/ACTN1/YWHAH/TIAM1/OBSL1/SCN5A/DSP/VAMP5/BAIAP2L2/SCN4B/DES
GOCC_RECEPTOR_COMPLEX	GOCC_RECEPTOR_COMPLEX	423	-0.287252	-1.52235	0.000197188	0.00282373	0.00169374	2418	tags=21%, list=11%, signal=19%	GABRR1/MTNR1A/PEX5L/ACVR1C/IFNLR1/CD40/TRAV30/ITGAM/GFRA1/GPR62/GABBR1/GPR37L1/EBI3/ITGA10/TRAV20/TRBV16/GABRE/EPHA10/MET/EPHA6/SMAD3/PTPRQ/TRAV16/EPHB6/SLITRK5/AXL/GHR/ACVR2A/LRP8/GPBAR1/LRP1B/IL4R/TRPV3/TM7SF2/CD247/CHRNA9/GRIK3/GRIN3A/TRAF4/GABRB1/CNIH2/CD14/ITGB8/CHRNA7/BMPR1A/IL5RA/GRIK5/SDCBP/SHISA9/ALK/VWC2/ADGRV1/ACVR1B/BMP2/CHRNA5/EGFR/EMILIN1/LRP2/NR1H3/FSHR/FGFR4/GRIN2A/OSMR/ARNT2/ERBB…
GOCC_EARLY_ENDOSOME	GOCC_EARLY_ENDOSOME	380	0.337498	1.60794	0.000267459	0.0036827	0.00220897	3970	tags=29%, list=18%, signal=24%	GRIA1/VPS8/ASAH1/EHD3/INPP4A/LAPTM4B/VPS35/ATP13A3/HLA-DRA/STX7/MARCHF3/PICALM/CD1E/SNX7/RAB11FIP5/HFE/SNX5/CAV1/ACKR3/VIPAS39/APPL1/CXCR4/EPHA3/SLC2A13/RCC2/TLR4/LDLRAP1/SORT1/LITAF/TRAK1/TRAK2/CTNS/WASF2/RHOB/TMEM127/ACKR4/SNX4/ALS2/EPS15/APPL2/SNX17/ARF6/TMEM9B/MAPK1/RAB4A/BACE1/LAMP3/RUBCN/PHETA2/APBB2/PICK1/VPS41/NTRK2/RABEP1/SNX6/ST8SIA2/GPR107/ATP9A/SNX16/RAB31/MTMR2/VCAM1/VAMP8/ACKR1/SAMD…
GOCC_LYSOSOMAL_LUMEN	GOCC_LYSOSOMAL_LUMEN	96	0.497756	1.96993	0.000324481	0.00423535	0.00254046	3202	tags=45%, list=15%, signal=38%	ASAH1/HEXB/CTSB/BGN/NPC2/NAAA/DCN/CTSK/CD1E/ACAN/FUCA1/CTSD/VCAN/TPP1/HSPA8/FASLG/FMOD/IFI30/CTSS/LIPA/GALC/HSPG2/PRELP/GM2A/GLB1/CD74/LUM/OMD/AGRN/ARSB/MANBA/NEU1/LGMN/BCAN/HSP90AA1/PSAP/SDC4/NSG2/GPC3/GUSB/SCARB2/CHID1/CTSA
GOCC_SPINDLE_POLE	GOCC_SPINDLE_POLE	169	0.414419	1.7958	0.000331257	0.00423535	0.00254046	2942	tags=23%, list=14%, signal=20%	ODF2/CALM3/GOLGA2/NIN/CALM2/NEK7/MAPK14/MTCL1/CDC14B/TPX2/YPEL5/RMDN1/BRCC3/IRAG2/PPP2CA/WDR62/CKAP2/CALM1/TUBGCP5/FRY/CENPF/UXT/TUBG1/SMC3/CNTRL/CDC20/NDE1/MAP10/DLGAP5/CDK5RAP2/EMD/CTNNB1/LATS2/NPM1/STAG2/KNTC1/CEP85/TPT1/BOD1
GOCC_ENDOPLASMIC_RETICULUM_PROTEIN_CONTAINING_COMPLEX	GOCC_ENDOPLASMIC_RETICULUM_PROTEIN_CONTAINING_COMPLEX	124	0.442176	1.82774	0.000355277	0.00423964	0.00254304	4314	tags=40%, list=20%, signal=33%	P4HA1/AMFR/RPN1/SRPRB/SEC61A1/PPIB/STT3A/P4HB/RPN2/SSR4/GET1/DAD1/SEC61G/FKBP1A/GET3/TAPBP/MAP3K5/EMC4/UFD1/MZB1/OST4/DNAJB11/SEC11A/SELENOS/ORMDL3/RP9/TMEM258/PDIA6/DDOST/ARL6IP1/PIGM/PDIA3/HSP90B1/EMC10/DERL1/VCP/PIGT/PIGC/SPTSSA/INSIG1/SPCS3/DNAJC10/CALR/STT3B/RHBDD2/TREX1/NPLOC4/GANAB/KRTCAP2/AUP1
GOCC_MITOCHONDRIAL_PROTEIN_CONTAINING_COMPLEX	GOCC_MITOCHONDRIAL_PROTEIN_CONTAINING_COMPLEX	259	0.363478	1.66172	0.000354572	0.00423964	0.00254304	8234	tags=60%, list=38%, signal=38%	AGK/PDK1/SLC25A5/MRPS6/PDHX/BCKDHB/SLC25A6/MRPL18/MRPL37/MRPL54/MFN1/TIMM9/MRPL2/DNAJC19/NDUFA11/UQCR11/IDH3G/NDUFV2/TOMM22/NDUFB7/VDAC1/NDUFS3/NDUFA3/MRPS18B/MCCC1/MRPS16/HADHA/MRPL10/IDH3A/NDUFC1/MRPL4/CHCHD10/MRPL23/MRPL43/MRPS18C/TIMM21/WDR93/COX7C/MICU1/MRPL34/NDUFV3/NDUFB5/NDUFA4L2/MRPL44/TOMM20/MRPL12/NDUFS6/MTX2/UQCRH/SMDT1/GRPEL2/MRPS10/PNPT1/PDHB/ROMO1/SDHA/MRPL50/MRPL36/BAX/MRPL3/UQCRC…
GOCC_OXIDOREDUCTASE_COMPLEX	GOCC_OXIDOREDUCTASE_COMPLEX	109	0.45998	1.85243	0.000459829	0.00531029	0.00318524	6754	tags=60%, list=31%, signal=41%	PDK1/P4HA1/NCF2/CYBA/NOX4/P4HB/CAT/PDHX/BCKDHB/GMPR2/CYB5R3/NDUFA11/RRM2/UQCR11/IDH3G/NDUFV2/LDHB/NDUFB7/NCF4/NDUFS3/RRM1/NDUFA3/IDH3A/NDUFC1/WDR93/CYB5B/NDUFV3/NDUFB5/HSD17B8/ETFB/ETFA/NCF1/NDUFS6/UQCRH/GMPR/PDHB/SDHA/UQCRC2/NDUFA4/NDUFA10/DLD/NDUFV1/NDUFB11/GPD1L/PDK2/CYC1/OGDH/NDUFB4/MRPS36/SDHC/NDUFA8/UQCRC1/NDUFB9/GCSH/NDUFS8/NDUFB10/NDUFB3/NDUFAB1/NDUFS7/NDUFA5/NDUFB6/FOXRED1/NDUFS1/DLAT/MT…
GOCC_CATION_CHANNEL_COMPLEX	GOCC_CATION_CHANNEL_COMPLEX	207	-0.347125	-1.67997	0.000501576	0.00544134	0.00326384	1638	tags=20%, list=8%, signal=19%	KCNA1/KCNA6/TRPC3/SCN1A/SCNN1G/KCNMB1/LRRC55/GRIK3/KCNA2/GRIN3A/KCND1/MICU3/CNIH2/GRIK5/KCNH2/SHISA9/VWC2/CACNA1H/KCNK1/KCNE1/CATSPER2/GRIN2A/CNTNAP2/SCN1B/PORCN/KCNB1/KCNS1/SCNN1A/CACNA2D3/KCNJ3/TRPC4/KCNQ5/CACNA2D2/SCN10A/DPP6/KCND3/GRIA3/CACNB2/KCNJ5/CACNA1D/HCN4/CACNA1G
GOCC_SECRETORY_GRANULE_MEMBRANE	GOCC_SECRETORY_GRANULE_MEMBRANE	305	0.341916	1.59121	0.000495814	0.00544134	0.00326384	3932	tags=29%, list=18%, signal=24%	CKAP4/STING1/FCER1G/CYB5R1/CD47/CXCR2/ATP8B4/ADGRE5/TMBIM1/CYBA/CD46/CAV1/CD63/FCGR3B/CA4/SURF4/TYROBP/BSG/PGRMC1/ADAM10/DIAPH1/PHACTR2/C3AR1/CYSTM1/SELL/SPARC/ITGB2/IRAG2/MFGE8/LAMTOR3/BST1/CAV2/RHOA/PTPRC/CADPS/LAMP3/ATP6V0C/ATP6V1D/VAMP1/DSP/CD58/SNAP23/ATP6V0A1/P2RX1/LHFPL2/ANO6/RAB31/CD55/TMED2/ITGAL/DYNLL1/LGALS3/PECAM1/ORMDL3/VAMP8/MANBA/RAP1B/STOM/RAB9B/AP2A2/LAMP1/DDOST/SLC30A5/PTPRN2/RA…
GOCC_VESICLE_COAT	GOCC_VESICLE_COAT	52	0.549908	1.93818	0.000552307	0.0054972	0.00329735	923	tags=23%, list=4%, signal=22%	SEC31A/COPG1/SEC13/COPZ2/COPA/SEC24C/SGIP1/ARCN1/AP2M1/TMED3/AP2S1/KLHL12
GOCC_ACTOMYOSIN	GOCC_ACTOMYOSIN	76	0.504772	1.9093	0.000552791	0.0054972	0.00329735	2708	tags=41%, list=12%, signal=36%	ACTA1/ABLIM1/PDLIM5/ROR1/SYNPO/MYH7/CYBA/TPM1/MYH6/PALLD/MYH10/ACTN1/TRIP6/LIMCH1/BAG3/PDLIM1/ACTA2/FSCN1/NEBL/PTK2/FERMT2/SORBS1/MYH9/MYL9/SEPTIN11/LDB3/ZYX/MST1R/FLNB/PDLIM7/LCP1
GOCC_RIBOSOMAL_SUBUNIT	GOCC_RIBOSOMAL_SUBUNIT	173	0.400038	1.73904	0.000534443	0.0054972	0.00329735	7830	tags=59%, list=36%, signal=38%	RPL3L/MRPS6/HBA2/RPL22/MRPL18/RPL29/MRPL37/RPL3/RPL12/MRPL54/RPS20/MRPL2/HBA1/RPSA/RPS6/RPS23/MRPS18B/RPL13/MRPS16/RPS5/MRPL10/MRPL4/MRPL23/MRPL43/MRPS18C/RPL23/MRPL34/RPLP0P6/RPL18A/MRPL44/RPL37/EIF2A/MRPL12/RPS7/RPL15/RPS4X/MRPS10/RPS27L/RPS16/MRPL50/RPS12/MRPL36/MRPL3/RPS15A/RPL19/RPS13/MRPL32/MRPS28/RPL27A/RPS8/RPS14/RPL4/RPL36AL/RPS3/MRPL17/MRPL19/RPS18/RPL11/RPS2/RPL28/RPL39/RPL8/MRPL27/RPL…
GOCC_ENDOPLASMIC_RETICULUM_GOLGI_INTERMEDIATE_COMPARTMENT_MEMBRANE	GOCC_ENDOPLASMIC_RETICULUM_GOLGI_INTERMEDIATE_COMPARTMENT_MEMBRANE	76	0.503955	1.90621	0.000591448	0.00572265	0.00343258	2342	tags=30%, list=11%, signal=27%	GRIA1/GOLGA2/STING1/CTSZ/YKT6/COPZ2/YIF1A/SURF4/TBC1D20/TMED3/KDELR1/ERGIC1/TGFA/BCAP31/ATP6AP1/TAPBP/LMAN2/LMAN1/F8/CD55/TMED2/MPPE1/TMED9
GOCC_TRANS_GOLGI_NETWORK	GOCC_TRANS_GOLGI_NETWORK	258	0.352555	1.60995	0.000621727	0.00585732	0.00351336	4984	tags=39%, list=23%, signal=31%	ST3GAL1/KIF13A/BICD1/COG3/ATP8B4/COG6/MS4A6A/WIPI1/PCSK1N/LRRK2/HLA-DRA/MS4A7/RAB8A/CA4/NBEA/DENND5A/HOOK2/DPY30/GSAP/HLA-DPB1/M6PR/YIPF5/ARL1/CLASP2/BACE1/TGFBI/SCOC/STX10/OPTN/C17orf75/RAB13/COG7/PHETA2/PREPL/PICK1/ATXN2/ATP7B/ATP8B2/CD74/GOLGA4/ATP9A/AP1B1/RAB31/TRAPPC6A/VPS51/LAP3/SNX9/CNST/PI4K2A/TMEM165/VAMP3/RNF215/NMNAT2/COG1/STX4/GOLPH3/HLA-DQB2/SYT11/RELCH/CCDC91/ARL5A/NSG2/ARFRP1/TMEM2…
GOCC_RECYCLING_ENDOSOME_MEMBRANE	GOCC_RECYCLING_ENDOSOME_MEMBRANE	93	0.472588	1.86153	0.000654281	0.00600596	0.00360252	3575	tags=34%, list=16%, signal=29%	GRIA1/EHD3/INPP4A/PLEKHB2/FZD7/ATP13A3/RAB11FIP5/RAB8A/ZFYVE27/RAB11B/ARF6/RAB8B/RAB4A/OPTN/RAB13/ZDHHC2/ATP9A/ABHD17C/RAB11FIP3/VAMP8/VAMP3/CLCN4/TPCN1/ATP13A4/SYT11/ABHD17A/PDIA3/RAB10/SCAMP1/PACSIN2/HLA-G/HLA-E
GOCC_INTERCALATED_DISC	GOCC_INTERCALATED_DISC	48	0.56421	1.9703	0.000725508	0.0064933	0.00389483	2044	tags=35%, list=9%, signal=32%	CDH2/CTNNA1/NRAP/AKAP6/TMEM65/KCNJ2/SLC9A1/SLC8A1/GJA1/ACTN1/YWHAH/OBSL1/SCN5A/DSP/VAMP5/SCN4B/DES
GOCC_GOLGI_ASSOCIATED_VESICLE_MEMBRANE	GOCC_GOLGI_ASSOCIATED_VESICLE_MEMBRANE	51	0.542414	1.9171	0.000825601	0.00703727	0.00422112	4751	tags=45%, list=22%, signal=35%	KDELR3/COPG1/COPZ2/COPA/PI4KA/ARCN1/TMED3/KDELR1/ITM2B/GJA1/GOPC/ZDHHC17/TMED2/DIPK2A/KDELR2/CLTC/SCYL1/RASSF9/AP1S1/PKD1/ZDHHC13/COPE/TMEM199
GOCC_RECYCLING_ENDOSOME	GOCC_RECYCLING_ENDOSOME	192	0.376107	1.65214	0.000824173	0.00703727	0.00422112	3980	tags=32%, list=18%, signal=27%	GRIA1/EHD3/INPP4A/PLEKHB2/MYO5B/FZD7/ATP13A3/STX7/VPS50/RAB11FIP5/HFE/RAB8A/ACKR3/VIPAS39/RAB11FIP1/LDLRAP1/TPP1/ZFYVE27/RAB11B/ACKR4/ARF6/RAB8B/RAB4A/BACE1/OPTN/SNF8/TUBG1/RAB13/PHETA2/TNIK/RABEP1/ZDHHC2/ST8SIA2/ATP9A/VPS51/ABHD17C/RAB11FIP3/VAMP8/ACKR1/VAMP3/SLC31A1/CLCN4/TPCN1/ATP13A4/SYT11/ABHD17A/RELCH/PDIA3/FCHSD2/TMEM230/RAB10/SCAMP1/PACSIN2/AKAP5/ABCG1/HLA-G/HLA-E/RAB29/RASSF9/TBC1D12/TUB…
GOCC_MEMBRANE_COAT	GOCC_MEMBRANE_COAT	84	0.491181	1.89208	0.000883954	0.00735943	0.00441436	4769	tags=45%, list=22%, signal=35%	SEC31A/COPG1/SEC13/COPZ2/PICALM/COPA/SEC24C/SGIP1/ARCN1/AP2M1/TMED3/AP3D1/AP2S1/AP3S1/KLHL12/EPS15/AP3M2/SYNJ1/BAIAP2L2/AP3B1/AP5S1/CHMP1B/DIPK2A/CHMP2A/AP2A2/PEF1/CLTC/CHMP4B/SCYL1/CHMP4A/AP1S2/AP1S1/VPS39/SEC23A/SCLT1/SEC24A/COPE/DNM1
GOCC_I_BAND	GOCC_I_BAND	137	0.425033	1.78345	0.000925414	0.00752951	0.00451638	3436	tags=38%, list=16%, signal=32%	FHL2/SORBS2/CSRP3/PPP1R12B/PDLIM5/CSRP1/CRYAB/NRAP/FLNC/SYNPO/MYH7/SYNPO2L/HSPB1/SLC4A1/RYR3/ANKRD2/CASQ1/MYH6/SLC8A1/MYO18B/PALLD/PARVA/FKBP1A/ACTN1/BAG3/PDLIM1/MYOZ3/OBSL1/NEBL/SCN5A/MYL3/C10orf71/CFL2/ACTC1/FERMT2/DES/MYL9/LDB3/CASQ2/FLNB/PDLIM7/CTNNB1/FHOD3/ACTN2/TTN/MYPN/TCAP/ANKRD1/FBXO32/DMD/ATP2B4/PLEC
GOCC_CYTOSOLIC_RIBOSOME	GOCC_CYTOSOLIC_RIBOSOME	99	0.44803	1.77129	0.00108079	0.00859825	0.00515743	7830	tags=67%, list=36%, signal=43%	RPL3L/HBA2/RPL22/RPL29/RPL3/RPL12/RPS20/HBA1/RPSA/RPS6/RPS23/RPL13/RPS5/RPL23/RPLP0P6/RPL18A/RPL37/EIF2A/RPS7/RPL15/RPS4X/RPS27L/RPS16/RPS12/RPS15A/RPL19/RPS13/RPL27A/RPS8/RPS14/RPL4/RPL36AL/RPS3/RPS18/RPL11/RPS2/RPL28/RPL39/RPL8/RPLP1/UBA52/RPL35/ISG15/RPL13A/RPL7A/RPS11/RPL18/RPLP2/RPS29/RPL35A/B3GALT4/RPL32/RPL26L1/MRPS11/RPL39L/RPL30/APOD/RPL36/RPL5/RPS9/RPS24/RPL31/RPL10A/RPL14/RPL24/RPS27A
GOCC_COPII_COATED_ER_TO_GOLGI_TRANSPORT_VESICLE	GOCC_COPII_COATED_ER_TO_GOLGI_TRANSPORT_VESICLE	89	0.46561	1.82286	0.00126325	0.00983138	0.0058971	4607	tags=43%, list=21%, signal=34%	GRIA1/GOLGA2/SEC31A/CTSZ/HLA-DRA/SEC13/YIF1A/SEC24C/TMED3/HLA-DPB1/TMED4/KLHL12/USO1/YIPF5/ERGIC1/TGFA/SEC16A/LMAN2/CD74/LMAN1/F8/TMED2/TMED9/PEF1/HLA-DQB2/YIF1B/F5/HLA-G/HLA-E/HLA-DQB1/ERGIC2/TEX261/HLA-DRB1/SEC23A/HLA-DPA1/VTI1B/HLA-DQA1/SEC24A
GOCC_VOLTAGE_GATED_CALCIUM_CHANNEL_COMPLEX	GOCC_VOLTAGE_GATED_CALCIUM_CHANNEL_COMPLEX	40	-0.534336	-1.89294	0.00160127	0.0121969	0.00731597	827	tags=18%, list=4%, signal=17%	CACNA1H/CATSPER2/CACNA2D3/CACNA2D2/CACNB2/CACNA1D/CACNA1G
GOCC_ANCHORED_COMPONENT_OF_MEMBRANE	GOCC_ANCHORED_COMPONENT_OF_MEMBRANE	157	-0.347693	-1.6117	0.00186267	0.0138924	0.008333	2197	tags=21%, list=10%, signal=19%	GFRA1/CPO/GML/IGSF21/LYPD6/SMPDL3B/PLAUR/TECTA/CNTN1/CFC1/EFNA5/LY6K/MDGA1/MSLN/CD14/GPC4/NTNG1/GLIPR1L1/PRNP/RAB26/ART3/CPLX3/PRMT8/LSAMP/GPC1/MELTF/RGMA/ALPL/CNTFR/NTM/CNTN2/GPC5/CNTN3
GOCC_ENDOCYTIC_VESICLE	GOCC_ENDOCYTIC_VESICLE	333	0.320773	1.51092	0.0020829	0.0152179	0.00912805	4601	tags=36%, list=21%, signal=29%	GRIA1/EHD3/ROR2/GSN/HBB/HLA-DRA/STX7/PICALM/NCF2/ATP6V0B/CYBA/RAB11FIP5/RAB8A/CAV1/RAB11FIP1/APPL1/ANXA11/SGIP1/HBA2/HEATR5B/AP2M1/LYN/KIF5B/LDLRAP1/AP2S1/DPP4/HLA-DPB1/SPARC/M6PR/RAB11B/APPL2/ARF6/RAB8B/TGFA/MPEG1/STXBP3/CTSS/ATP6V0C/TAPBP/RAB13/CACNG8/SNAP23/PICK1/HBA1/RABEP1/ATP6V0A1/CD74/VIM/MCOLN1/RAB31/RAC2/UBB/UBC/NCF4/RAB11FIP3/ZYX/VAMP8/VAMP3/RAB23/ITGB5/GOLIM4/STX4/RAB9B/AP2A2/FLNB/LAMP…
GOCC_AZUROPHIL_GRANULE_LUMEN	GOCC_AZUROPHIL_GRANULE_LUMEN	86	0.460674	1.7824	0.00216326	0.015489	0.00929064	3989	tags=42%, list=18%, signal=34%	HEXB/NPC2/ACLY/AGA/NHLRC3/FUCA1/MNDA/FTL/PLAC8/C3/DSN1/CYB5R3/MAPK1/CCT2/GDI2/ACTR10/ADA2/CAP1/GM2A/GLB1/FUCA2/ARSB/TOLLIP/PYGB/GUSB/NAPRT/CTSA/VCP/GNS/MAN2B1/VAT1/PYCARD/DYNC1H1/CPPED1/ARHGAP45/HEBP2
GOCC_COATED_VESICLE_MEMBRANE	GOCC_COATED_VESICLE_MEMBRANE	170	0.368674	1.59889	0.00274057	0.0192377	0.0115392	5738	tags=45%, list=26%, signal=34%	GRIA1/KDELR3/SEC31A/ROR2/COPG1/HLA-DRA/SEC13/COPZ2/COPA/SEC24C/SGIP1/ARCN1/AP2M1/TMED3/LDLRAP1/AP2S1/KDELR1/HLA-DPB1/M6PR/KLHL12/USO1/HSPA8/TGFA/SEC16A/AP3B1/CD74/LMAN1/TMED2/DIPK2A/VAMP8/VAMP3/KDELR2/AP2A2/PEF1/HLA-DQB2/SYT11/SLC2A8/ADRB2/CD9/FZD4/SCARB2/DENND1A/CLTC/DBNL/SCYL1/HLA-G/HLA-E/HLA-DQB1/RAB5A/RASSF9/AP1S1/HLA-DRB1/SEC23A/VAMP4/HLA-DPA1/FZD2/VTI1B/HLA-DQA1/AVPR2/SEC24A/TGOLN2/COPE/TME…
GOCC_NUCLEAR_SPECK	GOCC_NUCLEAR_SPECK	402	0.307778	1.47485	0.00279655	0.0192532	0.0115485	6285	tags=40%, list=29%, signal=29%	CKAP4/ALYREF/PRKAA2/MEF2C/PLCB1/DAZAP2/ILRUN/MAPK14/THOC6/TCIM/SYNPO2L/SRRM1/CMYA5/FIBP/SRPK2/DENND1B/SPOP/EPAS1/LPXN/PRPF6/FYTTD1/YLPM1/RBM4B/GADD45A/PQBP1/FAM76B/HABP4/FNBP4/NSL1/GRK5/MEOX2/ATOH8/PRPF31/SREK1/PRPF4/RNF34/CIR1/E2F7/PCBP1/ATP6V0A1/PNISR/RNPS1/REXO4/FNDC1/THOC1/PRCC/NONO/BNIP3L/CDC5L/MBD1/SRSF5/DUSP11/TRIM22/EP400/SRSF3/CRNKL1/SNRNP40/OSGEP/BCLAF1/CXXC1/RBM10/SRSF4/KIF22/BDNF/ABHD…
GOCC_NUCLEAR_INNER_MEMBRANE	GOCC_NUCLEAR_INNER_MEMBRANE	61	0.493909	1.81616	0.00316019	0.0212711	0.0127589	3583	tags=38%, list=16%, signal=32%	ATP1B4/TMEM43/ZMPSTE24/NUTF2/P2RX5/MATR3/DPY19L2/SUN1/LBR/DPY19L4/ARL6IP6/P2RX1/P2RX4/TOR1AIP1/IFFO1/TRA2B/EMD/NEMP1/TMEM120A/RNF13/P2RX3/SUN2/ITPR1
GOCC_BASOLATERAL_PLASMA_MEMBRANE	GOCC_BASOLATERAL_PLASMA_MEMBRANE	223	-0.307092	-1.50571	0.00320849	0.0212711	0.0127589	1831	tags=20%, list=8%, signal=18%	SLC22A6/AQP1/ATP1B3/SLC16A10/CA11/CALHM1/RAB17/PDPN/SLC4A7/LRRC7/MARVELD2/ATP2B2/FLOT1/CLDN1/SLC2A9/SLC7A5/HPGD/NKD2/CA9/CD1D/SLC3A2/SLC40A1/LIN7A/EGFR/EPPK1/P2RY1/MSN/ENPP1/ERBB2/LDLR/B4GALT1/SLC7A8/PLPP3/TFRC/ADORA1/CHRM3/SLC10A1/TRPC4/MTTP/AQP7/SLC4A4/CD38/DLG2/AQP4
GOCC_MICROTUBULE	GOCC_MICROTUBULE	425	0.295274	1.42393	0.00338707	0.0220468	0.0132242	3145	tags=22%, list=14%, signal=19%	ODF2/CALM3/GOLGA2/ROR2/NIN/KIFAP3/CALM2/KIF13A/BICD1/NEK7/TMEM214/SRPRB/KIFC3/TTLL1/STMN1/MAP4/TPGS2/HOOK2/TPX2/RCC2/KIF5B/RMDN1/OPA1/SLC8A1/SPACA9/NICN1/CENPJ/CHMP5/CLASP2/KIF13B/TUBA1C/CRHBP/KIF23/CKAP2/CCT2/TUBB6/BIRC5/CALM1/TUBGCP5/SYNJ1/MID1/TUBD1/DYNLT3/REEP1/TTC30B/TUBG1/SVIL/MAP2/DYNC1LI2/CHMP1B/BAG2/CDK2AP2/DYNLT1/SLAIN2/NDE1/DYNLL1/SELENOS/DNAH14/TBCB/KIF15/KIF3A/MAP10/KIF3B/PTPN20/GRAM…
GOCC_RUFFLE	GOCC_RUFFLE	177	0.362337	1.57934	0.00356003	0.0227587	0.0136512	3975	tags=35%, list=18%, signal=29%	ITGA5/NME1/CIB1/AIF1/SNX5/SPRY4/TPM1/PLEKHO1/APPL1/FGD1/TLR4/FAP/CORO1C/DIAPH1/WASF2/PALLD/ALS2/CLASP2/APPL2/ACTN1/ROCK1/ARF6/RHOA/C2CD5/PLCG2/MYADM/FSCN1/EZR/SH3YL1/PIP5K1C/JCAD/FGD6/CFL1/ARF4/MYH9/EEF1A1/COBL/SNX9/S100A11/CTTN/EPHA2/PDLIM7/LCP1/FGD3/INPP5E/ATP6V1B2/CDK6/CDKL5/INPP5K/DBNL/PACSIN2/EPS8/MTSS1/RAB34/FERMT1/LIMA1/FGR/FRMD4B/RAB5A/ITGAV/S100A6/ARHGAP45
GOCC_AP_TYPE_MEMBRANE_COAT_ADAPTOR_COMPLEX	GOCC_AP_TYPE_MEMBRANE_COAT_ADAPTOR_COMPLEX	30	0.570105	1.79462	0.00381637	0.0239695	0.0143775	4039	tags=40%, list=19%, signal=33%	SGIP1/AP2M1/AP3D1/AP2S1/AP3S1/AP3M2/AP3B1/AP5S1/AP2A2/AP1S2/AP1S1/VPS39
GOCC_CYTOPLASMIC_STRESS_GRANULE	GOCC_CYTOPLASMIC_STRESS_GRANULE	79	0.448832	1.70909	0.00397254	0.0241046	0.0144585	5844	tags=58%, list=27%, signal=43%	PRKAA2/EIF4G1/CAPRIN1/ZFAND1/PQBP1/EIF2S1/HABP4/ROCK1/DDX1/DDX19A/MCRIP1/PRRC2C/G3BP2/UBAP2L/CELF1/ATXN2/YBX1/LARP1/PABPC4/CSDE1/DDX3X/PABPC3/RPTOR/PUM2/STAU2/TIA1/OGFOD1/VCP/RBPMS/LSM14A/LARP1B/FMR1/TARDBP/YTHDF3/PABPC5/ATXN2L/PUM1/RC3H2/LARP4B/CIRBP/CASC3/RC3H1/YTHDF2/MBNL1/NANOS3/DHX36
GOCC_ACTIN_FILAMENT	GOCC_ACTIN_FILAMENT	107	0.424538	1.70082	0.00395083	0.0241046	0.0144585	3008	tags=30%, list=14%, signal=26%	ACTA1/MICAL2/PDLIM5/JAM3/PLS3/AIF1/COTL1/TPM1/HCLS1/ACTB/MYO18B/PALLD/ACTN1/PDLIM1/TSC1/EZR/GDPD2/DPYSL3/EHBP1L1/ACTC1/RAC2/COBL/LDB3/CTTN/SPECC1/PDLIM7/GAS7/ACTN2/LCP1/TEK/FYN/CORO1A
GOCC_BASEMENT_MEMBRANE	GOCC_BASEMENT_MEMBRANE	91	0.437472	1.71432	0.00415207	0.0247243	0.0148302	3541	tags=37%, list=16%, signal=31%	COLQ/TIMP3/SMOC2/COL8A2/TIMP1/SERPINF1/COL4A2/COL15A1/LOXL1/SPARC/COL5A1/LAMB1/NTN4/TGFBI/ANG/COL18A1/HSPG2/EFEMP2/FRAS1/LAMB2/FBLN1/FREM1/COL4A1/LAMA2/AGRN/LAMB4/THBS4/COL8A1/THBS2/LAMA4/DLG1/P3H2/CD151/COL4A3
GOCC_TRANSPORTER_COMPLEX	GOCC_TRANSPORTER_COMPLEX	377	-0.271053	-1.42713	0.00421279	0.0247243	0.0148302	2418	tags=19%, list=11%, signal=17%	GABRR1/CLCNKB/CCDC51/BEST1/KCNJ11/KCNIP3/CATSPERB/KCNC1/ATP1B2/RYR2/TIMM8A/SCN3A/NDUFB1/PDE4D/GABRE/ATP1B3/KCNA1/KCNA6/PEX13/TRPC3/SCN1A/NDUFC2/SCNN1G/CHRNA9/KCNMB1/LRRC55/GRIK3/KCNA2/GRIN3A/GABRB1/TTYH3/KCND1/TTYH2/MICU3/CNIH2/CHRNA7/GRIK5/KCNH2/SHISA9/UQCRB/VWC2/CACNA1H/KCNK1/KCNE1/CATSPER2/CHRNA5/LRRC8A/GRIN2A/CNTNAP2/SCN1B/PORCN/KCNB1/KCNS1/SCNN1A/CACNA2D3/KCNJ3/GABRA5/TRPC4/KCNQ5/CACNA2D2/SC…
GOCC_INNER_MITOCHONDRIAL_MEMBRANE_PROTEIN_COMPLEX	GOCC_INNER_MITOCHONDRIAL_MEMBRANE_PROTEIN_COMPLEX	136	0.375254	1.57515	0.00481688	0.0278136	0.0166832	8514	tags=68%, list=39%, signal=41%	AGK/SLC25A6/TIMM9/DNAJC19/NDUFA11/UQCR11/NDUFV2/NDUFB7/NDUFS3/NDUFA3/NDUFC1/CHCHD10/TIMM21/WDR93/COX7C/MICU1/NDUFV3/NDUFB5/NDUFA4L2/NDUFS6/MTX2/UQCRH/SMDT1/GRPEL2/ROMO1/SDHA/UQCRC2/NDUFA4/TIMM50/NDUFA10/NDUFV1/NDUFB11/HSPA9/COX8A/ATP5MC3/APOOL/COX7A2/ATP5F1A/CYC1/PHB2/NDUFB4/MCU/COX6C/SDHC/NDUFA8/IMMP1L/UQCRC1/NDUFB9/NDUFS8/MICU2/NDUFB10/ATP5MK/CHCHD3/NDUFB3/NDUFAB1/NDUFS7/COX7A2L/NDUFA5/NDUFB6/C…
GOCC_MICROTUBULE_ASSOCIATED_COMPLEX	GOCC_MICROTUBULE_ASSOCIATED_COMPLEX	157	0.369502	1.58732	0.00528669	0.0300418	0.0180198	2972	tags=24%, list=14%, signal=20%	ACTA1/KIFAP3/KIF13A/KIFC3/MAP4/PEA15/KIF5B/ACTR1B/SNX4/KIF13B/KIF23/BIRC5/ACTR10/MID1/ACTA2/DYNLT3/MAP2/DYNC1LI2/ACTC1/DYNLT1/NDE1/DYNLL1/DYNC2I2/DNAH14/KIF15/KIF3A/KIF3B/KIF9/CFAP70/DYNC2LI1/HAUS7/KLC4/KIF1B/KIF22/ACTL10/DCTN2/KIF14
GOCC_OUTER_MEMBRANE	GOCC_OUTER_MEMBRANE	231	0.338669	1.52481	0.00549999	0.0307656	0.0184539	4696	tags=34%, list=22%, signal=27%	AGK/SYNE1/SLC8A3/STING1/BNIP3/HK1/LETMD1/RSAD2/TSPO/FATE1/LRRK2/RAB11FIP5/MTCH1/MFN2/NUTF2/PGRMC1/OPA1/ENO1/NIPSNAP2/CYB5R3/CASP8/MFN1/VDAC3/QTRT1/HK2/NLRX1/SPIRE1/BCL2L2/VAMP1/BPHL/GK/RAC2/TOMM22/AKAP1/UBB/TRAPPC2B/UBC/VDAC1/BNIP3L/ARMCX1/LTC4S/EMD/BID/PLA2G2A/FOXO3/THG1L/HINT2/MSTO1/ATF2/MOAP1/ARMCX6/TOMM34/CYB5B/ACACB/MAOB/SLC44A1/ATAD1/PLEC/RAB32/TOMM20/ANKH/PGR/MARCHF5/VAT1/MTX2/TAFAZZIN/FUN…
GOCC_SODIUM_CHANNEL_COMPLEX	GOCC_SODIUM_CHANNEL_COMPLEX	26	-0.553272	-1.73045	0.00598593	0.0311885	0.0187076	1867	tags=54%, list=9%, signal=49%	SCN4A/SCNN1D/SCN2A/SCN11A/SCN3A/SCN1A/SCNN1G/GRIK3/GRIK5/CACNA1H/SCN1B/SCNN1A/SCN10A/CACNA1G
GOCC_KERATIN_FILAMENT	GOCC_KERATIN_FILAMENT	65	-0.435877	-1.71528	0.00609727	0.0311885	0.0187076	7710	tags=52%, list=35%, signal=34%	KRT79/KRT77/KRT73/KRTAP4-6/KRT4/KRT71/FAM83H/KRT6B/KRT36/KRTAP2-1/KRTAP2-3/KRTAP4-4/KRT2/KRT72/KRTAP1-5/KRT3/KRT8/KRTAP9-4/CASP14/KRTAP4-1/KRT82/KRTAP4-3/KRTAP4-5/KRTAP9-3/KRT25/KRTAP3-1/KRT14/KRTAP4-12/KRT7/KRT6A/KRTAP4-8/KRT18/EPPK1/KRT5
GOCC_CORTICAL_ACTIN_CYTOSKELETON	GOCC_CORTICAL_ACTIN_CYTOSKELETON	79	0.441194	1.68001	0.00591186	0.0311885	0.0187076	3388	tags=37%, list=16%, signal=31%	CDH2/GSN/COTL1/EPB41L2/HCLS1/WDR1/ACTN1/CLDN5/MLPH/PPP1R9A/MYADM/UTRN/CAP1/MYH9/EEF1A1/COBL/ANLN/SNX9/CTTN/ACTN2/RDX/AKAP13/CORO1A/SHROOM3/PLEKHH2/SPTAN1/DBNL/DMD/CAPN2
GOCC_CATALYTIC_STEP_2_SPLICEOSOME	GOCC_CATALYTIC_STEP_2_SPLICEOSOME	87	0.412635	1.6018	0.00617252	0.0311885	0.0187076	6976	tags=61%, list=32%, signal=42%	ALYREF/RBM22/SRRM1/HNRNPF/LSM2/PRPF6/RALY/PPIL3/DDX41/SNRPN/BUD31/CDC5L/CRNKL1/SNRNP40/SNRPB/HNRNPC/HNRNPH1/PLRG1/ISY1/SNRPD2/SF3B6/SNRPD3/DHX35/DHX8/SF3A2/SNW1/SRRM2/SNRNP200/SF3B2/SF3B1/DDX23/HNRNPR/LSM7/PPIE/CWC15/MAGOH/SNRPGP15/PRPF4B/SNRPG/CDC40/PNN/SRSF1/SF3B3/TFIP11/HNRNPA3/HNRNPU/HNRNPK/LSM3/HNRNPA1/SNRPB2/CWC27/SF3A1/BCAS2
GOCC_TRANSFERASE_COMPLEX_TRANSFERRING_PHOSPHORUS_CONTAINING_GROUPS	GOCC_TRANSFERASE_COMPLEX_TRANSFERRING_PHOSPHORUS_CONTAINING_GROUPS	250	0.328796	1.49551	0.00618542	0.0311885	0.0187076	5873	tags=38%, list=27%, signal=28%	CISH/PRKAA2/CALM2/CCNY/TGFBR2/PRKAR1A/CCND1/CCNI/POLR2K/SOCS2/POLD2/MMS19/MAD2L2/TAF12/ATG101/PRPS1/CDKN1A/CDK4/PRKAG2/PFKP/CCNG1/CKS1B/POLR3D/CCNG2/MAP3K5/PEX2/GTF2F1/RB1CC1/POLR3C/CCND2/POLR2J/TRRAP/IRS1/GTF2F2/RTF1/POLR2E/PRPSAP1/POLD4/POLR3F/MCM3/PFKM/CDK7/PRKAB1/POLE4/CDK6/GTF2H4/PHKB/TGFBR1/IGF1R/ATG13/TAF10/ATG14/IKBKB/CDC73/PYCARD/LAS1L/CDK5/CCNB2/POLR1E/PIK3CA/PARD3/ERC1/TENT2/PIK3C2B/GT…
GOCC_LATE_ENDOSOME	GOCC_LATE_ENDOSOME	276	0.323162	1.4901	0.00585748	0.0311885	0.0187076	5438	tags=41%, list=25%, signal=31%	WDR48/LAPTM4B/PRKAR1A/LRRK2/VPS35/ATP13A3/HLA-DRA/STX7/HLA-DMA/VPS37C/CD1E/MITD1/CD63/VIPAS39/NBR1/CXCR4/LITAF/M6PR/HLA-DMB/CTNS/RHOB/HSPA8/CHMP5/LAMTOR3/CRHBP/MAPK1/FYCO1/BACE1/MMD/CTSS/MFSD12/LAMP3/SNF8/SLC30A2/RUBCN/VAMP5/OSBPL11/AP5S1/DYNC1LI2/VPS41/CHMP1B/ATP7B/CD74/KIDINS220/MCOLN1/SNX16/TMEM9/VAMP8/TMEM165/NMNAT2/PRKAR1B/SLC31A1/LGMN/PARM1/ABHD6/CLCN4/CHMP2A/RAB9B/LAMP1/VPS26B/ATP13A4/LAMT…
GOCC_NUCLEAR_ENVELOPE	GOCC_NUCLEAR_ENVELOPE	471	0.288296	1.40326	0.00601256	0.0311885	0.0187076	5754	tags=37%, list=26%, signal=28%	INPP4A/PTGDS/SYNE1/PRICKLE1/PLCB1/ATP1B4/BNIP3/NRXN1/TMEM43/LRRC59/ALOX5AP/SEC13/BANF1/CCND1/CCNI/AKAP6/IPO8/RNF6/ZMPSTE24/ANXA11/JPT1/PCID2/CETN3/NUTF2/TBC1D20/EPHA3/NUP42/GTPBP4/P2RX5/MATR3/SORT1/AEN/CLIC1/SLC30A1/GPX4/IRAG2/DPY19L2/RANBP17/SUN1/ENO1/MINDY3/LBR/CHMP5/GLE1/TOR1B/DPY19L4/GRK5/CDK4/ARL6IP6/CENPF/MGST3/RAB40B/CHMP1B/MNS1/DNAJC1/P2RX1/DCTN5/RB1CC1/GNAZ/CCND2/YBX1/RAC2/TRAPPC2B/BNIP3…
GOCC_EARLY_ENDOSOME_MEMBRANE	GOCC_EARLY_ENDOSOME_MEMBRANE	165	0.36416	1.57411	0.00635974	0.031622	0.0189676	4429	tags=33%, list=20%, signal=26%	GRIA1/INPP4A/ATP13A3/HLA-DRA/STX7/MARCHF3/SNX7/RAB11FIP5/SNX5/CAV1/APPL1/RCC2/LITAF/SNX4/EPS15/APPL2/ARF6/TMEM9B/RAB4A/LAMP3/NTRK2/RABEP1/SNX6/ATP9A/SNX16/RAB31/MTMR2/VAMP8/TMEM165/SNX30/CLCN4/ZFYVE16/PLEKHF2/TPCN1/ATP13A4/RAB5C/NSG2/SNX13/TMEM163/TSG101/UBXN6/HLA-G/HLA-E/EEA1/TMEM30A/RAB5A/RAB21/HGS/DNAJC13/NEU3/CD274/LAMP5/STAM2/FIG4
GOCC_PIGMENT_GRANULE	GOCC_PIGMENT_GRANULE	108	0.405828	1.63088	0.00669568	0.0328363	0.019696	4858	tags=46%, list=22%, signal=36%	CTSB/RPN1/CALU/SYTL2/PPIB/HSP90AB1/P4HB/CD63/ATP1A1/ANXA11/BSG/SERPINF1/CTSD/PDIA4/YWHAZ/TPP1/CTNS/HSPA8/SLC1A4/MFSD12/ATP6V0A1/GNA13/AHCY/SYPL1/MYH11/CANX/PDIA6/STOM/LAMP1/HSP90AA1/PDIA3/RAB5C/ATP6V1B2/HSP90B1/RAB2A/CLTC/SYNGR1/RAB32/ANKRD27/RAB5A/RAB29/SGSM2/RAN/ANXA6/GANAB/ERP29/ITGB1/SLC45A2/TRPV2/GPNMB
GOCC_PROTEIN_KINASE_COMPLEX	GOCC_PROTEIN_KINASE_COMPLEX	113	0.383585	1.55135	0.00708055	0.0342546	0.0205467	5873	tags=45%, list=27%, signal=33%	PRKAA2/CALM2/CCNY/TGFBR2/PRKAR1A/CCND1/CCNI/MMS19/ATG101/CDKN1A/CDK4/PRKAG2/CCNG1/CKS1B/CCNG2/MAP3K5/RB1CC1/CCND2/IRS1/CDK7/PRKAB1/CDK6/GTF2H4/PHKB/TGFBR1/IGF1R/ATG13/IKBKB/PYCARD/LAS1L/CDK5/CCNB2/PARD3/ERC1/GTF2H1/XRCC6/CDK1/ERCC3/GTF2H5/PHKA2/INSR/GTF2H2C/CCNC/CAB39/PRKAG1/GTF2H3/CCNQ/PRKDC/CCNK/BCCIP/NEK10
GOCC_CHROMOSOMAL_REGION	GOCC_CHROMOSOMAL_REGION	358	0.292539	1.38536	0.00722832	0.0345032	0.0206958	6810	tags=45%, list=31%, signal=32%	ALYREF/MSH2/SEC13/THOC6/CENPQ/SEPTIN6/SGO2/CENPA/DPY30/RCC2/CENPS/PPP1CA/NAT10/CENPH/CEBPB/SUMO3/ORC4/RAD17/CHMP5/CLASP2/PPP2CA/DSN1/NSL1/KNL1/BIRC5/BUB1/POT1/ERCC1/DYNLT3/CENPF/PPP2R5C/H3-3B/MACROH2A1/SEPTIN2/SMC3/H4C8/DYNC1LI2/CHMP1B/NDC80/HJURP/PTGES3/STAG3/DNMT1/DCTN5/NDE1/THOC1/DYNLL1/HAT1/RPA1/LRIF1/NUP107/MCM2/CHMP2A/PARP1/TOP2A/MCM3/STAG2/KNTC1/KIF22/ZWILCH/NSMCE2/BOD1/DCTN2/MCM7/PPP1R10/…
GOCC_MIDBODY	GOCC_MIDBODY	203	0.341408	1.5054	0.00784984	0.0364838	0.0218838	4132	tags=31%, list=19%, signal=25%	KIF13A/MTCL1/SEPTIN6/MARK4/RAB8A/MITD1/ANXA11/RCC2/YPEL5/CPEB3/EXOC6/NAT10/RALB/EXOC2/SHCBP1/CHMP5/MYH10/AGBL5/KIF23/ARF6/RHOA/SAFB/BIRC5/JTB/CENPF/MPLKIP/CIAO2B/SEPTIN2/GDI1/SVIL/CHMP1B/CNTRL/GNL3/KLHL13/LAP3/CLIC4/ANLN/RAB11FIP3/MAP10/KIF3B/CCDC69/CHMP2A/PITPNM1/RDX/CDC42/GEM/ARL2BP/KIF14/HSP90B1/SEPTIN7/TSG101/RALA/PIN1/CHMP4B/TRIOBP/SSH1/CHMP4A/GNAI1/ASPM/RAN/CENPE/CEP44/EXOC5
GOCC_NUCLEAR_MEMBRANE	GOCC_NUCLEAR_MEMBRANE	298	0.31781	1.47292	0.00794899	0.0364838	0.0218838	3712	tags=25%, list=17%, signal=21%	INPP4A/PTGDS/SYNE1/PRICKLE1/PLCB1/ATP1B4/NRXN1/TMEM43/ALOX5AP/CCND1/CCNI/AKAP6/RNF6/ZMPSTE24/JPT1/NUTF2/TBC1D20/EPHA3/NUP42/GTPBP4/P2RX5/MATR3/SORT1/AEN/CLIC1/SLC30A1/DPY19L2/SUN1/ENO1/MINDY3/LBR/GLE1/TOR1B/DPY19L4/GRK5/CDK4/ARL6IP6/DNAJC1/P2RX1/DCTN5/RB1CC1/CCND2/YBX1/TRAPPC2B/NUP35/P2RX4/TOR1AIP1/IFFO1/NUP107/TRA2B/LTC4S/EMD/CNEP1R1/PUM2/STAU2/NEMP1/TMEM120A/TXNL4A/PLRG1/RNF13/HACD3/PHF20/NUP50…
GOCC_POSTSYNAPTIC_MEMBRANE	GOCC_POSTSYNAPTIC_MEMBRANE	267	-0.284995	-1.42863	0.00780711	0.0364838	0.0218838	1323	tags=15%, list=6%, signal=14%	CNTN1/ATP2B2/CHRNA9/KPNA2/GRIK3/GRIN3A/NSG1/GABRB1/KCND1/CNIH2/CHRNA7/ADCY1/FLRT3/SHANK2/GRIK5/SHISA9/LIN7A/CHRNA5/CLSTN2/GRIN2A/P2RY1/DGKB/SLITRK3/KCNB1/ARC/EFNB3/ADORA1/CHRM3/GABRA5/KCTD16/KCND3/CNTN2/GRIA3/CDH10/IL1RAPL1/GRIP1/CEL/DLG2/GABRB3
GOCC_INTRINSIC_COMPONENT_OF_ORGANELLE_MEMBRANE	GOCC_INTRINSIC_COMPONENT_OF_ORGANELLE_MEMBRANE	401	0.292491	1.40151	0.00824259	0.0373525	0.0224049	4669	tags=31%, list=21%, signal=25%	DHRS9/AGK/EXT1/STING1/BNIP3/MPC1/TMEM43/AMFR/SEC61A1/HLA-DRA/YIF1A/VOPP1/MFN2/ZMPSTE24/GALNT2/TBC1D20/P2RX5/HACD4/HLA-DPB1/ZFYVE27/ITM2B/SLC39A13/SUN1/LBR/ERGIC1/ATP2B1/MFN1/PGAP3/BCAP31/FAR1/SPIRE1/STX10/TAPBP/VAMP5/PEX11B/GHITM/EMC4/SCO1/PEX2/CD74/P2RX1/SFXN3/ESYT2/COX16/SELENOS/SYPL1/DPM3/HACD1/CANX/P2RX4/COQ2/SGPL1/BID/B4GAT1/RNF180/ELOVL1/ARL6IP1/HLA-DQB2/CHCHD10/ABHD17A/PDIA3/YIF1B/PEX11A/T…
GOCC_CYTOPLASMIC_MICROTUBULE	GOCC_CYTOPLASMIC_MICROTUBULE	74	0.432097	1.63319	0.00855518	0.0382844	0.0229639	3145	tags=31%, list=14%, signal=27%	NIN/BICD1/TMEM214/SRPRB/SPACA9/CLASP2/TUBA1C/MID1/DYNLT3/REEP1/TTC30B/TUBG1/DYNLT1/SELENOS/MAP10/GRAMD2B/CEP162/REEP3/DYNC2LI1/TPT1/MAPRE1/SAXO2/MAPRE2
GOCC_CORTICAL_CYTOSKELETON	GOCC_CORTICAL_CYTOSKELETON	107	0.403991	1.6185	0.00927421	0.0409897	0.0245866	3388	tags=34%, list=16%, signal=29%	CDH2/GSN/ERC2/COTL1/SLC4A1/EPB41L2/HCLS1/ACTB/WDR1/ACTN1/GYPC/CLDN5/MLPH/PPP1R9A/MYADM/UTRN/EZR/CAP1/CAPZB/MYH9/EEF1A1/COBL/ANLN/SNX9/CTTN/ACTN2/RDX/AKAP13/MAPRE1/CORO1A/SHROOM3/PLEKHH2/SPTAN1/DBNL/DMD/CAPN2
GOCC_PHAGOCYTIC_VESICLE	GOCC_PHAGOCYTIC_VESICLE	137	0.372804	1.56429	0.00949381	0.0414486	0.0248618	4131	tags=40%, list=19%, signal=33%	GSN/NCF2/ATP6V0B/CYBA/RAB11FIP5/RAB8A/RAB11FIP1/APPL1/ANXA11/KIF5B/RAB11B/APPL2/RAB8B/MPEG1/STXBP3/CTSS/ATP6V0C/TAPBP/SNAP23/ATP6V0A1/VIM/MCOLN1/RAB31/RAC2/NCF4/ZYX/VAMP8/VAMP3/RAB23/ITGB5/STX4/RAB9B/FLNB/LAMP1/VPS26B/SYT11/CDC42/PDIA3/CORO1A/RAB10/ZDHHC5/ATG5/ATP6V0D1/RAB32/HLA-G/HLA-E/RAB34/ATG14/NCF1/RAB5A/ITGAV/CALR/PGLYRP1/TLR9/HGS
GOCC_LUMENAL_SIDE_OF_ENDOPLASMIC_RETICULUM_MEMBRANE	GOCC_LUMENAL_SIDE_OF_ENDOPLASMIC_RETICULUM_MEMBRANE	26	0.562609	1.7376	0.00995519	0.0424281	0.0254494	4584	tags=58%, list=21%, signal=46%	HLA-DRA/HLA-DPB1/BCAP31/TAPBP/CD74/CANX/HLA-DQB2/HLA-G/HLA-E/HLA-DQB1/CALR/HLA-DRB1/PKD2/HLA-DPA1/HLA-DQA1
GOCC_BASAL_PART_OF_CELL	GOCC_BASAL_PART_OF_CELL	266	-0.281135	-1.40765	0.00983748	0.0424281	0.0254494	1831	tags=18%, list=8%, signal=17%	SLC22A6/KRT14/AQP1/ATP1B3/SLC16A10/MET/CA11/CALHM1/RAB17/PDPN/SLC4A7/LRRC7/MARVELD2/ATP2B2/FLOT1/CLDN1/SLC2A9/SLC7A5/HPGD/NKD2/CA9/CD1D/SLC3A2/GKN2/SLC40A1/LIN7A/EGFR/EPPK1/P2RY1/MSN/ENPP1/ERBB2/LDLR/B4GALT1/SLC7A8/PLPP3/TFRC/ADORA1/SLC1A5/CHRM3/SLC10A1/TRPC4/MTTP/AQP7/SLC4A4/CD38/SLC1A3/DLG2/AQP4
GOCC_TERTIARY_GRANULE	GOCC_TERTIARY_GRANULE	163	0.354009	1.524	0.0104658	0.0440795	0.02644	4679	tags=34%, list=22%, signal=27%	ASAH1/FCER1G/CD47/HBB/ATP8B4/QPCT/STX7/ILF2/CYBA/CTSD/YPEL5/ADAM10/DIAPH1/CYSTM1/ITGB2/LAMTOR3/FTH1/RHOA/STXBP3/CTSS/ATP6V0C/VAMP1/DSP/CD58/SNAP23/ATP6V0A1/ANO6/CD55/DYNLL1/LGALS3/VAMP8/STOM/AP2A2/LAMP1/CFP/PTPRN2/PPBP/ITGAX/CD300A/SPTAN1/DBNL/MGAM/DSC1/GSDMD/ATP6AP2/PGLYRP1/TIMP2/LTA4H/SVIP/PTPRB/CNN2/GOLGA7/NBEAL2/NRAS/ENPP4
GOCC_CIS_GOLGI_NETWORK	GOCC_CIS_GOLGI_NETWORK	58	0.479964	1.73586	0.0106986	0.0445359	0.0267137	3985	tags=33%, list=18%, signal=27%	KDELR3/GOLGA2/COG3/IFT20/COPZ2/KDELR1/CCN2/GOLGA5/TRAPPC6A/PHTF1/MPPE1/KDELR2/GOLIM4/LRPAP1/SCYL1/HLA-G/RAB29/TRIP11/AZIN2
GOCC_PROTEIN_DNA_COMPLEX	GOCC_PROTEIN_DNA_COMPLEX	189	0.324749	1.42573	0.0112765	0.0464021	0.0278331	6079	tags=42%, list=28%, signal=31%	MPHOSPH8/POLD2/CENPA/MAX/RPA3/ACTB/GLYR1/EYA1/JUND/NFYB/POT1/H3-3B/MACROH2A1/H3C8/H2AJ/H4C8/H2BC6/TRRAP/GTF2F2/RPA1/H3C7/EP400/H2BC5/MCM2/PARP1/CTNNB1/POLD4/H2AC11/NPM1/MCM3/H2AC6/NUPR1/MCM7/H2BC15/MCM5/MORF4L1/H3C2/H2AC15/H1-1/H2BC7/H1-5/H1-2/TERF2IP/H4C3/NFYC/FOS/NFE2L2/DMAP1/TREX1/KAT6B/ACD/H1-10/H2BC4/TBX5/H4C5/MCM4/NFE2/XRCC6/EPC1/H2AZ2/H1-0/ERCC3/H2BC9/MBTD1/H2AX/H2AC16/RPA2/CDC45/POLA1/GTF…
GOCC_LARGE_RIBOSOMAL_SUBUNIT	GOCC_LARGE_RIBOSOMAL_SUBUNIT	110	0.387628	1.56565	0.0117311	0.0477243	0.0286262	7169	tags=53%, list=33%, signal=36%	RPL3L/RPL22/MRPL18/RPL29/MRPL37/RPL3/RPL12/MRPL54/MRPL2/RPL13/MRPL10/MRPL4/MRPL23/MRPL43/RPL23/MRPL34/RPLP0P6/RPL18A/MRPL44/RPL37/MRPL12/RPL15/MRPL50/MRPL36/MRPL3/RPL19/MRPL32/RPL27A/RPL4/RPL36AL/MRPL17/MRPL19/RPL11/RPL28/RPL39/RPL8/MRPL27/RPLP1/UBA52/RPL35/MRPS18A/MRPL35/RPL13A/RPL7A/RPL18/MRPL47/RPLP2/MRPL9/RPL35A/MRPL38/RPL32/RPL26L1/RPL39L/RPL30/MRPL21/RPL36/RPL5/MRPL11
GOCC_LUMENAL_SIDE_OF_MEMBRANE	GOCC_LUMENAL_SIDE_OF_MEMBRANE	32	0.556268	1.78013	0.0120725	0.0485613	0.0291282	4584	tags=56%, list=21%, signal=44%	HLA-DRA/HLA-DPB1/HSPA8/BCAP31/DNAJC19/TAPBP/CD74/CANX/HLA-DQB2/CTSA/HLA-G/HLA-E/HLA-DQB1/CALR/HLA-DRB1/PKD2/HLA-DPA1/HLA-DQA1
GOCC_TRANSPORT_VESICLE_MEMBRANE	GOCC_TRANSPORT_VESICLE_MEMBRANE	198	0.336652	1.48289	0.0123761	0.0491162	0.029461	4607	tags=29%, list=21%, signal=23%	DGKI/GRIA1/CALM3/SEC31A/LRRK2/HLA-DRA/SEC13/RAB11FIP5/SYNPR/CA4/SEC24C/ZNRF1/HLA-DPB1/KLHL12/USO1/RAB11B/ATP2B1/TGFA/STX10/VAMP1/SEPTIN8/SEC16A/CD74/LMAN1/TMED2/SYPL1/DOC2A/SVOP/PEF1/SLC9B2/HLA-DQB2/TPRG1L/PTPRN2/SYT12/CLTC/TMEM163/SYNGR1/SCAMP1/BORCS5/SV2C/HLA-G/HLA-E/ITPR1/HLA-DQB1/TMEM30A/RAB5A/RASSF9/AP1S1/SPRED2/HLA-DRB1/UNC13C/SEC23A/LAMP5/HLA-DPA1/VTI1B/HLA-DQA1/SEC24A
GOCC_CELL_CORTEX	GOCC_CELL_CORTEX	305	0.300795	1.39984	0.0124848	0.0491162	0.029461	3399	tags=29%, list=16%, signal=25%	FGF1/CDH2/GSN/CTSZ/MYO5B/ERC2/FNBP1/SEPTIN6/COTL1/CAV1/FNBP1L/SLC4A1/PFN1/EPB41L2/RND3/HCLS1/EXOC6/CORO1C/TRAK1/ACTB/ADD3/WDR1/EXOC2/RHOBTB2/RHOB/ENO1/MYH10/CLASP2/CCN2/RHOBTB1/ACTN1/CLIC5/ARF6/CRIP2/GYPC/RHOA/C2CD5/TSC1/GUCY1B1/CLDN5/MLPH/PPP1R9A/FRY/MYADM/SPIRE1/FSCN1/UTRN/EZR/RIC8B/SEPTIN2/CAP1/SEPTIN8/PTK2/CAPZB/FERMT2/MYH9/RAC2/MYL9/EEF1A1/SEPTIN11/COBL/ANLN/SNX9/ENO2/CTTN/EXOC6B/EMD/FLNB/CT…
GOMF_ACTIN_BINDING	GOMF_ACTIN_BINDING	433	0.384597	1.8607	6.93325e-08	1.81998e-05	1.44503e-05	4373	tags=36%, list=20%, signal=29%	MICAL2/SYNE1/DIAPH3/CSRP3/CNN1/CTNNA1/MYOM2/ABLIM1/GSN/PDLIM5/LMOD3/ARPC4/MYO5B/LRRK2/TNNI3/NRAP/FLNC/SYNPO/MYOM1/STK38L/MYH7/PLS3/TAGLN/AIF1/SYNPO2L/COTL1/ARPC1B/ABLIM2/VASH1/MARCKSL1/ACTR3B/CAP2/P4HB/TPM1/ARPC1A/IMPACT/CXCR4/PFN1/S100A4/EPB41L2/HCLS1/CORO1C/DIAPH1/MYH6/PHACTR2/ADD3/WDR1/TMOD2/WASF2/MYO18B/PALLD/PARVA/MYH10/CNN3/ACTN1/MYH7B/LIMCH1/YWHAH/PDLIM1/MYOZ3/EVL/MYO5C/MLPH/PPP1R9A/SPIRE1…
GOMF_PASSIVE_TRANSMEMBRANE_TRANSPORTER_ACTIVITY	GOMF_PASSIVE_TRANSMEMBRANE_TRANSPORTER_ACTIVITY	462	-0.337936	-1.80284	4.67934e-08	1.81998e-05	1.44503e-05	2418	tags=20%, list=11%, signal=18%	GABRR1/PEX5L/CLCNKB/CCDC51/BEST1/KCNN3/KCNJ11/KCNIP3/AQP5/CNGA1/KCNC1/ANO9/STEAP1/RYR2/KCNJ9/KCNH7/SCN3A/GABRE/AQP1/CLCA1/SHROOM2/CALHM1/KCNK15/TOMM40/KCNA1/KCNA6/TSPOAP1/TRPC3/PDPN/ANXA9/SCN1A/TRPV3/SCNN1G/CHRNA9/KCNMB1/LRRC55/GRIK3/KCNA2/GRIN3A/GABRB1/TTYH3/TMC5/KCND1/TTYH2/CHRNA7/SLC17A3/ASIC1/GRIK5/GJA4/SLC26A9/KCNH2/GJA10/CALHM4/CACNA1H/KCNK1/TMEM37/KCNE1/CATSPER2/CHRNA5/LRRC8A/CLCN5/KCNH8/G…
GOMF_EXTRACELLULAR_MATRIX_STRUCTURAL_CONSTITUENT	GOMF_EXTRACELLULAR_MATRIX_STRUCTURAL_CONSTITUENT	170	0.497367	2.17083	1.15687e-07	2.02452e-05	1.60744e-05	3263	tags=41%, list=15%, signal=35%	COLQ/COL21A1/ASPN/SRPX/COL12A1/BGN/HAPLN1/DCN/LTBP1/COL8A2/MFAP4/ACAN/COL6A3/PXDN/DPT/COMP/COL4A2/COL9A2/CTHRC1/LTBP2/COL5A2/CCN1/COL15A1/VCAN/VWF/SPARC/COL5A1/MFGE8/LAMB1/FBLN5/FMOD/SRPX2/COL16A1/AEBP1/PCOLCE/COL1A2/TGFBI/TINAGL1/COL18A1/HSPG2/PRELP/EFEMP2/THBS1/FRAS1/LAMB2/FBLN1/FGL2/VTN/COL4A1/EDIL3/PODN/COL3A1/LUM/MXRA5/LAMA2/COL1A1/AGRN/LAMB4/MATN2/IGFBP7/COL8A1/SPON1/THBS2/MGP/THBS3/LAMA4/C…
GOMF_GTPASE_BINDING	GOMF_GTPASE_BINDING	296	0.420242	1.96942	2.25106e-07	2.95451e-05	2.34584e-05	4297	tags=36%, list=20%, signal=30%	DIAPH3/PLCE1/RAPGEF4/BICD1/BNIP3/YBX3/IFT20/ARHGAP1/MYO5B/LRRK2/CIB1/PICALM/NCF2/FARP1/SYTL2/RAB11FIP5/ADCYAP1R1/RAB8A/STOML2/CAV1/IPO8/RAB11FIP1/DENND5A/ARHGDIB/NUTF2/TBC1D20/FNBP1L/FGD1/PFN1/LSM2/RASGRP3/RCC2/DENND1B/CORO1C/DIAPH1/EXOC2/RANBP17/TMEM127/ENO1/ALS2/ROCK1/GNB2/DAPK3/GDI2/BIRC5/CYRIA/GNB1/MLPH/ATP6AP1/OPTN/GDI1/GOLGA5/CDC42EP5/FGD6/GOLGA4/RABGGTB/YBX1/NGFR/RAB11FIP3/KIF3A/KIF3B/CYRI…
GOMF_GATED_CHANNEL_ACTIVITY	GOMF_GATED_CHANNEL_ACTIVITY	332	-0.352205	-1.81349	1.11468e-06	0.000117042	9.29293e-05	2418	tags=22%, list=11%, signal=20%	GABRR1/PEX5L/CLCNKB/CCDC51/BEST1/KCNN3/KCNJ11/KCNIP3/CNGA1/KCNC1/ANO9/RYR2/KCNJ9/KCNH7/SCN3A/GABRE/AQP1/CLCA1/SHROOM2/CALHM1/KCNK15/KCNA1/KCNA6/TSPOAP1/SCN1A/SCNN1G/CHRNA9/KCNMB1/LRRC55/GRIK3/KCNA2/GRIN3A/GABRB1/TTYH3/TMC5/KCND1/TTYH2/CHRNA7/SLC17A3/ASIC1/GRIK5/KCNH2/CACNA1H/KCNK1/TMEM37/KCNE1/CATSPER2/CHRNA5/CLCN5/KCNH8/GRIN2A/SCN1B/CYBB/KCNB1/ASIC4/KCNS1/SCNN1A/CACNA2D3/KCNJ3/GABRA5/KCNQ5/CACNA…
GOMF_GUANYL_NUCLEOTIDE_BINDING	GOMF_GUANYL_NUCLEOTIDE_BINDING	381	0.364371	1.74822	4.94933e-06	0.000433066	0.000343848	4000	tags=32%, list=18%, signal=27%	RASL11B/EHD3/NIN/STING1/NME1/ARF1/LRRK2/SRPRB/GIMAP2/ARF5/SEPTIN6/AK4/HSP90AB1/RRAD/RAB8A/ARL4A/GIMAP4/RERGL/PDE5A/MFN2/IFI44L/RND3/GTPBP4/RAB28/GBP4/GNL3L/OPA1/GNAS/RALB/TRIM23/RHOBTB2/RHOB/RANBP17/RAB11B/GLUD1/ARL1/GFM2/SRPRA/GIMAP6/RHOBTB1/TUBA1C/ARF6/RHOA/RAB8B/RRAS/RAB4A/MFN1/HBS1L/TUBB6/HRAS/GUCY1B1/RABL2A/NUDT16/EIF2S3/TUBD1/SEPTIN2/TUBG1/RAB13/NKIRAS2/SEPTIN8/EEF1A2/RAB40B/GUCY1A1/RAB40C/…
GOMF_VOLTAGE_GATED_CATION_CHANNEL_ACTIVITY	GOMF_VOLTAGE_GATED_CATION_CHANNEL_ACTIVITY	139	-0.434169	-2.00727	7.22048e-06	0.000541536	0.000429971	1883	tags=22%, list=9%, signal=20%	KCNJ9/KCNH7/CALHM1/KCNA1/KCNA6/TSPOAP1/LRRC55/KCNA2/GRIN3A/KCND1/KCNH2/CACNA1H/KCNK1/KCNE1/KCNH8/GRIN2A/KCNB1/KCNS1/CACNA2D3/KCNJ3/KCNQ5/CACNA2D2/KCND3/CACNB2/HVCN1/KCNJ5/CACNA1D/KCNN2/HCN4/CACNA1G
GOMF_VOLTAGE_GATED_CHANNEL_ACTIVITY	GOMF_VOLTAGE_GATED_CHANNEL_ACTIVITY	198	-0.384351	-1.85836	8.85788e-06	0.000581299	0.000461542	1883	tags=20%, list=9%, signal=19%	KCNJ9/KCNH7/SCN3A/CALHM1/KCNK15/KCNA1/KCNA6/TSPOAP1/SCN1A/LRRC55/KCNA2/GRIN3A/KCND1/SLC17A3/KCNH2/CACNA1H/KCNK1/TMEM37/KCNE1/CATSPER2/CLCN5/KCNH8/GRIN2A/SCN1B/CYBB/KCNB1/KCNS1/CACNA2D3/KCNJ3/KCNQ5/CACNA2D2/SCN10A/KCND3/CACNB2/HVCN1/KCNJ5/CACNA1D/KCNN2/HCN4/CACNA1G
GOMF_CADHERIN_BINDING	GOMF_CADHERIN_BINDING	333	0.375605	1.77978	1.15422e-05	0.000673297	0.000534588	4360	tags=38%, list=20%, signal=31%	CDH2/GOLGA2/DIAPH3/GOLGA3/CTNNA1/CTNND2/PTPRM/PDLIM5/LRRC59/ARHGAP1/YKT6/PICALM/CD46/HSP90AB1/SNX5/LRRFIP1/PI4KA/BSG/FNBP1L/PFN1/KIF5B/PPP1CA/PROM1/NOP56/CLIC1/YWHAZ/USO1/AHNAK/WASF2/RAB11B/ENO1/HSPA8/PARVA/CHMP5/RPL29/CNN3/HDLBP/EPS15/BAG3/STK38/PDLIM1/PFKP/ARGLU1/SERBP1/TRIM29/EIF2S3/PPFIBP1/FSCN1/EZR/PTPN11/SEPTIN2/H3C8/PCMT1/VASP/DNAJB1/PCBP1/CAPZB/ZC3H15/ESYT2/TAGLN2/MYH9/LARP1/COBLL1/CBL/AN…
GOMF_CATION_CHANNEL_ACTIVITY	GOMF_CATION_CHANNEL_ACTIVITY	322	-0.332769	-1.71213	1.67333e-05	0.000798633	0.000634103	1883	tags=20%, list=9%, signal=19%	PEX5L/CCDC51/KCNN3/KCNJ11/KCNIP3/CNGA1/KCNC1/RYR2/KCNJ9/KCNH7/SCN3A/AQP1/SHROOM2/CALHM1/KCNK15/KCNA1/KCNA6/TSPOAP1/TRPC3/ANXA9/SCN1A/TRPV3/SCNN1G/CHRNA9/KCNMB1/LRRC55/GRIK3/KCNA2/GRIN3A/KCND1/CHRNA7/ASIC1/GRIK5/KCNH2/CALHM4/CACNA1H/KCNK1/TMEM37/KCNE1/CATSPER2/CHRNA5/KCNH8/GRIN2A/SCN1B/KCNB1/ASIC4/GPM6A/KCNS1/SCNN1A/CACNA2D3/KCNJ3/TRPC4/KCNQ5/CACNA2D2/SCN10A/KCND3/GRIA3/TMEM38B/MCOLN3/CACNB2/HVCN1…
GOMF_METAL_ION_TRANSMEMBRANE_TRANSPORTER_ACTIVITY	GOMF_METAL_ION_TRANSMEMBRANE_TRANSPORTER_ACTIVITY	422	-0.314718	-1.66801	1.63384e-05	0.000798633	0.000634103	1905	tags=18%, list=9%, signal=17%	SLC6A12/KCNJ9/KCNH7/SCN3A/SLC9A6/AQP1/SLC5A1/SHROOM2/CALHM1/KCNK15/KCNA1/KCNA6/TSPOAP1/NIPAL4/TRPC3/ANXA9/SCN1A/SLC17A2/SLC4A7/SLC12A5/TRPV3/SLC39A1/SLC28A3/SLC13A4/SLC30A10/ATP2B2/SCNN1G/CHRNA9/KCNMB1/LRRC55/GRIK3/KCNA2/GRIN3A/SLC39A4/KCND1/CHRNA7/SLC17A3/ASIC1/GRIK5/KCNH2/SLC20A1/CACNA1H/SLC9A7/SLC3A2/KCNK1/TMEM37/KCNE1/CATSPER2/SLC40A1/NIPAL1/KCNH8/GRIN2A/SLC30A3/SCN1B/KCNB1/ASIC4/GPM6A/SLC9A9…
GOMF_ACTIN_FILAMENT_BINDING	GOMF_ACTIN_FILAMENT_BINDING	215	0.401253	1.80619	4.47e-05	0.00195563	0.00155274	3781	tags=34%, list=17%, signal=28%	SYNE1/CTNNA1/MYOM2/ABLIM1/GSN/ARPC4/MYO5B/TNNI3/NRAP/FLNC/MYOM1/MYH7/PLS3/TAGLN/AIF1/COTL1/ARPC1B/ABLIM2/MARCKSL1/ACTR3B/TPM1/ARPC1A/HCLS1/CORO1C/MYH6/ADD3/WDR1/MYH10/ACTN1/MYH7B/MYO5C/PPP1R9A/FSCN1/NEBL/UTRN/EZR/UXT/SVIL/PICK1/CFL2/CAPZB/CFL1/FERMT2/MYH9/TNNC1/MYH11/CTTN/FLNB/GAS7/MYO1F/FHOD3/CTNNAL1/ACTN2/LCP1/MYO1D/TTN/FMNL3/ARPC3/IQGAP3/CORO1A/SHROOM3/MARCKS/SPTAN1/DBNL/DMD/PANX1/TRIOBP/FERMT…
GOMF_TRANSMEMBRANE_TRANSPORTER_BINDING	GOMF_TRANSMEMBRANE_TRANSPORTER_BINDING	125	0.462988	1.93661	5.77953e-05	0.00233404	0.00185319	3836	tags=38%, list=18%, signal=32%	CALM3/CALM2/LRRC52/PACS1/TSPO/LRRK2/FHL1/CRBN/CIB1/KCNIP2/AKAP6/HSP90AB1/CAV1/ID2/FGF12/AP2M1/LYN/DIAPH1/SLC8A1/YWHAZ/FKBP1A/KCNAB1/ACTN1/STAC/ABCC9/YWHAH/CALM1/SCN5A/GOPC/KCNE3/BAG2/SCN4B/VDAC1/CTNNB1/ACTN2/FYN/TCAP/KCNQ1/KCNIP1/DLG1/PANX1/KCNE4/PKP2/CAMK2D/USP10/FKBP1B/SCN3B/PYCARD
GOMF_MONOSACCHARIDE_BINDING	GOMF_MONOSACCHARIDE_BINDING	69	0.530842	2.0092	8.3388e-05	0.00291858	0.00231731	3470	tags=43%, list=16%, signal=37%	HK1/P4HA1/EGLN3/COLEC11/BSG/P4HA2/ENG/COLEC10/CLEC4A/MRC1/PFKP/HK2/P3H1/LMAN2/LMAN1/GPI/MANBA/TALDO1/GYS1/PFKM/GNPNAT1/ALKBH3/SLC2A8/P3H3/CLN5/OGFOD1/DPM1/P3H2/OGFOD3/SELP
GOMF_OLFACTORY_RECEPTOR_ACTIVITY	GOMF_OLFACTORY_RECEPTOR_ACTIVITY	86	-0.465893	-1.97969	7.93252e-05	0.00291858	0.00231731	8517	tags=85%, list=39%, signal=52%	OR2K2/OR1J4/OR7C2/OR2C3/OR2B3/OR1E3/OR3A3/OR1A2/OR10J1/OR2B6/OR4D1/OR11A1/OR5K1/OR2F2/OR10H1/OR3A2/OR1J2/OR13C4/OR7E24/OR2H1/OR5V1/OR7A17/OR52D1/OR8G2P/OR6B1/OR2L13/OR2L2/OR2M4/OR8G1/OR10H3/OR5J2/OR8D1/OR1C1/OR51B2/OR1D2/OR10A3/OR2C1/OR10H2/OR14J1/OR2W1/OR51E2/OR3A1/OR10A4/OR7D2/OR51I2/OR8D2/OR1G1/OR6A2/OR5L2/OR2B2/OR12D3/OR51B6/OR7A10/OR5I1/OR51M1/OR1E1/OR9A1P/OR1A1/OR4D2/OR10A5/OR51I1/OR5P2/OR7…
GOMF_SODIUM_CHANNEL_ACTIVITY	GOMF_SODIUM_CHANNEL_ACTIVITY	46	-0.572638	-2.11541	0.000127431	0.00393536	0.00312461	1867	tags=33%, list=9%, signal=30%	SCN3A/SHROOM2/SCN1A/SCNN1G/GRIK3/ASIC1/GRIK5/CACNA1H/KCNK1/SCN1B/ASIC4/SCNN1A/SCN10A/HCN4/CACNA1G
GOMF_LIGAND_GATED_ION_CHANNEL_ACTIVITY	GOMF_LIGAND_GATED_ION_CHANNEL_ACTIVITY	140	-0.407872	-1.89223	0.000122169	0.00393536	0.00312461	2418	tags=25%, list=11%, signal=22%	CNGB3/GABRR1/PEX5L/CCDC51/KCNN3/KCNJ11/CNGA1/RYR2/KCNJ9/KCNH7/GABRE/AQP1/SHROOM2/SCNN1G/CHRNA9/GRIK3/GRIN3A/GABRB1/CHRNA7/ASIC1/GRIK5/KCNH2/KCNK1/CHRNA5/GRIN2A/ASIC4/SCNN1A/KCNJ3/GABRA5/GRIA3/MCOLN3/KCNJ5/GABRB3/KCNN2/HCN4
GOMF_STRUCTURAL_CONSTITUENT_OF_RIBOSOME	GOMF_STRUCTURAL_CONSTITUENT_OF_RIBOSOME	159	0.410268	1.77832	0.000245867	0.00717112	0.00569376	7830	tags=59%, list=36%, signal=38%	RPL3L/MRPS6/RPL22/MRPL18/RPL29/MRPL37/RPL3/RPL12/MRPL54/RPS20/MRPL2/RPSA/RPS6/RPS23/MRPS18B/RPL13/MRPS16/SRBD1/RPS5/MRPL10/MRPL4/MRPL23/MRPL43/MRPS18C/RPL23/MRPL34/RPLP0P6/RPL18A/MRPL44/RPL37/MRPL12/RPS7/RPL15/RPS4X/RPS27L/RPS16/RPS12/MRPL36/MRPL3/RPS15A/RPL19/RPS13/MRPL32/RPL27A/RPS8/RPS14/RPL4/RPL36AL/RPS3/MRPL17/MRPL19/RPS18/RPL11/RPS2/RPL28/RPL39/RPL8/MRPL27/RPLP1/UBA52/RPL35/MRPS18A/MRPL35/I…
GOMF_VOLTAGE_GATED_CALCIUM_CHANNEL_ACTIVITY	GOMF_VOLTAGE_GATED_CALCIUM_CHANNEL_ACTIVITY	44	-0.550036	-2.03073	0.000413923	0.0114374	0.00908109	1681	tags=18%, list=8%, signal=17%	CALHM1/TSPOAP1/CACNA1H/CACNA2D3/CACNA2D2/CACNB2/CACNA1D/CACNA1G
GOMF_CALCIUM_DEPENDENT_PROTEIN_BINDING	GOMF_CALCIUM_DEPENDENT_PROTEIN_BINDING	79	0.48572	1.89402	0.000549889	0.0144346	0.0114608	3470	tags=34%, list=16%, signal=29%	CALM3/SEC31A/CALM2/S100A8/TNNI3/MASP1/RBM22/VPS37C/ANXA11/VLDLR/S100A12/S100A4/SLC9A1/SPACA9/CHP1/CALM1/TNNC1/S100A11/CASQ2/PEF1/MYO1D/ANXA7/TNNT3/ANXA4/TSG101/ATP2B4/SELP
GOMF_MOLECULAR_FUNCTION_INHIBITOR_ACTIVITY	GOMF_MOLECULAR_FUNCTION_INHIBITOR_ACTIVITY	58	0.522035	1.90567	0.00063354	0.0144612	0.011482	3892	tags=45%, list=18%, signal=37%	CALM2/PLN/TNNI3/CAV1/ID2/KCNMB2/SLC30A1/FKBP1A/PACSIN3/ID1/TSC1/CALM1/ENSA/SMAD7/ID3/TRAPPC2B/FNIP1/SMAD6/ID4/ATP5IF1/CAMK2D/ITPR1/NEDD4/FKBP1B/SCN3B/LYAR
GOMF_LIGAND_GATED_CATION_CHANNEL_ACTIVITY	GOMF_LIGAND_GATED_CATION_CHANNEL_ACTIVITY	111	-0.401771	-1.78028	0.000600938	0.0144612	0.011482	2388	tags=27%, list=11%, signal=24%	CNGB3/PEX5L/CCDC51/KCNN3/KCNJ11/CNGA1/RYR2/KCNJ9/KCNH7/AQP1/SHROOM2/SCNN1G/CHRNA9/GRIK3/GRIN3A/CHRNA7/ASIC1/GRIK5/KCNH2/KCNK1/CHRNA5/GRIN2A/ASIC4/SCNN1A/KCNJ3/GRIA3/MCOLN3/KCNJ5/KCNN2/HCN4
GOMF_GTPASE_ACTIVITY	GOMF_GTPASE_ACTIVITY	317	0.334089	1.5735	0.000606715	0.0144612	0.011482	4100	tags=33%, list=19%, signal=27%	RASL11B/ARF1/LRRK2/ARF5/RGS18/SEPTIN6/RRAD/RAB8A/ARL4A/RERGL/MFN2/ARHGDIB/RND3/GTPBP4/RAB28/GBP4/OPA1/GNAS/RALB/TRIM23/RHOBTB2/RHOB/RAB11B/ARL1/GFM2/SRPRA/RHOBTB1/TUBA1C/GNB2/ARF6/RHOA/RAB8B/RRAS/RAB4A/MFN1/HBS1L/TUBB6/HRAS/RABL2A/GNB1/EIF2S3/TUBD1/SEPTIN2/TUBG1/RAB13/NKIRAS2/SEPTIN8/EEF1A2/RAB40B/GNG11/RAB40C/IFT27/GNA13/RGS5/ARF4/GNAZ/RAB31/RAC2/EEF1A1/SEPTIN11/GNA11/RGS4/RAP1B/ARF3/MRAS/RAB23/…
GOMF_PHOSPHATIDYLINOSITOL_BINDING	GOMF_PHOSPHATIDYLINOSITOL_BINDING	265	0.341231	1.58397	0.000957381	0.0209427	0.0166282	4522	tags=36%, list=21%, signal=29%	GAB2/PLCB1/PHLDA1/PLEKHB2/LAPTM4B/GSN/OSBPL2/WIPI1/FZD7/PICALM/SYTL2/SNX7/SNX5/MITD1/FCGR3B/APPL1/KCNJ2/PFN1/SLC9A1/PLEKHA5/DENND1B/LDLRAP1/AKT1/SNX4/APPL2/OGT/SNX17/FCHO2/PXDC1/RUBCN/SVIL/SH3YL1/RNF34/PFN2/WDR45/SNX6/PITPNA/ESYT2/FERMT2/SNX16/GSDME/NCF4/SNX9/MPPE1/SNX30/PITPNB/SBF2/ZFYVE16/PLEKHF2/PITPNM1/GOLPH3/TPCN1/ACTN2/GAP43/SNX31/KRIT1/THY1/FCHSD2/PXK/ARHGAP9/ARHGAP33/SNX13/OSBPL8/KCNQ1/DE…
GOMF_INTEGRIN_BINDING	GOMF_INTEGRIN_BINDING	156	0.388743	1.67802	0.00104278	0.0218983	0.0173869	4075	tags=43%, list=19%, signal=35%	FGF1/ITGA5/JAM3/JAM2/ITGA9/CXCL12/P4HB/LYN/COMP/FAP/JAML/ADAM10/CCN1/VWF/ITGB2/COL5A1/PTN/MFGE8/LAMB1/FRMD5/FBLN5/CD81/CCN2/ACTN1/COL16A1/ESM1/TGFBI/ADAM22/UTRN/THBS1/PTK2/LAMB2/FBLN1/ITGA8/FERMT2/VTN/MYH9/EDIL3/COL3A1/ITGAL/VCAM1/ICAM3/ITGB5/KDR/THBS4/ACTN2/LCP1/ECM2/ADAM9/FGF2/THY1/ANXA7/CD9/ITGAX/ITGA6/ICAM2/HMGB1/CD151/CDH17/COL4A3/FERMT1/ITGA7/FN1/ITGAV/CALR/FBN1/ITGA1
GOMF_PHOSPHOLIPID_BINDING	GOMF_PHOSPHOLIPID_BINDING	457	0.305801	1.48999	0.00122602	0.0247563	0.0196561	4522	tags=33%, list=21%, signal=27%	GAB2/PLCB1/PHLDA1/PLEKHB2/LAPTM4B/GSN/OSBPL2/WIPI1/FZD7/PICALM/SYTL2/SNX7/GAS6/SNX5/STOML2/MITD1/FCGR3B/APPL1/ANXA11/SGIP1/KCNJ2/PREX1/PFN1/SLC9A1/PLEKHA5/DENND1B/PAFAH2/LDLRAP1/CAVIN2/OPA1/AKT1/TPP1/MFGE8/HSPA8/SNX4/GLE1/APPL2/OGT/PACSIN3/SNX17/GRK5/LPAR4/C2CD5/SYT15/FCHO2/CPNE2/PXDC1/RUBCN/SVIL/SH3YL1/BAIAP2L2/RNF34/THBS1/PICK1/PFN2/WDR45/SNX6/PITPNA/ESYT2/FERMT2/SNX16/CD300LF/GSDME/OPHN1/VDAC1…
GOMF_MOLECULAR_ADAPTOR_ACTIVITY	GOMF_MOLECULAR_ADAPTOR_ACTIVITY	368	0.321762	1.53674	0.00132682	0.0257994	0.0204843	4050	tags=29%, list=19%, signal=24%	SORBS2/SYNE1/GAB2/BICD1/AMFR/FBXW7/GRIP2/ARPC4/YKT6/LRRK2/SGTA/STX7/COL8A2/CIB1/SEPTIN6/AKAP6/EIF4G1/GAS6/CAV1/WWC3/SOCS2/AP2M1/SLC4A1/SLC9A1/DLGAP4/LDLRAP1/AP2S1/CRADD/MMS19/KLHDC1/SUN1/HSPA8/LAMTOR3/GNB2/CAV2/CRK/GNB1/COL1A2/ISCU/MLPH/NAPG/COX15/OBSL1/FSCN1/STX10/DLGAP1/MAGI1/OPTN/PTPN11/SEPTIN2/VAMP1/G3BP2/SEPTIN8/SNAP23/FEM1B/SORBS1/RB1CC1/MYH9/KLF4/SEPTIN11/IRS1/STX1B/SH2B3/EPB41L3/VAMP8/TRI…
GOMF_ISOMERASE_ACTIVITY	GOMF_ISOMERASE_ACTIVITY	157	0.380766	1.64376	0.00145104	0.027207	0.0216019	3982	tags=32%, list=18%, signal=26%	DHRS9/PTGDS/PBLD/PGAM1/PPIB/FKBP2/P4HB/PPIC/ENOX1/MIF/PDIA5/PDIA4/CYP2J2/PPID/CRELD2/MCEE/HPGDS/FKBP1A/FKBP11/PPIL3/GLCE/GFUS/PUS10/AIP/RPE/PTGES3/PUS3/ECH1/GPI/PDIA6/TOP2A/PGAM2/PUS7/TRUB1/PDIA3/ERP27/PMM2/ENOPH1/FKBP9/GLRX2/QSOX2/PIN1/HSPD1/FKBP7/GSTZ1/IDI1/FKBP1B/FKBP10/CRELD1/L3HYPDH
GOMF_POTASSIUM_CHANNEL_ACTIVITY	GOMF_POTASSIUM_CHANNEL_ACTIVITY	118	-0.366453	-1.62441	0.00186617	0.0336184	0.0266925	2356	tags=25%, list=11%, signal=23%	CCDC51/KCNN3/KCNJ11/KCNIP3/KCNC1/KCNJ9/KCNH7/AQP1/KCNK15/KCNA1/KCNA6/KCNMB1/LRRC55/GRIK3/KCNA2/KCND1/GRIK5/KCNH2/KCNK1/KCNE1/KCNH8/KCNB1/KCNS1/KCNJ3/KCNQ5/KCND3/TMEM38B/KCNJ5/KCNN2/HCN4
GOMF_SODIUM_ION_TRANSMEMBRANE_TRANSPORTER_ACTIVITY	GOMF_SODIUM_ION_TRANSMEMBRANE_TRANSPORTER_ACTIVITY	148	-0.348098	-1.61199	0.00192105	0.0336184	0.0266925	1905	tags=20%, list=9%, signal=19%	SLC6A12/SCN3A/SLC9A6/SLC5A1/SHROOM2/SCN1A/SLC17A2/SLC4A7/SLC28A3/SLC13A4/SCNN1G/GRIK3/SLC17A3/ASIC1/GRIK5/SLC20A1/CACNA1H/SLC9A7/SLC3A2/KCNK1/SCN1B/ASIC4/SLC9A9/SCNN1A/SLC10A1/SCN10A/SLC4A4/SLC1A3/HCN4/CACNA1G
GOMF_UBIQUITIN_LIKE_PROTEIN_LIGASE_BINDING	GOMF_UBIQUITIN_LIKE_PROTEIN_LIGASE_BINDING	309	0.319292	1.49754	0.00208921	0.0353818	0.0280926	6603	tags=46%, list=30%, signal=32%	STING1/LAPTM4B/FBXW7/SLC25A5/PRKAR1A/FATE1/GABARAPL2/HSP90AB1/MFN2/UBE2D1/LAPTM5/CXCR4/CKB/LYN/SPOP/FOXO1/ERBB3/RALB/YWHAZ/CEBPB/SUMO3/HSPA8/TRIB2/CDKN1A/CASP8/CCT2/CRK/TMBIM6/RELA/MID1/ATP6V0C/SCN5A/GRIK2/FZD6/RBX1/DLG3/SMAD7/RNF34/EIF4E2/TXNIP/BAG2/CBS/HLTF/NGFR/UBB/UBC/TNK2/SNX9/UBE2C/GPI/SMAD6/UBE2J1/RB1/BID/UBE2D4/FBXO7/TOLLIP/HSP90AA1/SYT11/SLF2/DNAJA1/MOAP1/RPL23/UCHL1/ZNF675/FZD4/DERL1/PY…
GOMF_NUCLEAR_RECEPTOR_ACTIVITY	GOMF_NUCLEAR_RECEPTOR_ACTIVITY	51	-0.47649	-1.8302	0.00244941	0.0394533	0.0313254	1828	tags=31%, list=8%, signal=29%	NR4A2/RXRB/RORC/RARA/NR2E1/NKX3-1/STAT3/NR1H3/SREBF1/NR4A1/NR2F1/PPARD/NR3C2/NR4A3/AR/RORB
GOMF_COLLAGEN_BINDING	GOMF_COLLAGEN_BINDING	68	0.474509	1.79616	0.00247992	0.0394533	0.0313254	2211	tags=38%, list=10%, signal=34%	ASPN/PDGFA/CTSB/DCN/CTSK/PPIB/P3H4/COMP/VWF/SPARC/SERPINH1/CRTAP/PCOLCE2/COCH/AEBP1/PCOLCE/DDR2/CTSS/TGFBI/P3H1/LOX/SMAD7/THBS1/PODN/LUM/SPARCL1
GOMF_EXTRACELLULAR_MATRIX_STRUCTURAL_CONSTITUENT_CONFERRING_TENSILE_STRENGTH	GOMF_EXTRACELLULAR_MATRIX_STRUCTURAL_CONSTITUENT_CONFERRING_TENSILE_STRENGTH	41	0.551152	1.8939	0.00260783	0.040268	0.0319722	3771	tags=49%, list=17%, signal=40%	COL21A1/COL12A1/COL8A2/COL6A3/COL4A2/COL9A2/COL5A2/COL15A1/COL5A1/COL16A1/COL1A2/COL18A1/COL4A1/COL3A1/COL1A1/COL8A1/COL11A1/COL14A1/COL4A3/COL13A1
GOMF_DISORDERED_DOMAIN_SPECIFIC_BINDING	GOMF_DISORDERED_DOMAIN_SPECIFIC_BINDING	33	0.576606	1.89164	0.0029817	0.0411945	0.0327078	3216	tags=48%, list=15%, signal=41%	CALM3/CALM2/HSPA2/HSP90AB1/AP2M1/CALM1/EZR/BCL2L2/RRM1/RB1/AP2A2/CTNNB1/DFFB/HSP90AA1/FYN/CLTC
GOMF_SULFOTRANSFERASE_ACTIVITY	GOMF_SULFOTRANSFERASE_ACTIVITY	48	-0.487423	-1.83472	0.00289627	0.0411945	0.0327078	6149	tags=54%, list=28%, signal=39%	SULT2A1/HS3ST3B1/NDST4/HS3ST3A1/SULT4A1/HS3ST1/CHST9/HS2ST1/NDST3/HS3ST4/SULT1A2/CHST12/HS6ST3/CHST1/CHST7/HS6ST1/HS3ST2/HS3ST5/CHST2/HS6ST2/TPST2/GAL3ST1/CHST4/CHST3/UST/GAL3ST3
GOMF_RIBONUCLEOPROTEIN_COMPLEX_BINDING	GOMF_RIBONUCLEOPROTEIN_COMPLEX_BINDING	149	0.375531	1.61969	0.00287682	0.0411945	0.0327078	6454	tags=52%, list=30%, signal=37%	LETMD1/YBX3/NME1/SEC61A1/RBM3/RPN2/IMPACT/UNG/SRP72/CPEB3/PPP1CA/PRPF6/CPEB2/EIF4B/PQBP1/SEC61G/EIF2S1/SRPRA/NAA10/SERBP1/PRPF31/IFIH1/DHX9/RPSA/LARP1/PRMT5/RICTOR/DDX3X/BOP1/SNRPB/EEFSEC/NPM1/EEF2/STAU2/EIF6/OXA1L/DERL1/NEMF/ETF1/EIF2A/GTPBP6/EIF5A/EIF5A2/EZH2/ABCE1/NOPCHAP1/PRMT7/FMR1/LTN1/XPO5/NMD3/TIMM50/RNASEL/SBDS/EIF1/CCDC47/YTHDF3/SRP9/MTOR/EIF3K/SRP68/C1QBP/SNRPA/TMCO1/NOMO2/MTRES1/RPLP1…
GOMF_CALCIUM_ION_TRANSMEMBRANE_TRANSPORTER_ACTIVITY	GOMF_CALCIUM_ION_TRANSMEMBRANE_TRANSPORTER_ACTIVITY	133	-0.354423	-1.61815	0.00291081	0.0411945	0.0327078	1681	tags=17%, list=8%, signal=15%	CALHM1/TSPOAP1/TRPC3/ANXA9/TRPV3/ATP2B2/CHRNA9/GRIN3A/CHRNA7/CACNA1H/SLC3A2/TMEM37/CATSPER2/GRIN2A/GPM6A/CACNA2D3/TRPC4/CACNA2D2/MCOLN3/CACNB2/CACNA1D/CACNA1G
GOMF_MHC_PROTEIN_COMPLEX_BINDING	GOMF_MHC_PROTEIN_COMPLEX_BINDING	32	0.572137	1.85698	0.00312395	0.0420532	0.0333896	4911	tags=59%, list=23%, signal=46%	HLA-DRA/HLA-DMA/HSP90AB1/ANXA11/HLA-DPB1/HLA-DMB/HSPA8/CD81/CD74/CYRIB/KLRD1/HLA-DQB2/HSP90AA1/HLA-DQB1/HLA-DRB1/HLA-DPA1/HLA-DQA1/TAPBPL/LILRB1
GOMF_TRANSLATION_FACTOR_ACTIVITY_RNA_BINDING	GOMF_TRANSLATION_FACTOR_ACTIVITY_RNA_BINDING	84	0.436685	1.72097	0.00327137	0.0429367	0.0340911	5263	tags=48%, list=24%, signal=36%	EIF3I/EIF3D/EIF4G1/CPEB3/CPEB2/EIF4E3/EIF4B/EIF2S1/GFM2/HBS1L/EIF2S3/EEF1A2/EIF4E2/MTRF1/EEF1A1/EIF3L/EEF1B2/EEFSEC/EEF2/EIF3H/EIF4A2/EIF6/AGO2/EIF3G/EIF3A/EIF5/ETF1/DENR/EIF2A/EIF5A/EIF2D/EIF5A2/EEF1G/ABTB1/ABCF1/EIF1/EIF3K/EIF3E/EIF2S3B/GFM1
GOMF_VOLTAGE_GATED_SODIUM_CHANNEL_ACTIVITY	GOMF_VOLTAGE_GATED_SODIUM_CHANNEL_ACTIVITY	25	-0.591548	-1.90348	0.0036478	0.046294	0.0367567	1867	tags=28%, list=9%, signal=26%	SCN3A/SCN1A/CACNA1H/SCN1B/SCN10A/HCN4/CACNA1G
GOMF_NUCLEOSIDE_TRIPHOSPHATASE_REGULATOR_ACTIVITY	GOMF_NUCLEOSIDE_TRIPHOSPHATASE_REGULATOR_ACTIVITY	471	0.287104	1.40282	0.00370352	0.046294	0.0367567	5561	tags=36%, list=26%, signal=27%	PLCE1/PLCB1/RAPGEF4/ARHGAP15/ARHGAP1/LRRK2/RGS18/ARHGEF6/FARP1/HTR2B/DENND2A/ALDH1A1/GARNL3/DENND5A/ARHGDIB/TBC1D20/FGD1/PREX1/ECT2L/RASGRP3/RCC2/DENND1B/CYTH1/CPEB2/ARHGEF9/ARHGAP12/RCBTB2/ABR/SMAP1/ARHGEF28/LAMTOR3/ALS2/RALGPS1/MCF2/GDI2/MCF2L2/SH3BP5L/ARHGAP25/RIC8A/TIAM1/ARHGEF10/RIC8B/TIAM2/ARHGDIA/SMAP2/GDI1/RABEP1/FGD6/ARHGAP17/GNA13/RGS5/ARF4/ELMO1/ELMOD2/PLEKHG1/OPHN1/CHN2/TNK2/ARHGAP23/…
GOMF_ANDROGEN_RECEPTOR_BINDING	GOMF_ANDROGEN_RECEPTOR_BINDING	27	0.610479	1.94932	0.00404669	0.0493539	0.0391863	4531	tags=52%, list=21%, signal=41%	PRMT2/SMARCA4/WIPI1/TGFB1I1/RNF6/PRPF6/RNF14/ARID5A/TCF21/TMF1/CALR/SNW1/PARK7/FOXP1
GOMF_PHOSPHATIDYLINOSITOL_PHOSPHATE_BINDING	GOMF_PHOSPHATIDYLINOSITOL_PHOSPHATE_BINDING	170	0.356083	1.55418	0.00413633	0.0493539	0.0391863	4389	tags=35%, list=20%, signal=28%	GAB2/PLCB1/PHLDA1/PLEKHB2/LAPTM4B/GSN/OSBPL2/WIPI1/FZD7/PICALM/SYTL2/SNX5/KCNJ2/PFN1/SLC9A1/PLEKHA5/DENND1B/LDLRAP1/AKT1/SNX4/OGT/FCHO2/RUBCN/SVIL/RNF34/PFN2/WDR45/FERMT2/GSDME/NCF4/ZFYVE16/GOLPH3/TPCN1/ACTN2/GAP43/KRIT1/FCHSD2/ARHGAP9/SNX13/OSBPL8/KCNQ1/DENND1A/ARFIP1/PHLDA3/TWF2/CERT1/MARK1/GSDMD/WDR45B/KCNJ1/SESTD1/PLCD1/PARD3/ARAP3/MAPKAP1/GBF1/IQGAP2/ASAP1/ARAP1/OSBP
GOMF_POTASSIUM_ION_TRANSMEMBRANE_TRANSPORTER_ACTIVITY	GOMF_POTASSIUM_ION_TRANSMEMBRANE_TRANSPORTER_ACTIVITY	149	-0.3345	-1.54844	0.00426693	0.0497808	0.0395252	2356	tags=23%, list=11%, signal=20%	CCDC51/KCNN3/KCNJ11/KCNIP3/KCNC1/KCNJ9/KCNH7/SLC9A6/AQP1/KCNK15/KCNA1/KCNA6/SLC12A5/KCNMB1/LRRC55/GRIK3/KCNA2/KCND1/GRIK5/KCNH2/SLC9A7/KCNK1/KCNE1/KCNH8/KCNB1/SLC9A9/KCNS1/KCNJ3/KCNQ5/KCND3/TMEM38B/KCNJ5/KCNN2/HCN4

## Sheet: LAA_Functional_Reactome
ID	Description	setSize	enrichmentScore	NES	pvalue	p.adjust	qvalue	rank	leading_edge	core_enrichment
REACTOME_NEUTROPHIL_DEGRANULATION	REACTOME_NEUTROPHIL_DEGRANULATION	472	0.389487	1.88852	8.44136e-09	6.28037e-06	4.98484e-06	3989	tags=33%, list=18%, signal=28%	ASAH1/CKAP4/STING1/FCER1G/HEXB/OSTF1/CD47/CXCR2/CTSB/GSN/S100A8/CTSZ/HBB/ATP8B4/ADGRE5/QPCT/NPC2/PGAM1/TMBIM1/ILF2/MAPK14/CYBA/COTL1/HSP90AB1/ACLY/CD63/AGA/FCGR3B/NHLRC3/SURF4/FUCA1/TYROBP/S100A12/PGRMC1/CAT/CTSD/YPEL5/ACTR1B/ADAM10/MNDA/MIF/DIAPH1/C3AR1/FTL/CYSTM1/SELL/ITGB2/IRAG2/PLAC8/HSPA8/LAMTOR3/APRT/C3/BST1/ROCK1/ACAA1/DSN1/CYB5R3/FTH1/RHOA/MAPK1/CCT2/GDI2/PTPRC/ACTR10/CTSS/ATP6V0C/ADA2/AT…
REACTOME_ASPARAGINE_N_LINKED_GLYCOSYLATION	REACTOME_ASPARAGINE_N_LINKED_GLYCOSYLATION	302	0.42171	1.96615	8.76e-08	3.25872e-05	2.58651e-05	5125	tags=42%, list=24%, signal=32%	GRIA1/KDELR3/GOLGA2/SEC31A/COPG1/ST3GAL1/GFPT1/COG3/CTSZ/AMFR/COG6/YKT6/NANS/ARF1/RPN1/SEC13/COPZ2/ARF5/STT3A/RPN2/COPA/SEC24C/FUCA1/ARCN1/TBC1D20/ST6GALNAC4/TMED3/DAD1/KDELR1/USO1/ST3GAL4/ST3GAL6/CHST10/TUBA1C/TGFA/TUBB6/ACTR10/NAPG/GFUS/NAGK/COG7/SEC16A/DYNC1LI2/LMAN2/MGAT5/MGAT4B/TRAPPC5/CAPZB/GLB1/ST8SIA5/ST8SIA2/LMAN1/DCTN5/ARF4/F8/TRAPPC6A/CD55/TMED2/DYNLL1/ALG10/UBB/UBC/TMED9/DPM3/ARF3/CAN…
REACTOME_EXTRACELLULAR_MATRIX_ORGANIZATION	REACTOME_EXTRACELLULAR_MATRIX_ORGANIZATION	300	0.420653	1.96172	2.30991e-07	5.72857e-05	4.54687e-05	4148	tags=41%, list=19%, signal=34%	COL21A1/ASPN/HTRA1/CAPN14/CD47/NRXN1/PDGFA/CTSB/P4HA1/ADAMTS2/ITGA5/COL12A1/BGN/JAM3/HAPLN1/JAM2/DCN/LTBP1/COL8A2/MFAP4/CTSK/PPIB/ITGA9/ACAN/TIMP1/P4HB/COL6A3/PXDN/BSG/COMP/COL4A2/COL9A2/CTSD/SERPINE1/LTBP2/P4HA2/ADAM10/COL5A2/COL15A1/LOXL1/VCAN/VWF/SPARC/SERPINH1/ITGB2/CRTAP/COL5A1/LAMB1/FBLN5/PCOLCE2/FMOD/ACTN1/NTN4/CAPN9/COL16A1/PCOLCE/DDR2/COL1A2/CTSS/COL18A1/P3H1/HSPG2/LOX/CMA1/MFAP3/EFEMP2/…
REACTOME_TRANSLATION	REACTOME_TRANSLATION	290	0.41747	1.93638	3.66278e-07	6.81276e-05	5.40741e-05	5452	tags=41%, list=25%, signal=31%	RPL3L/EIF3I/GARS1/RPN1/SRPRB/SEC61A1/EIF3D/MRPS6/EIF4G1/FARSA/RPN2/SSR3/SSR4/SRP72/EIF4B/RPL22/SEC61G/MRPL18/EIF2S1/GFM2/SRPRA/RPL29/MRPL37/RPL3/RPL12/QARS1/CARS1/MRPL54/RARS2/TRMT112/MTFMT/SSR2/RPS20/EIF2S3/MRPL2/EEF1A2/RPSA/HARS1/EEF1A1/SEC11A/RPS6/AARS1/RPS23/EIF3L/MRPS18B/VARS2/RPL13/TARS2/MRPS16/EEF1B2/DDOST/EPRS1/RPS5/MRPL10/EEF2/MRPL4/MRPL23/EIF3H/MRPL43/EIF4A2/MRPS18C/RPL23/EIF3G/EIF3A/MR…
REACTOME_ER_TO_GOLGI_ANTEROGRADE_TRANSPORT	REACTOME_ER_TO_GOLGI_ANTEROGRADE_TRANSPORT	152	0.485699	2.08242	9.25298e-07	0.000137684	0.000109283	2444	tags=28%, list=11%, signal=25%	GRIA1/KDELR3/GOLGA2/SEC31A/COPG1/COG3/CTSZ/COG6/YKT6/ARF1/SEC13/COPZ2/ARF5/COPA/SEC24C/ARCN1/TBC1D20/TMED3/KDELR1/USO1/TUBA1C/TGFA/TUBB6/ACTR10/NAPG/COG7/SEC16A/DYNC1LI2/LMAN2/TRAPPC5/CAPZB/LMAN1/DCTN5/ARF4/F8/TRAPPC6A/CD55/TMED2/DYNLL1/TMED9/ARF3/KDELR2/COG1
REACTOME_MHC_CLASS_II_ANTIGEN_PRESENTATION	REACTOME_MHC_CLASS_II_ANTIGEN_PRESENTATION	120	0.520892	2.15133	3.63947e-06	0.000451294	0.0003582	4607	tags=50%, list=21%, signal=40%	SEC31A/KIFAP3/CTSB/ARF1/HLA-DRA/SEC13/HLA-DMA/CTSK/SEC24C/AP2M1/CTSD/KIF5B/ACTR1B/AP2S1/HLA-DPB1/HLA-DMB/TUBA1C/KIF23/IFI30/TUBB6/ACTR10/CTSS/DYNC1LI2/CTSO/CAPZB/CD74/DCTN5/AP1B1/DYNLL1/KIF15/KIF3A/KIF3B/CANX/LGMN/AP2A2/HLA-DQB2/KLC4/KIF22/DCTN2/OSBPL1A/CTSA/CLTC/TUBA4A/DCTN1/CAPZA2/HLA-DQB1/DYNC1H1/AP1S2/TUBA1A/AP1S1/KIF26A/CENPE/HLA-DRB1/CTSV/SEC23A/HLA-DPA1/ACTR1A/AP1M1/HLA-DQA1/SEC24A
REACTOME_TRANSPORT_TO_THE_GOLGI_AND_SUBSEQUENT_MODIFICATION	REACTOME_TRANSPORT_TO_THE_GOLGI_AND_SUBSEQUENT_MODIFICATION	183	0.440644	1.93442	8.16843e-06	0.000868188	0.000689096	3929	tags=36%, list=18%, signal=29%	GRIA1/KDELR3/GOLGA2/SEC31A/COPG1/COG3/CTSZ/COG6/YKT6/ARF1/SEC13/COPZ2/ARF5/COPA/SEC24C/FUCA1/ARCN1/TBC1D20/TMED3/KDELR1/USO1/ST3GAL4/CHST10/TUBA1C/TGFA/TUBB6/ACTR10/NAPG/COG7/SEC16A/DYNC1LI2/LMAN2/MGAT5/MGAT4B/TRAPPC5/CAPZB/ST8SIA2/LMAN1/DCTN5/ARF4/F8/TRAPPC6A/CD55/TMED2/DYNLL1/TMED9/ARF3/KDELR2/COG1/B4GALT3/PPP6R3/MGAT4A/ARFGAP3/DCTN2/SPTAN1/F5/TUBA4A/MIA2/ST8SIA6/DCTN1/CAPZA2/PREB/DYNC1H1/FUT8/…
REACTOME_INTRA_GOLGI_AND_RETROGRADE_GOLGI_TO_ER_TRAFFIC	REACTOME_INTRA_GOLGI_AND_RETROGRADE_GOLGI_TO_ER_TRAFFIC	198	0.431711	1.91485	1.10561e-05	0.000886813	0.00070388	4364	tags=38%, list=20%, signal=31%	KDELR3/KIFAP3/COPG1/BICD1/COG3/COG6/YKT6/ARF1/COPZ2/ARF5/COPA/SURF4/GALNT2/ARCN1/TMED3/KIF5B/CYTH1/KDELR1/M6PR/ARL1/KIF13B/TUBA1C/KIF23/TUBB6/ACTR10/SCOC/NAPG/STX10/COG7/GOLGA5/DYNC1LI2/CAPZB/GOLGA4/PAFAH1B2/DCTN5/ARF4/VPS51/TMED2/DYNLL1/TMED9/KIF15/VAMP3/KIF3A/KIF3B/CUX1/USE1/ARF3/KDELR2/COG1/KIF9/GOLIM4/RAB9B/KLC4/KIF1B/KIF22/VPS45/ARFGAP3/DCTN2/ARFRP1/NAA38/TUBA4A/TMF1/RGP1/DCTN1/CAPZA2/DYNC1H…
REACTOME_PLATELET_ACTIVATION_SIGNALING_AND_AGGREGATION	REACTOME_PLATELET_ACTIVATION_SIGNALING_AND_AGGREGATION	257	0.403588	1.83794	9.64964e-06	0.000886813	0.00070388	3750	tags=36%, list=17%, signal=30%	DGKI/FCER1G/PRKCH/CYB5R1/RAPGEF4/PDGFA/TIMP3/SELENOP/CALU/MAPK14/GAS6/TIMP1/CD63/DGKE/LYN/PROS1/PFN1/GNG12/PF4/SERPINE1/PHACTR2/VWF/TRPC6/SPARC/AKT1/YWHAZ/WDR1/DGKD/RHOB/SRGN/MAGED2/HABP4/ACTN1/GNB2/RHOA/MAPK1/CRK/PLCG2/CALM1/STXBP3/GNB1/COL1A2/ABHD12/PTPN11/CAP1/CFD/F13A1/THBS1/PTK2/GNG11/CFL1/GNA13/TAGLN2/DGKH/LHFPL2/F8/TGFB2/RAC2/COL1A1/GNA11/LEFTY2/PECAM1/PRKCE/ANXA5/RAP1B/CYRIB/ABHD6/DGKG/ST…
REACTOME_RHO_GTPASE_EFFECTORS	REACTOME_RHO_GTPASE_EFFECTORS	305	0.378736	1.77083	1.31115e-05	0.000886813	0.00070388	4092	tags=34%, list=19%, signal=28%	YWHAQ/DIAPH3/CTNNA1/PPP1R12B/S100A8/ARPC4/SEC13/MAPK14/NCF2/CYBA/CENPQ/ARPC1B/ARPC1A/SGO2/CENPA/PFN1/RCC2/KIF5B/CENPS/ACTB/DIAPH1/YWHAZ/CENPH/WASF2/RHOB/MYH10/CLASP2/TUBA1C/ROCK1/PPP2CA/DSN1/NSL1/RHOA/MAPK1/KNL1/YWHAH/TUBB6/BIRC5/BUB1/EVL/CALM1/CENPF/PPP2R5C/H3-3B/CDKN1B/H3C8/H2AJ/GOPC/H4C8/DYNC1LI2/PTK2/NDC80/PFN2/SRF/YWHAG/H2BC6/CFL1/CDC20/MYH9/NDE1/RAC2/DYNLL1/MYL9/NCF4/H3C7/MYH11/NUP107/CTTN/…
REACTOME_RHO_GTPASE_CYCLE	REACTOME_RHO_GTPASE_CYCLE	445	0.347632	1.6814	1.3056e-05	0.000886813	0.00070388	5546	tags=43%, list=26%, signal=33%	CKAP4/DIAPH3/GOLGA3/ARHGAP15/LRRC1/ARHGAP1/YKT6/ACBD5/PICALM/CAVIN1/NCF2/FNBP1/ARHGEF6/CYBA/FARP1/HSP90AB1/SRRM1/CAV1/PDE5A/ALDH3A2/ARHGDIB/CKB/FNBP1L/FGD1/PREX1/RND3/ANKRD26/ACTB/DIAPH1/ADD3/ARHGEF9/WASF2/RHOBTB2/GJA1/RHOB/ARHGAP12/ABR/LBR/ARHGEF28/VANGL2/ALS2/STIP1/RHOBTB1/SHMT2/ACTN1/NIPSNAP2/ROCK1/MCF2/STK38/RHOA/MSI2/CCT2/CCDC115/AMIGO2/BCAP31/ARHGAP25/TIAM1/ARHGEF10/TIAM2/ATP6AP1/ARHGDIA/DS…
REACTOME_SRP_DEPENDENT_COTRANSLATIONAL_PROTEIN_TARGETING_TO_MEMBRANE	REACTOME_SRP_DEPENDENT_COTRANSLATIONAL_PROTEIN_TARGETING_TO_MEMBRANE	112	0.490354	2.00325	1.96973e-05	0.00122123	0.000969315	7131	tags=62%, list=33%, signal=42%	RPL3L/RPN1/SRPRB/SEC61A1/RPN2/SSR3/SSR4/SRP72/RPL22/SEC61G/SRPRA/RPL29/RPL3/RPL12/SSR2/RPS20/RPSA/SEC11A/RPS6/RPS23/RPL13/DDOST/RPS5/RPL23/RPL18A/SPCS3/RPL37/RPS7/RPL15/RPS4X/RPS27L/RPS16/RPS12/RPS15A/RPL19/RPS13/SRP9/RPL27A/RPS8/RPS14/TRAM1/RPL4/RPL36AL/RPS3/SRP68/SRP14/RPS18/RPL11/RPS2/RPL28/RPL39/RPL8/RPLP1/UBA52/RPL35/SSR1/RPL13A/RPL7A/RPS11/RPL18/RPLP2/RPS29/RPL35A/RPL32/RPL26L1/RPL39L/RPL30…
REACTOME_KERATINIZATION	REACTOME_KERATINIZATION	131	-0.431317	-1.96774	2.90234e-05	0.00166103	0.00131839	6368	tags=47%, list=29%, signal=33%	KRT36/KRTAP13-1/LELP1/SPINK6/KRT16/PRSS8/KRT32/KRTAP2-1/CDSN/JUP/KRTAP17-1/KRTAP2-3/KRTAP19-1/KRTAP4-4/KRT2/KRT40/EVPL/SPRR1A/ST14/KRT72/KRTAP1-5/KRT19/KRT3/KRT8/KRTAP9-4/KRTAP11-1/CASP14/LORICRIN/KRTAP4-1/KRT82/KRT37/KRTAP4-3/KRTAP4-5/KRTAP9-3/PKP1/SPRR1B/KLK13/KLK5/TGM5/KRT25/KLK8/DSG4/KRTAP3-1/RPTN/KRT14/LCE1E/KRT80/TGM1/KRT7/KRTAP8-1/KRT6A/KRTAP4-8/KRT18/DSC3/SPRR3/CAPN1/DSG1/KRT5/KRT38/FURIN…
REACTOME_GOLGI_TO_ER_RETROGRADE_TRANSPORT	REACTOME_GOLGI_TO_ER_RETROGRADE_TRANSPORT	130	0.469642	1.96592	3.92888e-05	0.00208792	0.00165722	4092	tags=37%, list=19%, signal=30%	KDELR3/KIFAP3/COPG1/BICD1/ARF1/COPZ2/ARF5/COPA/SURF4/GALNT2/ARCN1/TMED3/KIF5B/KDELR1/KIF13B/TUBA1C/KIF23/TUBB6/ACTR10/NAPG/DYNC1LI2/CAPZB/PAFAH1B2/DCTN5/ARF4/TMED2/DYNLL1/TMED9/KIF15/KIF3A/KIF3B/USE1/ARF3/KDELR2/KIF9/KLC4/KIF1B/KIF22/ARFGAP3/DCTN2/TUBA4A/DCTN1/CAPZA2/DYNC1H1/TUBA1A/KIF26A/BICD2/CENPE
REACTOME_COPI_MEDIATED_ANTEROGRADE_TRANSPORT	REACTOME_COPI_MEDIATED_ANTEROGRADE_TRANSPORT	99	0.50435	2.03415	4.42406e-05	0.00219433	0.00174168	2444	tags=30%, list=11%, signal=27%	KDELR3/GOLGA2/COPG1/COG3/COG6/YKT6/ARF1/COPZ2/ARF5/COPA/ARCN1/TMED3/KDELR1/USO1/TUBA1C/TUBB6/ACTR10/NAPG/COG7/DYNC1LI2/CAPZB/DCTN5/ARF4/CD55/TMED2/DYNLL1/TMED9/ARF3/KDELR2/COG1
REACTOME_TRANSLOCATION_OF_SLC2A4_GLUT4_TO_THE_PLASMA_MEMBRANE	REACTOME_TRANSLOCATION_OF_SLC2A4_GLUT4_TO_THE_PLASMA_MEMBRANE	69	0.560523	2.11332	7.60326e-05	0.00353551	0.0028062	3451	tags=42%, list=16%, signal=35%	YWHAQ/KIFAP3/PRKAA2/RAB8A/EXOC6/ACTB/AKT1/YWHAZ/EXOC2/TUBA1C/RAB4A/C2CD5/PRKAG2/YWHAH/TUBB6/CALM1/STXBP3/RAB13/SNAP23/YWHAG/MYH9/KIF3A/KIF3B/STX4/PRKAB1/RAB10/RALA/TBC1D4/TUBA4A
REACTOME_ECM_PROTEOGLYCANS	REACTOME_ECM_PROTEOGLYCANS	76	0.523841	2.01603	0.000200147	0.00875936	0.00695247	4148	tags=53%, list=19%, signal=43%	ASPN/BGN/HAPLN1/DCN/ITGA9/ACAN/COL6A3/COMP/COL4A2/COL9A2/SERPINE1/COL5A2/VCAN/SPARC/COL5A1/LAMB1/FMOD/COL1A2/HSPG2/LAMB2/ITGA8/VTN/COL4A1/COL3A1/LUM/TGFB2/LAMA2/COL1A1/AGRN/LRP4/ITGB5/BCAN/LAMA4/ITGAX/COL4A3/ITGA7/FN1/ITGAV/LAMC1/NCAM1
REACTOME_COPI_DEPENDENT_GOLGI_TO_ER_RETROGRADE_TRAFFIC	REACTOME_COPI_DEPENDENT_GOLGI_TO_ER_RETROGRADE_TRAFFIC	96	0.489728	1.96689	0.000471259	0.0175308	0.0139146	2947	tags=32%, list=14%, signal=28%	KDELR3/KIFAP3/COPG1/ARF1/COPZ2/ARF5/COPA/SURF4/ARCN1/TMED3/KIF5B/KDELR1/KIF13B/TUBA1C/KIF23/TUBB6/NAPG/ARF4/TMED2/TMED9/KIF15/KIF3A/KIF3B/USE1/ARF3/KDELR2/KIF9/KLC4/KIF1B/KIF22/ARFGAP3
REACTOME_PLATELET_HOMEOSTASIS	REACTOME_PLATELET_HOMEOSTASIS	85	0.496532	1.9428	0.000425596	0.0175308	0.0139146	5748	tags=54%, list=26%, signal=40%	SLC8A3/MAPK14/PDE5A/KCNMB2/GNG12/PAFAH2/P2RX5/SLC8A1/TRPC6/GNAS/GNB2/PPP2CA/ATP2B1/GUCY1B1/CALM1/GNB1/PPP2R5C/PTPN11/GUCY1A1/GNG11/P2RX1/PECAM1/IRAG1/P2RX4/GNB3/P2RX3/PPP2R1A/ATP2B4/PPP2CB/ITPR1/FGR/PPP2R5B/GUCY1A2/NOS2/GNG2/PRKG2/GNB4/PPP2R5D/SRI/KCNMB4/ORAI1/ATP2A3/PRKG1/GNG7/APOB/GNG5
REACTOME_CELLULAR_RESPONSE_TO_STARVATION	REACTOME_CELLULAR_RESPONSE_TO_STARVATION	156	0.40743	1.75008	0.000465667	0.0175308	0.0139146	7830	tags=63%, list=36%, signal=40%	RPL3L/SEC13/ATP6V0B/IMPACT/ATP6V1C1/RPL22/CEBPB/EIF2S1/LAMTOR3/RPL29/RPL3/RPL12/CEBPG/RPS20/EIF2S3/ATP6V0C/ATP6V1D/ATP6V1C2/RPSA/ATP6V1G1/RPS6/FNIP1/RPS23/RPL13/RPS5/LAMTOR4/RPTOR/ATF2/ATP6V1B2/RPL23/ITFG2/SESN1/ATP6V0D1/RPL18A/RPL37/RPS7/RPL15/RPS4X/ATP6V1F/RPS27L/RPS16/RPS12/RPS15A/RPL19/RPS13/RRAGC/TCIRG1/RPL27A/RPS8/RPS14/RPL4/RPL36AL/MTOR/RPS3/NPRL2/RPS18/RRAGB/RPL11/RPS2/RPL28/LAMTOR2/RPL39…
REACTOME_RHOBTB_GTPASE_CYCLE	REACTOME_RHOBTB_GTPASE_CYCLE	34	0.627489	2.01551	0.000547537	0.0193985	0.0153969	2801	tags=50%, list=13%, signal=44%	HSP90AB1/SRRM1/PDE5A/RHOBTB2/RHOBTB1/ACTN1/ROCK1/STK38/MSI2/CCT2/VIM/CDC37/CCT7/TRA2B/COPS2/HNRNPC/HSP90AA1
REACTOME_COLLAGEN_FORMATION	REACTOME_COLLAGEN_FORMATION	90	0.478081	1.88881	0.000600196	0.0202975	0.0161105	3884	tags=48%, list=18%, signal=39%	COL21A1/CTSB/P4HA1/ADAMTS2/COL12A1/COL8A2/PPIB/P4HB/COL6A3/PXDN/COL4A2/COL9A2/P4HA2/COL5A2/COL15A1/LOXL1/SERPINH1/CRTAP/COL5A1/PCOLCE2/COL16A1/PCOLCE/COL1A2/CTSS/COL18A1/P3H1/LOX/COL4A1/COL3A1/COL1A1/ADAMTS14/COL8A1/P3H3/COL11A1/ITGA6/COL14A1/P3H2/CD151/PLEC/COL4A3/LOXL4/COL13A1/PLOD3
REACTOME_MUSCLE_CONTRACTION	REACTOME_MUSCLE_CONTRACTION	192	0.380221	1.67907	0.000642414	0.0207807	0.016494	4812	tags=42%, list=22%, signal=33%	KCNK3/ACTA1/SLC8A3/NPPA/PLN/TNNT1/TNNI3/MYL12A/WWTR1/KCNIP2/HIPK2/ATP1A1/TPM1/FGF14/KCNJ2/FGF12/RYR3/KCNJ12/CASQ1/KCNJ4/MYH6/SLC8A1/TMOD2/ATP2B1/ABCC9/CLIC2/GUCY1B1/CALM1/ACTA2/SCN2B/SCN5A/MYL3/CACNG8/GUCY1A1/KCNE3/ACTC1/VIM/TRPC1/SCN4B/SORBS1/DES/TNNC1/MYL9/SCN7A/MYH11/ITGB5/CASQ2/ACTN2/TTN/MYL6/SORBS3/CACNB1/TNNT3/TCAP/KCNQ1/KCNIP1/SCN9A/DMD/KCNE4/ATP2B4/CAMK2D/ITPR1/MYL6B/KCNK17/FKBP1B/SCN3B/G…
REACTOME_REGULATION_OF_INSULIN_LIKE_GROWTH_FACTOR_IGF_TRANSPORT_AND_UPTAKE_BY_INSULIN_LIKE_GROWTH_FACTOR_BINDING_PROTEINS_IGFBPS	REACTOME_REGULATION_OF_INSULIN_LIKE_GROWTH_FACTOR_IGF_TRANSPORT_AND_UPTAKE_BY_INSULIN_LIKE_GROWTH_FACTOR_BINDING_PROTEINS_IGFBPS	123	0.435916	1.81265	0.000705275	0.0218635	0.0173535	4146	tags=36%, list=19%, signal=29%	IGFBP2/CKAP4/CDH2/CHGB/FSTL3/IGFBP3/CALU/LTBP1/GAS6/FSTL1/GZMH/TIMP1/P4HB/IGFBP6/LGALS1/ADAM10/CCN1/VCAN/MFGE8/LAMB1/C3/MBTPS1/LAMB2/FUCA2/PRSS23/SPARCL1/PDIA6/IGFBP7/MGAT4A/GPC3/HSP90B1/CP/F5/APLP2/BMP4/NUCB1/MXRA8/SDC2/FN1/KTN1/FBN1/CHRDL1/SCG2/LAMC1
REACTOME_M_PHASE	REACTOME_M_PHASE	397	0.316309	1.51452	0.000775566	0.0230808	0.0183197	6094	tags=41%, list=28%, signal=30%	ODF2/GOLGA2/NEK7/PSMD8/SEC13/PSMB3/BANF1/CENPQ/UBE2D1/SGO2/CENPA/RCC2/NUP42/PSMC4/CENPS/USO1/CENPH/CSNK2A1/CENPJ/LBR/CLASP2/CSNK2A2/TUBA1C/PPP2CA/DSN1/NSL1/KIF23/MAPK1/KNL1/TUBB6/BIRC5/BUB1/PTTG1/TUBGCP5/ENSA/CENPF/PPP2R5C/H3-3B/TUBG1/SMC3/H3C8/H2AJ/H4C8/DYNC1LI2/NDC80/YWHAG/H2BC6/CNTRL/CDC20/NDE1/DYNLL1/GORASP2/UBB/UBC/UBE2C/H3C7/ARPP19/NUP35/NUP107/CDK5RAP2/PSMD10/EMD/H2BC5/CHMP2A/RB1/CEP192/CN…
REACTOME_COLLAGEN_BIOSYNTHESIS_AND_MODIFYING_ENZYMES	REACTOME_COLLAGEN_BIOSYNTHESIS_AND_MODIFYING_ENZYMES	67	0.521156	1.95657	0.000832792	0.0238307	0.0189148	3317	tags=46%, list=15%, signal=39%	COL21A1/P4HA1/ADAMTS2/COL12A1/COL8A2/PPIB/P4HB/COL6A3/COL4A2/COL9A2/P4HA2/COL5A2/COL15A1/SERPINH1/CRTAP/COL5A1/PCOLCE2/COL16A1/PCOLCE/COL1A2/COL18A1/P3H1/COL4A1/COL3A1/COL1A1/ADAMTS14/COL8A1/P3H3/COL11A1/COL14A1/P3H2
REACTOME_COPII_MEDIATED_VESICLE_TRANSPORT	REACTOME_COPII_MEDIATED_VESICLE_TRANSPORT	68	0.514024	1.9303	0.000869259	0.0239529	0.0190119	2103	tags=26%, list=10%, signal=24%	GRIA1/GOLGA2/SEC31A/CTSZ/YKT6/SEC13/SEC24C/TBC1D20/USO1/TGFA/NAPG/SEC16A/LMAN2/TRAPPC5/LMAN1/F8/TRAPPC6A/TMED2
REACTOME_EUKARYOTIC_TRANSLATION_ELONGATION	REACTOME_EUKARYOTIC_TRANSLATION_ELONGATION	93	0.464841	1.86048	0.000942712	0.0250492	0.019882	7830	tags=68%, list=36%, signal=44%	RPL3L/RPL22/RPL29/RPL3/RPL12/RPS20/EEF1A2/RPSA/EEF1A1/RPS6/RPS23/RPL13/EEF1B2/RPS5/EEF2/RPL23/RPL18A/RPL37/RPS7/RPL15/RPS4X/EEF1G/RPS27L/RPS16/RPS12/RPS15A/RPL19/RPS13/RPL27A/RPS8/RPS14/RPL4/RPL36AL/RPS3/RPS18/RPL11/RPS2/RPL28/RPL39/RPL8/RPLP1/UBA52/RPL35/RPL13A/RPL7A/RPS11/RPL18/RPLP2/RPS29/RPL35A/RPL32/RPL26L1/RPL39L/RPL30/RPL36/RPL5/RPS9/RPS24/RPL31/RPL10A/RPL14/RPL24/RPS27A
REACTOME_EUKARYOTIC_TRANSLATION_INITIATION	REACTOME_EUKARYOTIC_TRANSLATION_INITIATION	119	0.432537	1.78797	0.00123416	0.0316625	0.0251311	7131	tags=56%, list=33%, signal=38%	RPL3L/EIF3I/EIF3D/EIF4G1/EIF4B/RPL22/EIF2S1/RPL29/RPL3/RPL12/RPS20/EIF2S3/RPSA/RPS6/RPS23/EIF3L/RPL13/RPS5/EIF3H/EIF4A2/RPL23/EIF3G/EIF3A/EIF5/RPL18A/RPL37/RPS7/RPL15/RPS4X/RPS27L/RPS16/RPS12/RPS15A/RPL19/RPS13/RPL27A/RPS8/RPS14/RPL4/RPL36AL/EIF3K/RPS3/EIF3E/RPS18/RPL11/RPS2/RPL28/RPL39/RPL8/RPLP1/UBA52/RPL35/RPL13A/RPL7A/RPS11/EIF2B3/RPL18/EIF2B1/RPLP2/RPS29/RPL35A/RPL32/RPL26L1/RPL39L/RPL30/RPL…
REACTOME_FORMATION_OF_THE_CORNIFIED_ENVELOPE	REACTOME_FORMATION_OF_THE_CORNIFIED_ENVELOPE	100	-0.414231	-1.77549	0.00130795	0.0324372	0.025746	6368	tags=45%, list=29%, signal=32%	KRT36/LELP1/SPINK6/KRT16/PRSS8/KRT32/CDSN/JUP/KRT2/KRT40/EVPL/SPRR1A/ST14/KRT72/KRT19/KRT3/KRT8/CASP14/LORICRIN/KRT82/KRT37/PKP1/SPRR1B/KLK13/KLK5/TGM5/KRT25/KLK8/DSG4/RPTN/KRT14/LCE1E/KRT80/TGM1/KRT7/KRT6A/KRT18/DSC3/SPRR3/CAPN1/DSG1/KRT5/KRT38/FURIN/PPL
REACTOME_RHOF_GTPASE_CYCLE	REACTOME_RHOF_GTPASE_CYCLE	41	0.562888	1.89426	0.00168807	0.039289	0.0311844	2882	tags=39%, list=13%, signal=34%	DIAPH3/ARHGAP1/FARP1/CAV1/ACTB/DIAPH1/ADD3/ARHGAP12/ACTN1/BAIAP2L2/SNAP23/CAPZB/VAMP3/TOR1AIP1/ARHGAP5/MCAM
REACTOME_INTEGRIN_CELL_SURFACE_INTERACTIONS	REACTOME_INTEGRIN_CELL_SURFACE_INTERACTIONS	85	0.464578	1.81778	0.00168985	0.039289	0.0311844	4075	tags=52%, list=19%, signal=42%	CD47/ITGA5/JAM3/JAM2/COL8A2/ITGA9/COL6A3/BSG/COMP/COL4A2/COL9A2/COL5A2/VWF/ITGB2/COL5A1/COL16A1/COL1A2/COL18A1/HSPG2/THBS1/ITGA8/VTN/COL4A1/COL3A1/LUM/ITGAL/COL1A1/VCAM1/PECAM1/AGRN/ICAM3/ITGB5/KDR/COL8A1/ITGAX/ITGA6/ICAM2/COL4A3/ITGA7/COL13A1/FN1/ITGAV/FBN1/ITGA1
REACTOME_REGULATION_OF_PLK1_ACTIVITY_AT_G2_M_TRANSITION	REACTOME_REGULATION_OF_PLK1_ACTIVITY_AT_G2_M_TRANSITION	87	0.436074	1.72129	0.00183977	0.0414784	0.0329222	5997	tags=53%, list=28%, signal=38%	ODF2/PPP1R12B/RAB8A/CENPJ/OPTN/TUBG1/YWHAG/CNTRL/NDE1/DYNLL1/UBB/UBC/CDK5RAP2/CEP192/CEP57/HAUS7/HSP90AA1/CEP78/MAPRE1/DCTN2/NEDD1/PPP2R1A/TUBA4A/DCTN1/SKP1/DYNC1H1/TUBA1A/HAUS6/AJUBA/CCNB2/PLK4/ACTR1A/PRKACA/CDK1/CEP70/HAUS3/BTRC/ALMS1/CEP131/SFI1/SSNA1/PPP1R12A/CEP76/UBA52/PAFAH1B1/CKAP5
REACTOME_TRANS_GOLGI_NETWORK_VESICLE_BUDDING	REACTOME_TRANS_GOLGI_NETWORK_VESICLE_BUDDING	72	0.487212	1.85009	0.00208236	0.0455669	0.0361673	5472	tags=53%, list=25%, signal=40%	ACBD3/CTSZ/ARF1/PICALM/SNX5/SORT1/SH3D19/FTL/AP3S1/M6PR/HSPA8/FTH1/TPD52/DNASE2/AP3B1/SNAP23/AP1B1/SNX9/VAMP8/STX4/CHMP2A/DNAJC6/RAB5C/CLTC/GNS/AP1S2/AP1S1/HGS/TBC1D8B/ARRB1/GBF1/AP1M1/TGOLN2/PUM1/SNAPIN/BLOC1S6/VAMP7/VAMP2
REACTOME_COLLAGEN_CHAIN_TRIMERIZATION	REACTOME_COLLAGEN_CHAIN_TRIMERIZATION	44	0.537865	1.82964	0.00254325	0.0482764	0.0383179	3771	tags=45%, list=17%, signal=38%	COL21A1/COL12A1/COL8A2/COL6A3/COL4A2/COL9A2/COL5A2/COL15A1/COL5A1/COL16A1/COL1A2/COL18A1/COL4A1/COL3A1/COL1A1/COL8A1/COL11A1/COL14A1/COL4A3/COL13A1
REACTOME_COMPLEMENT_CASCADE	REACTOME_COMPLEMENT_CASCADE	65	0.492286	1.82227	0.00259551	0.0482764	0.0383179	2792	tags=31%, list=13%, signal=27%	C1QC/C1QB/C1QA/MASP1/C7/CD46/COLEC11/PROS1/C3AR1/COLEC10/C3/CD81/C1S/CFD/VTN/CD55/C1R/CFP/FCN1/CFI
REACTOME_THE_CITRIC_ACID_TCA_CYCLE_AND_RESPIRATORY_ELECTRON_TRANSPORT	REACTOME_THE_CITRIC_ACID_TCA_CYCLE_AND_RESPIRATORY_ELECTRON_TRANSPORT	166	0.37851	1.64143	0.00235849	0.0482764	0.0383179	6620	tags=51%, list=30%, signal=36%	PDK1/MPC1/NDUFAF7/BSG/ME3/PDHX/SLC25A27/PDP1/NDUFA11/SLC16A8/SCO1/COX16/UQCR11/IDH3G/NDUFV2/LDHB/NDUFB7/VDAC1/NDUFS3/COQ10B/PDK4/NDUFA3/IDH3A/NDUFC1/COX7C/NDUFV3/NDUFB5/NDUFAF3/UCP2/GSTZ1/MPC2/UCP1/ETFB/ETFA/ETFDH/NUBPL/IDH2/NDUFS6/SLC16A1/UQCRH/ADHFE1/COX18/PDHB/SDHA/UQCRC2/NDUFA4/ACAD9/NDUFA10/DLD/SUCLA2/NDUFV1/NDUFB11/MDH2/COX8A/LDHAL6B/ATP5MC3/PDK2/ATP5F1A/CYC1/OGDH/NDUFB4/SLC16A3/NDUFAF2/HAG…
REACTOME_PROCESSING_OF_CAPPED_INTRON_CONTAINING_PRE_MRNA	REACTOME_PROCESSING_OF_CAPPED_INTRON_CONTAINING_PRE_MRNA	239	0.344869	1.56413	0.00250548	0.0482764	0.0383179	6976	tags=52%, list=32%, signal=36%	ALYREF/SEC13/RBM22/THOC6/SRRM1/FUS/HNRNPF/POLR2K/LSM2/NUP42/PRPF6/SF3B5/FYTTD1/PQBP1/HSPA8/FIP1L1/GLE1/PPIL3/PRPF31/PRPF4/SNRPN/PCBP1/GTF2F1/NCBP2/DHX9/RNPS1/YBX1/THOC1/POLR2J/GTF2F2/PRCC/PAPOLA/BUD31/CSTF3/CDC5L/SRSF5/NUP35/SRSF3/CRNKL1/NUP107/SNRNP40/POLR2E/TRA2B/SNRPB/HNRNPC/HNRNPH1/SRSF4/DDX39A/TXNL4A/PLRG1/LSM4/PUF60/DDX42/NUP50/ISY1/SNRPD2/NUDT21/SF3B6/SNRPD3/SNU13/NCBP1/NUP85/SRSF9/WBP11/S…
REACTOME_DISEASES_OF_SIGNAL_TRANSDUCTION_BY_GROWTH_FACTOR_RECEPTORS_AND_SECOND_MESSENGERS	REACTOME_DISEASES_OF_SIGNAL_TRANSDUCTION_BY_GROWTH_FACTOR_RECEPTORS_AND_SECOND_MESSENGERS	428	0.301872	1.45696	0.00229718	0.0482764	0.0383179	4328	tags=34%, list=20%, signal=28%	FGF1/AGK/SEC31A/GAB2/WDR48/PDGFA/TGFBR2/FBXW7/PRKAR1A/HDAC9/PSMD8/PSMB3/NOX4/LRRFIP1/STRN/POLR2K/ETV6/LYN/PSMC4/KIF5B/ADAM10/FOXO1/TRAK1/ERLEC1/ACTB/ERBB3/VWF/AKT1/CEBPB/HEY1/FKBP1A/FIP1L1/PSENEN/CDK8/QKI/CARS1/PPP2CA/CDKN1A/MAPK1/TGFA/HEYL/HRAS/FAM114A2/HDAC3/CALM1/PPFIBP1/PPP2R5C/SPRED1/CDKN1B/PTPN11/FZD6/CD86/RBX1/AP3B1/DUSP8/GTF2F1/GOLGA4/NCBP2/CNTRL/MYH9/CDC37/RAC2/POLR2J/ERBB4/IRS1/UBB/UBC/…
REACTOME_NEURONAL_SYSTEM	REACTOME_NEURONAL_SYSTEM	401	-0.266931	-1.40185	0.00244828	0.0482764	0.0383179	1905	tags=16%, list=9%, signal=15%	SLC6A12/KCNJ9/KCNH7/RPS6KA6/LRRTM1/CAMK1/SYN3/GNAL/KCNA1/KCNA6/TSPOAP1/DLGAP2/CAMK2A/SLITRK5/LRRC7/FLOT1/CHRNA9/KCNMB1/KPNA2/GRIK3/KCNA2/GRIN3A/GABRB1/KCND1/CHRNA7/ADCY1/SHANK2/GRIK5/KCNH2/GJA10/KCNK1/TSPAN7/HOMER2/LIN7A/CHRNA5/KCNH8/GRIN2A/TUBA3D/TUBB4A/SLITRK3/KCNB1/ALDH2/KCNS1/BCHE/CACNA2D3/SRC/KCNJ3/GABRA5/PPM1E/KCNQ5/CACNA2D2/KCND3/GRIA3/CACNB2/KCNJ5/IL1RAPL1/GRIP1/SLC1A3/DLG2/GJD2/GABRB3/KC…
REACTOME_INFLUENZA_INFECTION	REACTOME_INFLUENZA_INFECTION	155	0.388055	1.66419	0.00266591	0.0483765	0.0383973	7867	tags=59%, list=36%, signal=38%	RPL3L/SEC13/POLR2K/KPNA5/NUP42/RPL22/SLC25A6/RPL29/RPL3/RPL12/RPS20/GTF2F1/RPSA/POLR2J/GTF2F2/RPS6/NUP35/CANX/NUP107/RPS23/POLR2E/PARP1/RPL13/RPS5/HSP90AA1/RPL23/NUP50/CLTC/RPL18A/RPL37/NUP85/KPNA4/RPS7/RPL15/CALR/RAN/RPS4X/RPS27L/RPS16/RPS12/RPS15A/RPL19/RPS13/RPL27A/RPS8/RPS14/RPL4/RPL36AL/RPS3/RPS18/RPL11/RPS2/RPL28/RPL39/RPL8/NUP43/RPLP1/UBA52/KPNA3/RPL35/NUP133/KPNA1/ISG15/RPL13A/RPL7A/RPS11…
REACTOME_INITIAL_TRIGGERING_OF_COMPLEMENT	REACTOME_INITIAL_TRIGGERING_OF_COMPLEMENT	31	0.603213	1.92114	0.002772	0.049104	0.0389747	2666	tags=39%, list=12%, signal=34%	C1QC/C1QB/C1QA/MASP1/COLEC11/COLEC10/C3/C1S/CFD/C1R/CFP/FCN1

## Sheet: LAA_Functional_KEGG
ID	Description	setSize	enrichmentScore	NES	pvalue	p.adjust	qvalue	rank	leading_edge	core_enrichment
KEGG_LYSOSOME	KEGG_LYSOSOME	120	0.509997	2.10046	1.51555e-06	0.000228848	0.000161127	3466	tags=40%, list=16%, signal=34%	ASAH1/HEXB/LAPTM4B/CTSB/CTSZ/NPC2/ATP6V0B/CTSK/CD63/AGA/FUCA1/LAPTM5/CTSD/SORT1/AP3D1/AP3S1/M6PR/TPP1/CTNS/AP3M2/CTSS/LIPA/LAMP3/ATP6V0C/GALC/ATP6AP1/DNASE2/AP3B1/GM2A/CTSO/ATP6V0A1/GLB1/MCOLN1/AP1B1/ARSB/MFSD8/MANBA/NEU1/LGMN/LAMP1/PSAP/GUSB/CLN5/SCARB2/CTSA/CLTC/ATP6V0D1/GNS
KEGG_PHOSPHATIDYLINOSITOL_SIGNALING_SYSTEM	KEGG_PHOSPHATIDYLINOSITOL_SIGNALING_SYSTEM	76	0.556907	2.15038	8.22092e-06	0.000620679	0.000437007	2031	tags=28%, list=9%, signal=25%	INPP5A/DGKI/CALM3/INPP4A/PLCE1/CALM2/PLCB1/CDS1/PI4KA/DGKE/INPP4B/PLCB4/SYNJ2/DGKD/PLCG2/CALM1/SYNJ1/PIP4K2A/PIP5K1C/CDS2/DGKH
KEGG_VIRAL_MYOCARDITIS	KEGG_VIRAL_MYOCARDITIS	68	0.533335	2.02124	0.000148578	0.00747843	0.0052654	3743	tags=44%, list=17%, signal=37%	SGCD/HLA-DRA/MYH7/HLA-DMA/CCND1/EIF4G1/CAV1/ACTB/MYH6/HLA-DPB1/HLA-DMB/ITGB2/MYH10/MYH7B/CASP8/SGCB/CD86/MYH9/CD55/ITGAL/RAC2/LAMA2/PRF1/MYH11/BID/FYN/DMD/HLA-G/HLA-E/HLA-DQB1
KEGG_VIBRIO_CHOLERAE_INFECTION	KEGG_VIBRIO_CHOLERAE_INFECTION	54	0.556152	2.01592	0.000318289	0.0120154	0.00845978	3404	tags=44%, list=16%, signal=38%	KDELR3/ARF1/SEC61A1/ATP6V0B/ATP6V1C1/ACTB/KDELR1/GNAS/PDIA4/SEC61G/SLC12A2/PLCG2/ATP6V0C/ATP6AP1/ATP6V1D/ATP6V0A1/ATP6V1C2/ATP6V1G1/KDELR2/ERO1A/ATP6V1B2/KCNQ1/TJP1/ATP6V0D1
KEGG_VALINE_LEUCINE_AND_ISOLEUCINE_DEGRADATION	KEGG_VALINE_LEUCINE_AND_ISOLEUCINE_DEGRADATION	44	0.588524	2.04192	0.000408554	0.0123383	0.00868716	4873	tags=61%, list=22%, signal=48%	OXCT1/HADH/ACAT1/ALDH6A1/ALDH3A2/AUH/BCKDHB/MCEE/HMGCS1/ACAA1/ACAD8/HIBADH/ECHS1/ALDH1B1/MCCC1/HADHA/ACADM/ABAT/BCAT2/ACADS/IVD/IL4I1/PCCB/ACAA2/DLD/MCCC2/ACADSB
KEGG_LEISHMANIA_INFECTION	KEGG_LEISHMANIA_INFECTION	70	0.482244	1.83301	0.0013311	0.0189167	0.0133188	4723	tags=50%, list=22%, signal=39%	HLA-DRA/MAPK14/NCF2/CYBA/HLA-DMA/MARCKSL1/FCGR3B/TLR4/IFNGR2/HLA-DPB1/HLA-DMB/ITGB2/IFNG/C3/MAPK1/RELA/TGFB2/NCF4/NFKBIB/FCGR2C/IFNGR1/JAK2/ELK1/HLA-DQB1/NCF1/FOS/STAT1/MAP3K7/NOS2/HLA-DRB1/TGFB3/HLA-DPA1/HLA-DQA1/ITGB1/TAB2
KEGG_TIGHT_JUNCTION	KEGG_TIGHT_JUNCTION	130	0.41972	1.7546	0.000803314	0.0189167	0.0133188	3506	tags=32%, list=16%, signal=27%	PRKCH/CTNNA1/YBX3/JAM3/JAM2/MYH7/MYL12A/EPB41L2/HCLS1/ACTB/MYH6/AKT1/CSNK2A1/MYH10/CSNK2A2/ACTN1/PPP2CA/MYH7B/MPDZ/RHOA/RRAS/CDK4/HRAS/CLDN5/MAGI1/RAB13/MYH9/MYL9/PRKCE/EPB41L3/MYH11/MRAS/CTTN/CTNNB1/ACTN2/CDC42/SPTAN1/PPP2R1A/TJP1/PPP2CB/OCLN
KEGG_LEUKOCYTE_TRANSENDOTHELIAL_MIGRATION	KEGG_LEUKOCYTE_TRANSENDOTHELIAL_MIGRATION	114	0.422019	1.73737	0.00138037	0.0189167	0.0133188	2884	tags=30%, list=13%, signal=26%	CTNNA1/RAPGEF4/JAM3/JAM2/MAPK14/NCF2/MYL12A/CYBA/CXCL12/CXCR4/ACTB/ITGB2/ACTN1/ROCK1/RHOA/PLCG2/CLDN5/EZR/PTPN11/VASP/PTK2/ITGAL/RAC2/MYL9/VCAM1/PECAM1/NCF4/CD99/RAP1B/CTNNB1/ACTN2/ARHGAP5/CDC42/THY1
KEGG_NEUROTROPHIN_SIGNALING_PATHWAY	KEGG_NEUROTROPHIN_SIGNALING_PATHWAY	126	0.415388	1.73462	0.00144338	0.0189167	0.0133188	4901	tags=44%, list=23%, signal=34%	CALM3/YWHAQ/RPS6KA2/CALM2/MAPK14/ARHGDIB/MAP3K3/SORT1/AKT1/YWHAZ/FASLG/MAP3K1/RHOA/MAPK1/CRK/YWHAH/PLCG2/HRAS/CALM1/RELA/PTPN11/ARHGDIA/MAPKAPK2/NTRK2/MAP3K5/YWHAG/KIDINS220/NGFR/IRS1/SH2B3/RAP1B/NFKBIB/FOXO3/BDNF/CDC42/MAGED1/CAMK2D/GRB2/IKBKB/GAB1/CALML5/NTF3/IRS2/MAP2K1/CRKL/PIK3CA/SHC4/CAMK2B/BAX/PIK3CD/NRAS/BCL2/CAMK2G/PLCG1/MAP2K5
KEGG_OOCYTE_MEIOSIS	KEGG_OOCYTE_MEIOSIS	111	0.41779	1.71658	0.00150332	0.0189167	0.0133188	5169	tags=41%, list=24%, signal=31%	ADCY6/CALM3/YWHAQ/RPS6KA2/CALM2/PPP1CA/MAD2L2/YWHAZ/CHP1/PPP2CA/MAPK1/YWHAH/BUB1/CALM1/PTTG1/PPP2R5C/SMC3/RBX1/YWHAG/STAG3/CDC20/PPP3R1/IGF1R/PPP2R1A/PPP2CB/CAMK2D/ITPR1/ANAPC5/PGR/PPP2R5B/SKP1/CALML5/MAP2K1/CCNB2/CAMK2B/PKMYT1/PPP2R5D/PRKACA/CAMK2G/CDK1/SLK/PRKACB/BTRC/CDC27/ADCY2
KEGG_PARKINSONS_DISEASE	KEGG_PARKINSONS_DISEASE	113	0.4113	1.6907	0.00143157	0.0189167	0.0133188	7913	tags=66%, list=36%, signal=42%	SLC25A5/LRRK2/UBA7/PPID/SLC25A6/UBA1/VDAC3/UQCR11/NDUFV2/NDUFB7/UBB/VDAC1/NDUFS3/NDUFA3/UBE2J1/NDUFC1/UCHL1/COX7C/NDUFV3/NDUFB5/NDUFA4L2/UBE2G2/VDAC2P5/NDUFS6/UQCRH/PARK7/SDHA/UBE2L3/UQCRC2/NDUFA4/NDUFA10/NDUFV1/APAF1/COX8A/UBE2G1/ATP5MC3/COX7A2/ATP5F1A/CYC1/NDUFB4/SLC25A4/COX6C/PINK1/SDHC/NDUFA8/UQCRC1/NDUFB9/NDUFS8/NDUFB10/NDUFB3/NDUFAB1/NDUFS7/COX7A2L/NDUFA5/NDUFB6/COX6B1/NDUFS1/UBE2J2/ATP5MC2…
KEGG_CHEMOKINE_SIGNALING_PATHWAY	KEGG_CHEMOKINE_SIGNALING_PATHWAY	180	0.374263	1.63655	0.00133875	0.0189167	0.0133188	5787	tags=44%, list=27%, signal=32%	ADCY6/PLCB1/CXCR2/CXCL11/CXCL12/CXCR4/LYN/PREX1/GNG12/PF4/PLCB4/AKT1/ROCK1/GNB2/CXCL9/RHOA/MAPK1/GRK5/CXCL10/CRK/HRAS/RELA/GNB1/TIAM1/TIAM2/CX3CR1/PTK2/XCR1/GNG11/CXCR3/ELMO1/RAC2/RAP1B/NFKBIB/CXCL16/JAK2/GNB3/FOXO3/CXCR6/CDC42/PPBP/GRB2/FGR/CCL23/GNAI1/NCF1/IKBKB/XCL1/CCL22/MAP2K1/CCR6/CRKL/STAT1/PIK3CA/SHC4/PARD3/GNG2/ARRB1/STAT5B/GNB4/PIK3CD/CCR2/CXCL14/PRKACA/NRAS/GRK6/PRKACB/ADCY2/ROCK2/PRKC…
KEGG_INOSITOL_PHOSPHATE_METABOLISM	KEGG_INOSITOL_PHOSPHATE_METABOLISM	54	0.515702	1.8693	0.00165327	0.0192034	0.0135207	1765	tags=24%, list=8%, signal=22%	INPP5A/INPP4A/PLCE1/PLCB1/ALDH6A1/PI4KA/INPP4B/PLCB4/SYNJ2/PLCG2/SYNJ1/PIP4K2A/PIP5K1C
KEGG_RIBOSOME	KEGG_RIBOSOME	87	0.441252	1.72413	0.00276557	0.0266228	0.0187445	7830	tags=66%, list=36%, signal=42%	RPL3L/RPL22/RPL29/RPL3/RPL12/RPS20/RPSA/RPS6/RPS23/RPL13/RPS5/RPL23/RPL18A/RPL37/RPS7/RPL15/RPS4X/RPS27L/RPS16/RPS12/RPS15A/RPL19/RPS13/RPL27A/RPS8/RPL4/RPL36AL/RPS3/RPS18/RPL11/RPS2/RPL28/RPL39/RPL8/RPLP1/UBA52/RPL35/RPL13A/RPL7A/RPS11/RPL18/RPLP2/RPS29/RPL35A/RPL32/RPL26L1/RPL30/RPL36/RPL5/RPS9/RSL24D1/RPS24/RPL31/RPL10A/RPL14/RPL24/RPS27A
KEGG_SYSTEMIC_LUPUS_ERYTHEMATOSUS	KEGG_SYSTEMIC_LUPUS_ERYTHEMATOSUS	111	0.406749	1.67122	0.00269403	0.0266228	0.0187445	5138	tags=41%, list=24%, signal=32%	C1QC/C1QB/C1QA/HLA-DRA/C7/HLA-DMA/FCGR3B/HLA-DPB1/HLA-DMB/IFNG/C3/ACTN1/C1S/H3-3B/MACROH2A1/H3C8/CD86/H2AJ/H4C8/H2BC6/H3C7/C1R/FCGR2C/FCGR2B/H2BC5/SNRPB/H2AC11/ACTN2/H2AC6/H2BC15/H3C2/H2AC15/SNRPD3/H2BC7/H4C3/HLA-DQB1/HLA-DRB1/H2BC4/HLA-DPA1/H4C5/HLA-DQA1/H2AZ2/H2BC9/H2AX/ACTN4/H2AC16
KEGG_FOCAL_ADHESION	KEGG_FOCAL_ADHESION	198	0.356832	1.59336	0.00282096	0.0266228	0.0187445	4151	tags=38%, list=19%, signal=31%	PDGFA/ITGA5/FLNC/RELN/MYL12A/CCND1/ITGA9/PDGFD/CAV1/COL6A3/COMP/COL4A2/PPP1CA/COL5A2/ACTB/DIAPH1/VWF/AKT1/COL5A1/LAMB1/PARVA/ACTN1/ROCK1/CAV2/RHOA/MAPK1/CRK/HRAS/COL1A2/VASP/PIP5K1C/THBS1/PTK2/LAMB2/ITGA8/VTN/COL4A1/CCND2/COL3A1/RAC2/MYL9/LAMA2/COL1A1/ZYX/RAP1B/ITGB5/LAMB4/KDR/FLNB/THBS4/CTNNB1/ACTN2/ARHGAP5/FLT1/THBS2/CDC42/PDGFC/THBS3/FYN/LAMA4/COL11A1/ITGA6/DOCK1/IGF1R/CAPN2/ELK1/GRB2/ITGA7/FN…
KEGG_HEDGEHOG_SIGNALING_PATHWAY	KEGG_HEDGEHOG_SIGNALING_PATHWAY	53	-0.451475	-1.70478	0.00465117	0.0390543	0.0274973	2325	tags=25%, list=11%, signal=22%	PTCH2/HHIP/CSNK1G2/BMP8B/WNT1/BMP5/WNT11/BMP2/LRP2/WNT2B/BMP8A/WNT5A/BMP7
KEGG_COMPLEMENT_AND_COAGULATION_CASCADES	KEGG_COMPLEMENT_AND_COAGULATION_CASCADES	69	0.440382	1.66815	0.0054314	0.0390543	0.0274973	2378	tags=28%, list=11%, signal=25%	C1QC/C1QB/C1QA/MASP1/C7/CD46/PROS1/SERPINE1/C3AR1/VWF/C3/TFPI/C1S/CFD/F13A1/BDKRB2/F8/CD55/C1R
KEGG_FC_GAMMA_R_MEDIATED_PHAGOCYTOSIS	KEGG_FC_GAMMA_R_MEDIATED_PHAGOCYTOSIS	94	0.411862	1.63373	0.0049401	0.0390543	0.0274973	4834	tags=38%, list=22%, signal=30%	GAB2/GSN/ARPC4/ARPC1B/MARCKSL1/ARPC1A/LYN/AKT1/WASF2/ARF6/MAPK1/CRK/PTPRC/PLCG2/PLPP1/VASP/PIP5K1C/CFL2/CFL1/RAC2/PRKCE/FCGR2C/FCGR2B/CDC42/ARPC3/MARCKS/ARPC2/NCF1/MAP2K1/CRKL/PIK3CA/ASAP1/PIK3CD/ASAP3/DNM1/PLCG1
KEGG_ANTIGEN_PROCESSING_AND_PRESENTATION	KEGG_ANTIGEN_PROCESSING_AND_PRESENTATION	81	0.418288	1.62296	0.0054221	0.0390543	0.0274973	4664	tags=38%, list=21%, signal=30%	HSPA2/CTSB/HLA-DRA/HLA-DMA/HSP90AB1/RFX5/HLA-DPB1/HSPA4/HLA-DMB/HSPA8/IFI30/NFYB/CTSS/TAPBP/CD74/CANX/KLRD1/LGMN/PSME2/HSP90AA1/PDIA3/HLA-G/HLA-E/HLA-DQB1/NFYC/CALR/HLA-DRB1/HLA-DPA1/RFXANK/HLA-DQA1/PSME1
KEGG_VASCULAR_SMOOTH_MUSCLE_CONTRACTION	KEGG_VASCULAR_SMOOTH_MUSCLE_CONTRACTION	110	0.386432	1.5839	0.00466704	0.0390543	0.0274973	2438	tags=25%, list=11%, signal=22%	ADCY6/CALM3/CALM2/PLCB1/PRKCH/PPP1R12B/KCNMB2/PLCB4/PPP1CA/GNAS/ROCK1/RAMP2/RHOA/MAPK1/GUCY1B1/CALM1/ACTA2/CALCRL/GUCY1A1/GNA13/MYL9/GNA11/PRKCE/IRAG1/MYH11/RAMP1/RAMP3
KEGG_SNARE_INTERACTIONS_IN_VESICULAR_TRANSPORT	KEGG_SNARE_INTERACTIONS_IN_VESICULAR_TRANSPORT	38	0.518716	1.74561	0.00630315	0.0396573	0.0279219	6950	tags=68%, list=32%, signal=47%	YKT6/STX7/STX10/VAMP1/VAMP5/SNAP23/STX1B/VAMP8/VAMP3/USE1/STX4/BET1L/VAMP4/VTI1B/GOSR2/VAMP7/BNIP1/TSNARE1/SNAP47/VAMP2/SEC22B/STX16/STX2/BET1/SNAP29/STX12
KEGG_MTOR_SIGNALING_PATHWAY	KEGG_MTOR_SIGNALING_PATHWAY	51	0.481372	1.71499	0.00620535	0.0396573	0.0279219	2786	tags=25%, list=13%, signal=22%	PRKAA2/RPS6KA2/DDIT4/ULK2/AKT1/EIF4B/CAB39L/MAPK1/TSC1/EIF4E2/RPS6/RICTOR/RPTOR
KEGG_CYTOKINE_CYTOKINE_RECEPTOR_INTERACTION	KEGG_CYTOKINE_CYTOKINE_RECEPTOR_INTERACTION	255	-0.280517	-1.40878	0.00621128	0.0396573	0.0279219	4742	tags=34%, list=22%, signal=27%	IL18R1/CCL8/IFNA6/IL2RA/CCL25/IFNL2/IL2/CCL24/IL22RA1/IL12RB1/PRLR/IL10/CXCL5/IL12A/CCL18/IFNA8/IL1B/CXCL6/IL4/TNFRSF8/CXCL2/CCL13/CCL28/IFNAR1/TNFRSF14/IFNA13/CD40LG/FAS/KITLG/IL22RA2/IL1RAP/IL11RA/TNFRSF21/GDF5/PF4V1/TNF/CCR4/CCL4/CCL11/IL20/TNFSF8/IFNLR1/RELT/CD40/HGF/CXCL8/IL11/IL15/IL17B/PLEKHO2/MET/CCL1/TNFSF18/GHR/ACVR2A/VEGFA/TNFRSF17/IL4R/INHBC/IL17RA/LTBR/TSLP/BMPR1A/IL5RA/TNFSF14/TNFSF…
KEGG_ALANINE_ASPARTATE_AND_GLUTAMATE_METABOLISM	KEGG_ALANINE_ASPARTATE_AND_GLUTAMATE_METABOLISM	32	0.548811	1.7733	0.00801318	0.0483996	0.0340771	3350	tags=41%, list=15%, signal=34%	GFPT1/ALDH5A1/GLUL/GLUD1/DDO/ASPA/GLS/GLUD2/ASL/ADSL/ABAT/GLS2/ALDH4A1

## Sheet: LAA_Functional_Hallmark
ID	Description	setSize	enrichmentScore	NES	pvalue	p.adjust	qvalue	rank	leading_edge	core_enrichment
HALLMARK_EPITHELIAL_MESENCHYMAL_TRANSITION	HALLMARK_EPITHELIAL_MESENCHYMAL_TRANSITION	200	0.498664	2.22993	4.95966e-09	2.47983e-07	8.35311e-08	3018	tags=46%, list=14%, signal=40%	IGFBP2/CDH2/HTRA1/MAGEE1/FSTL3/TIMP3/ITGA5/COL12A1/BGN/IGFBP3/CALU/SGCD/SNAI2/DCN/COL8A2/TAGLN/TNFRSF12A/PPIB/FOXC2/FSTL1/TIMP1/CXCL12/CAP2/COPA/COL6A3/TPM1/SLC6A8/FUCA1/ID2/CRLF1/LGALS1/COMP/COL4A2/CTHRC1/FAP/SERPINE1/COL5A2/CCN1/LOXL1/VCAN/SPARC/SERPINH1/GADD45A/GJA1/RHOB/COL5A1/SFRP4/FBLN5/PCOLCE2/CCN2/FMOD/COL16A1/PCOLCE/COL1A2/TGFBI/ACTA2/P3H1/LOX/SGCB/DPYSL3/EFEMP2/THBS1/PFN2/FBLN1/VIM/FERM…
HALLMARK_OXIDATIVE_PHOSPHORYLATION	HALLMARK_OXIDATIVE_PHOSPHORYLATION	200	0.472909	2.11476	1.20999e-07	3.02497e-06	1.01894e-06	6657	tags=56%, list=31%, signal=39%	MPC1/SLC25A5/ACAT1/ATP6V0B/ALDH6A1/SLC25A20/MFN2/ATP6V1C1/OPA1/GPX4/PDHX/GLUD1/SLC25A6/ACAA1/CYB5R3/ECHS1/TIMM9/VDAC3/ISCU/COX15/ATP6V0C/PDP1/ATP6AP1/ATP6V1D/MGST3/ABCB7/POR/NQO2/UQCR11/HCCS/IDH3G/MTRF1/NDUFV2/ATP6V1G1/TOMM22/LDHB/NDUFB7/VDAC1/ECH1/NDUFS3/MDH1/GPI/PDK4/NDUFA3/HADHA/IDH3A/OAT/NDUFC1/ACADM/PMPCA/ALAS1/SLC25A11/COX7C/MRPL34/OXA1L/NDUFB5/MAOB/ETFB/ETFA/ETFDH/IDH2/NDUFS6/MTX2/UQCRH/PH…
HALLMARK_UV_RESPONSE_DN	HALLMARK_UV_RESPONSE_DN	144	0.488155	2.09573	1.2856e-06	2.14266e-05	7.21738e-06	3727	tags=44%, list=17%, signal=36%	FHL2/SYNE1/PTPRM/SLC7A1/TGFBR2/NEK7/PDLIM5/DDAH1/SNAI2/LTBP1/MAPK14/CAV1/CAP2/VLDLR/MGMT/INPP4B/RND3/PLCB4/SERPINE1/SPOP/COL5A2/CCN1/ADD3/ARHGEF9/SYNJ2/BCKDHB/GJA1/DUSP1/FBLN5/ID1/TFPI/GRK5/ATP2B1/COL1A2/CDKN1B/SMAD7/APBB2/COL3A1/NR1D2/COL1A1/IRS1/PRKCE/RGS4/ADORA2B/BDNF/DBP/FYN/NR3C1/KIT/COL11A1/ANXA4/MAP1B/MMP16/IGF1R/DLG1/TJP1/ATP2B4/NRP1/INSIG1/RBPMS/SCHIP1/RASA2/SDC2
HALLMARK_MYOGENESIS	HALLMARK_MYOGENESIS	199	0.435168	1.94367	3.03165e-06	3.78956e-05	1.27648e-05	4930	tags=49%, list=23%, signal=38%	ACTA1/NAV2/MEF2C/CSRP3/MYOM2/ABLIM1/GSN/TNNT1/IGFBP3/SGCD/FHL1/KIFC3/CRYAB/GABARAPL2/MYOM1/MYH7/TAGLN/WWTR1/COL6A3/SLC6A8/CKB/FABP3/IFRD1/COL4A2/ANKRD2/CASQ1/COL15A1/ERBB3/SPARC/CNN3/CDKN1A/SH3BGR/AEBP1/PPP1R3C/REEP1/ATP6AP1/CHRNB1/SVIL/MYL3/CFD/ENO3/PICK1/ACTC1/BDKRB2/SORBS1/DES/MYH9/COL3A1/TNNC1/LAMA2/COL1A1/AGRN/LDB3/MYH11/MRAS/ITGB5/CASQ2/RB1/IGFBP7/PDLIM7/ACTN2/PGAM2/PFKM/FGF2/PKIA/EIF4A2/SO…
HALLMARK_PROTEIN_SECRETION	HALLMARK_PROTEIN_SECRETION	96	0.520239	2.0968	1.58199e-05	0.000158199	5.32882e-05	4880	tags=48%, list=22%, signal=37%	SEC31A/BNIP3/YKT6/ARF1/STX7/CD63/ATP1A1/ARCN1/AP2M1/ADAM10/AP2S1/AP3S1/GNAS/M6PR/USO1/CAV2/MAPK1/NAPG/GALC/TPD52/AP3B1/SNAP23/ANP32E/GOLGA4/LMAN1/TMED2/VAMP3/KIF1B/VPS45/ARFGAP3/CLN5/RAB2A/CLTC/SCAMP1/ARFIP1/TSG101/DOP1A/RAB5A/GBF1/VAMP4/TMX1/COPE/ARFGEF2/GOSR2/CLCN3/ARFGEF1
HALLMARK_HYPOXIA	HALLMARK_HYPOXIA	200	0.41194	1.84212	4.11827e-05	0.000307293	0.000103509	2999	tags=34%, list=14%, signal=29%	SLC6A6/KDELR3/EXT1/DPYSL4/PDK1/SRPX/HK1/P4HA1/BGN/IGFBP3/DCN/DDIT4/CAVIN1/BTG1/AK4/CAV1/ACKR3/KLF6/VLDLR/CXCR4/S100A4/SERPINE1/P4HA2/CCN1/MIF/TMEM45A/PLAC8/COL5A1/ENO1/DUSP1/HDLBP/CCN2/CDKN1A/MAP3K1/PPP1R3C/PFKP/HK2/TGFBI/CCNG2/CDKN1B/LOX/TPD52/NAGK/ETS1/ENO3/GBE1/PNRC1/MYH9/BNIP3L/ENO2/GPI/PGK1/GYS1/JMJD6/ADM/STC1/BCAN/PGAM2/FOXO3/PRDX5/SAP30/ADORA2B/CAVIN3/ERO1A/SDC4/GPC3/NR3C1
HALLMARK_MITOTIC_SPINDLE	HALLMARK_MITOTIC_SPINDLE	199	0.407784	1.82136	4.30211e-05	0.000307293	0.000103509	4092	tags=39%, list=19%, signal=32%	SORBS2/NIN/KIFAP3/GSN/PDLIM5/SYNPO/STK38L/FARP1/MARK4/PREX1/EPB41L2/TPX2/KIF5B/WASF2/ABR/PALLD/CENPJ/ALS2/MYH10/ROCK1/PCGF5/KIF23/ARF6/TSC1/BIRC5/BUB1/TUBGCP5/MID1/TIAM1/TUBD1/FSCN1/CENPF/EZR/UXT/ARHGDIA/SMC3/NDC80/CAPZB/RFC1/FGD6/CNTRL/MYH9/OPHN1/ANLN/KIF15/KIF3B/RICTOR/DLGAP5/CTTN/CDK5RAP2/FLNB/CEP192/TOP2A/CEP57/KIF1B/ARHGAP5/KNTC1/KIF22/CDC42/AKAP13/MAPRE1/ARHGAP29/RASAL2/MARCKS/SMC4/SPTAN1/D…
HALLMARK_DNA_REPAIR	HALLMARK_DNA_REPAIR	149	0.422857	1.83142	0.000181082	0.00113176	0.000381224	3888	tags=35%, list=18%, signal=29%	ADCY6/ALYREF/NME1/SEC61A1/XPC/USP11/ADA/POLR2K/HCLS1/DAD1/RPA3/TAF12/DUT/GPX4/ITPA/APRT/GMPR2/NELFCD/MPG/BCAP31/ERCC1/AGO4/SSRP1/IMPDH2/RBX1/SNAPC4/GTF2F1/NCBP2/POLR3C/TMED2/POLR2J/GSDME/NFX1/CSTF3/GUK1/POLR2E/CMPK2/POLD4/ARL6IP1/DDB2/POLB/POLE4/NUDT21/TSG101/RALA/MPC2/TAF10/LIG1/AK3/SUPT4H1/POLL/SUPT5H
HALLMARK_MYC_TARGETS_V1	HALLMARK_MYC_TARGETS_V1	199	0.387014	1.72859	0.000210272	0.00116818	0.000393492	5390	tags=45%, list=25%, signal=34%	YWHAQ/NME1/PSMD8/PSMB3/ILF2/EIF3D/HSP90AB1/ODC1/SMARCC1/POLD2/IFRD1/LSM2/PSMC4/NOP56/AP3S1/RPL22/DUT/EIF2S1/ACP1/CDK4/CCT2/VDAC3/SERBP1/PRPF31/SRM/IMPDH2/PCBP1/PTGES3/NCBP2/GNL3/CDC20/RNPS1/VDAC1/PABPC4/RRM1/RPS6/SRSF3/CANX/PGK1/FAM120A/CCT7/TRA2B/MRPS18B/MCM2/DDX18/HNRNPC/EEF1B2/EPRS1/RPS5/NPM1/EXOSC7/MRPL23/TXNL4A/HSPE1/MCM7/MCM5/SNRPD2/HSPD1/SNRPD3/XPOT/NCBP1/PSMA1/ETF1/SET/FBL/BUB3/RAN/ABCE1/…
HALLMARK_UNFOLDED_PROTEIN_RESPONSE	HALLMARK_UNFOLDED_PROTEIN_RESPONSE	112	0.448351	1.86112	0.000257902	0.00128951	0.000434362	3913	tags=40%, list=18%, signal=33%	KDELR3/SEC31A/DNAJA4/WIPI1/SRPRB/YIF1A/DDIT4/IFIT1/BANF1/EIF4G1/FUS/KIF5B/PDIA5/NOP56/YWHAZ/EXOC2/CEBPB/EIF2S1/SRPRA/SLC1A4/ALDH18A1/BAG3/NFYB/CEBPG/CKS1B/NOP14/IMP3/SEC11A/LSM1/PDIA6/NPM1/CXXC1/SLC30A5/EEF2/ERO1A/EIF4A2/LSM4/HSP90B1/ATP6V0D1/XPOT/SPCS3/DCTN1/TARS1/PREB/CALR
HALLMARK_COAGULATION	HALLMARK_COAGULATION	138	0.427531	1.81686	0.000356039	0.0014835	0.000499704	3062	tags=30%, list=14%, signal=26%	HTRA1/CTSB/TIMP3/GSN/CSRP1/C1QA/CTSK/USP11/TIMP1/PROS1/GNG12/COMP/PF4/SERPINE1/VWF/DPP4/SPARC/WDR1/C3/GNB2/CRIP2/CPQ/ISCU/C1S/ANG/CFD/THBS1/CTSO/ARF4/PRSS23/F8/LEFTY2/PECAM1/DUSP6/C1R/LGMN/PEF1/ACOX2/ADAM9/CFI/FYN/CD9
HALLMARK_IL2_STAT5_SIGNALING	HALLMARK_IL2_STAT5_SIGNALING	198	0.378601	1.68823	0.000339386	0.0014835	0.000499704	4023	tags=35%, list=19%, signal=29%	ETV4/CKAP4/GLIPR2/CISH/PRKCH/PHLDA1/P4HA1/CTSZ/UCK2/LCLAT1/ODC1/PHTF2/HIPK2/SPRY4/ARL4A/KLF6/SOCS2/DENND5A/GSTO1/GBP4/SELL/GPX4/AHNAK/ST3GAL4/RHOB/CD81/COCH/DHRS3/CXCL10/HK2/GUCY1B1/TIAM1/DCPS/PLPP1/CD86/ENO3/MAPKAPK2/CA2/FGL2/AHCY/ITIH5/CCND2/ADAM19/SNX9/PRAF2/P2RX4/TWSG1/IFNGR1/IL2RB/TNFSF10/SYT11/ANXA4/ITGA6/RORA/IGF1R/SCN9A/PLEC/NRP1/BATF/CD48/SELP/ECM1/CDC42SE2/SWAP70/ITGAV/CDKN1C/FLT3LG/BMP…
HALLMARK_INTERFERON_ALPHA_RESPONSE	HALLMARK_INTERFERON_ALPHA_RESPONSE	97	0.449139	1.81271	0.000894263	0.0031938	0.00107581	4311	tags=43%, list=20%, signal=35%	CD47/RSAD2/PARP12/CASP1/CXCL11/UBA7/IFI44L/IFIT2/GBP4/SELL/IFI30/CASP8/CXCL10/C1S/LAMP3/IFIT3/IFIH1/NUB1/TDRD7/TXNIP/CD74/LAP3/SAMD9L/HERC6/OAS1/CMPK2/IFI44/RTP4/PSME2/TMEM140/TRIM26/PSMB8/LPAR6/ELF1/DDX60/PSMA3/BST2/PSMB9/GMPR/OASL/PNPT1/SP110
HALLMARK_KRAS_SIGNALING_UP	HALLMARK_KRAS_SIGNALING_UP	200	0.372068	1.66382	0.000888812	0.0031938	0.00107581	3287	tags=31%, list=15%, signal=27%	ETV4/ETV5/NIN/FCER1G/HDAC9/IGFBP3/PCSK1N/RELN/STRN/FUCA1/ANO1/LAPTM5/ID2/CXCR4/ENG/ETV1/PEG3/C3AR1/ITGB2/TLR8/CAB39L/CLEC4A/TRIB2/SOX9/PLVAP/TFPI/MAP3K1/GYPC/CD37/CXCL10/PDCD1LG2/MMD/CTSS/ADGRL4/BTBD3/MYCN/ETS1/F13A1/GUCY1A1/GNG11/ACE/CA2/CCND2/KLF4/PRDM1/SPARCL1/PECAM1/CBL/DUSP6/EPB41L3/IL33/SCG5/ZNF277/LCP1/ERO1A/SPON1/EVI5/PPBP/PTBP2/TSPAN13/PSMB8/CROT
HALLMARK_TNFA_SIGNALING_VIA_NFKB	HALLMARK_TNFA_SIGNALING_VIA_NFKB	199	-0.324954	-1.58175	0.00132662	0.00442206	0.00148954	2003	tags=27%, list=9%, signal=25%	SPSB1/FOSL2/NINJ1/ZC3H12A/G0S2/GADD45B/NR4A2/BCL3/EGR3/PLAUR/PLEK/PHLDA2/JUN/SMAD3/TNIP2/ABCA1/B4GALT5/VEGFA/TNC/PTX3/GFPT2/TSC22D1/FOSL1/CEBPD/IER3/BIRC3/IL18/CLCF1/FJX1/MYC/BMP2/NFKBIA/SAT1/NFIL3/NR4A1/BTG2/LDLR/B4GALT1/PLPP3/KLF10/HBEGF/ETS2/IL15RA/NAMPT/BTG3/ATF3/NR4A3/SERPINB8/SNN/LIF/GPR183/TRIB1/AREG/BCL6
HALLMARK_INFLAMMATORY_RESPONSE	HALLMARK_INFLAMMATORY_RESPONSE	200	-0.303941	-1.4786	0.00342513	0.0107035	0.0036054	2371	tags=24%, list=11%, signal=22%	HAS2/BEST1/CD40/NPFFR2/GABBR1/EBI3/CXCL8/LPAR1/IL15/PLAUR/FPR1/MET/PVR/CD82/ABCA1/PDPN/AXL/ACVR2A/IL4R/GNA15/CHST2/NMUR1/CD14/ITGB8/EMP3/SEMA4D/IL18/CLEC5A/MYC/ACVR1B/NFKBIA/FZD5/OSMR/BTG2/SCN1B/LDLR/CYBB/BDKRB1/HBEGF/IL15RA/NAMPT/MARCO/HPN/TLR3/LIF/GPR183/SLC4A4/EREG
HALLMARK_APOPTOSIS	HALLMARK_APOPTOSIS	161	0.368096	1.60736	0.00429517	0.0126329	0.00425528	2800	tags=30%, list=13%, signal=27%	DAP/GPX1/TIMP3/GSN/CASP1/BGN/TSPO/DCN/CCND1/PDCD4/TNFRSF12A/TIMP1/CAV1/MGMT/HSPB1/IGFBP6/PEA15/ERBB3/GPX4/GADD45A/RHOB/FASLG/ROCK1/CDKN1A/CASP8/BCAP31/RELA/BCL2L2/CDKN1B/SMAD7/PTK2/TXNIP/HMGB2/CCND2/LUM/TGFB2/LGALS3/PRF1/BNIP3L/ENO2/PPP3R1/CASP2/IFNGR1/CTNNB1/BID/TOP2A/TNFSF10/WEE1/PLPPR4
HALLMARK_G2M_CHECKPOINT	HALLMARK_G2M_CHECKPOINT	200	0.346988	1.55167	0.00483436	0.0134288	0.00452338	5312	tags=42%, list=24%, signal=32%	ODF2/SLC7A1/UCK2/MAPK14/CCND1/ODC1/STMN1/SMARCC1/ILF3/JPT1/CENPA/TPX2/KIF5B/HMGN2/MEIS1/SLC12A2/HSPA8/LBR/SS18/KIF23/CDK4/KNL1/BIRC5/BUB1/PTTG1/CKS1B/CENPF/CDKN1B/MTF2/EWSR1/NDC80/CDKN2C/CDC20/ORC6/NASP/HMGB3/UBE2C/KIF15/PRMT5/TRA2B/MCM2/TOP2A/MCM3/PTTG3P/SAP30/KIF22/DDX39A/NUP50/MCM5/RASAL2/MARCKS/SMC4/DMD/MKI67/TROAP/ARID4A/SMC2/ATRX/SRSF10/BUB3/FANCC/EZH2/NSD2/CCNB2/CDKN3/CENPE/PLK4/RAD21/UPF1…
HALLMARK_ADIPOGENESIS	HALLMARK_ADIPOGENESIS	200	0.346559	1.54975	0.00511707	0.013466	0.0045359	3640	tags=31%, list=17%, signal=26%	ADCY6/HADH/DRAM2/CPT2/CAVIN1/PDCD4/ACLY/SLC66A3/ARL4A/CAT/QDPR/CAVIN2/COL15A1/RTN3/GPX4/GADD45A/C3/ECHS1/TST/SCP2/CCNG2/MGST3/G3BP2/GBE1/POR/GHITM/YWHAG/CMPK1/CDKN2C/SORBS1/ITIH5/COL4A1/DHRS7B/UQCR11/IDH3G/EPHX2/NDUFB7/SPARCL1/UBC/OMD/ECH1/NDUFS3/TALDO1/STOM/LTC4S/IFNGR1/MCCC1/RIOK3/UBQLN1/IDH3A/CHCHD10/ACADM/LAMA4/FZD4/UCP2/ACADS/CD151/HSPB8/APLP2/RAB34/ITGA7/ETFB
HALLMARK_ALLOGRAFT_REJECTION	HALLMARK_ALLOGRAFT_REJECTION	200	0.342365	1.53099	0.00596631	0.0143346	0.0048285	4239	tags=33%, list=20%, signal=27%	RPL3L/CD47/HDAC9/NME1/HLA-DRA/EIF3D/HLA-DMA/TIMP1/STAT4/UBE2D1/LYN/PF4/HCLS1/IFNGR2/AKT1/HLA-DMB/ITGB2/SRGN/FASLG/IFNG/GZMA/CXCL9/PTPRC/GZMB/CTSS/TAPBP/TPD52/ETS1/CD86/CRTAM/CD74/CXCR3/CCND2/TGFB2/ITGAL/PRF1/NCF4/AARS1/KLRD1/LY86/FCGR2B/IFNGR1/JAK2/CFP/IL2RB/NPM1/THY1/EIF3A/ICOSLG/FYB1/HLA-G/HLA-E/LCK/FGR/IKBKB/CCL22/DARS1/EIF5A/IGSF6/ABCE1/STAT1/ABI1/MAP3K7/NOS2/ACHE/ST8SIA4
HALLMARK_GLYCOLYSIS	HALLMARK_GLYCOLYSIS	200	0.340643	1.52329	0.00630723	0.0143346	0.0048285	3116	tags=27%, list=14%, signal=23%	KDELR3/EXT1/DPYSL4/GFPT1/P4HA1/IGFBP3/EGLN3/PGAM1/DCN/DDIT4/AK4/STMN1/CHPF2/IL13RA1/VLDLR/CXCR4/CENPA/PSMC4/P4HA2/MIF/VCAN/BPNT1/COL5A1/ENO1/SOX9/PRPS1/HDLBP/TGFA/PFKP/HK2/TGFBI/GLCE/GFUS/ANG/RPE/NASP/AGRN/MDH1/ARPP19/ENO2/PGK1/TALDO1/GYS1/STC1/PGAM2/SAP30/ADORA2B/GMPPA/ERO1A/PYGB/GPC3/GUSB/CHPF/PMM2
HALLMARK_COMPLEMENT	HALLMARK_COMPLEMENT	200	0.340638	1.52327	0.00630723	0.0143346	0.0048285	2775	tags=26%, list=13%, signal=22%	CALM3/FCER1G/CTSB/PPP4C/CASP1/CSRP1/C1QC/C1QA/CD46/KCNIP2/TIMP1/S100A12/LYN/PFN1/COL4A2/CTSD/SERPINE1/DPP4/CEBPB/C3/GNB2/GZMA/CPQ/CALM1/ZEB1/GZMB/CTSS/C1S/LIPA/PDP1/ANG/CTSO/CA2/DGKH/F8/CD55/LGALS3/LAP3/SH2B3/DUSP6/ANXA5/C1R/LGMN/DGKG/STX4/JAK2/GATA3/USP16/FCN1/ACTN2/ADAM9
HALLMARK_ANGIOGENESIS	HALLMARK_ANGIOGENESIS	36	0.536216	1.78652	0.0102997	0.0223907	0.00754214	4393	tags=58%, list=20%, signal=47%	PDGFA/FSTL1/TIMP1/S100A4/PF4/COL5A2/VCAN/SLCO2A1/PTK2/VTN/CCND2/COL3A1/LUM/STC1/LRPAP1/NRP1/ITGAV/PGLYRP1/JAG2/POSTN/LPL
HALLMARK_PI3K_AKT_MTOR_SIGNALING	HALLMARK_PI3K_AKT_MTOR_SIGNALING	105	0.392406	1.6108	0.0110648	0.0230517	0.00776478	4834	tags=38%, list=22%, signal=30%	PRKAA2/PDK1/DUSP3/PLCB1/ARF1/CXCR4/AP2M1/PFN1/PPP1CA/AKT1/RALB/CAB39L/FASLG/CDKN1A/MAPK1/CDK4/HRAS/TIAM1/CDKN1B/PTPN11/ARHGDIA/CFL1/NFKBIB/RPTOR/ARPC3/HSP90B1/CLTC/PIN1/GRB2/LCK/CALR/ACACA/TSC2/MAP3K7/ATF1/MAPKAP1/RIT1/TRAF2/CDK1/PLCG1
HALLMARK_MTORC1_SIGNALING	HALLMARK_MTORC1_SIGNALING	200	0.330434	1.47764	0.013362	0.0252253	0.00849694	3062	tags=30%, list=14%, signal=26%	SLC6A6/PDK1/P4HA1/YKT6/RPN1/EGLN3/DDIT4/SYTL2/AK4/FKBP2/MTHFD2L/ACLY/VLDLR/CXCR4/UNG/IFRD1/QDPR/PSMC4/ADD3/M6PR/HSPA4/USO1/SERPINH1/ITGB2/ENO1/HMGCS1/STIP1/SLC1A4/SHMT2/CDKN1A/IFI30/BUB1/HK2/CCNG1/SRD5A1/ATP6V1D/TUBG1/GBE1/FGL2/RRM2/SEC11A/RPA1/GPI/PSMG1/PITPNB/CANX/PGK1/NFKBIB/LGMN/MCM2/STC1/CFP/EPRS1/ERO1A/DDX39A/NUPR1/PDAP1/HSPE1/CORO1A/HSP90B1/CD9
HALLMARK_INTERFERON_GAMMA_RESPONSE	HALLMARK_INTERFERON_GAMMA_RESPONSE	198	0.316791	1.41261	0.0134234	0.0252253	0.00849694	4311	tags=36%, list=20%, signal=29%	RSAD2/PARP12/CASP1/IFIT1/HLA-DMA/CXCL11/BTG1/STAT4/ARL4A/IFI44L/IFIT2/GBP4/EIF4E3/TOR1B/GZMA/CDKN1A/CXCL9/XAF1/IFI30/CASP8/CXCL10/PFKP/SLAMF7/UPP1/C1S/OAS2/TAPBP/VAMP5/CD86/IFIT3/IFIH1/TDRD7/TXNIP/CD74/FGL2/LAP3/VCAM1/VAMP8/SAMD9L/HERC6/C1R/CMPK2/JAK2/IFI44/LATS2/IL2RB/RTP4/TNFSF10/PSME2/CSF2RB/TRIM26/PSMB8/OAS3/ARID5B/SELP/HLA-G/DDX60/SERPING1/CD69/CMKLR1/PSMA3/BST2/XCL1/PSMB9/STAT1/OASL/PNPT1/H…
HALLMARK_ESTROGEN_RESPONSE_LATE	HALLMARK_ESTROGEN_RESPONSE_LATE	200	-0.285173	-1.38729	0.0136217	0.0252253	0.00849694	3948	tags=36%, list=18%, signal=29%	DUSP2/LLGL2/KIF20A/HPRT1/ZFP36/TPD52L1/PLXNB1/SFN/SLC9A3R1/CDC6/EMP2/TOB1/TPBG/GINS2/CA12/SGK1/RET/IMPA2/PRKAR2B/ISG20/KCNK5/ASCL1/GLA/TFPI2/HR/UGDH/FAM102A/ASS1/FRK/FABP5/MAPK13/SERPINA5/TFF3/IGSF1/EGR3/TMPRSS3/ANXA9/SEMA3B/SERPINA1/NCOR2/TPSAB1/PCP4/SLC7A5/SERPINA3/CDH1/SORD/NMU/OPN3/PLAAT3/SNX10/KLK11/NXT1/HOMER2/ITPK1/PTGES/FKBP5/IGFBP4/TFAP2C/NRIP1/IL17RB/CELSR2/ELOVL5/BTG3/SCNN1A/DHCR7/S100…
HALLMARK_APICAL_JUNCTION	HALLMARK_APICAL_JUNCTION	200	0.322146	1.44058	0.0181585	0.0324258	0.0109224	2291	tags=24%, list=11%, signal=22%	ACTA1/CTNNA1/HADH/SGCE/JAM3/NRAP/FLNC/MAPK14/ARHGEF6/ITGA9/NEGR1/PFN1/EPB41L2/LDLRAP1/ACTB/VCAN/VWF/PARVA/MYH10/CDK8/ACTN1/COL16A1/RRAS/YWHAH/PTPRC/TSC1/HRAS/AMIGO2/EVL/TGFBI/CLDN5/FSCN1/MDK/CAP1/TUBG1/CD86/VASP/PTK2/GTF2F1/ACTC1/MYH9/RAC2/MYL9/IRS1/VCAM1/PECAM1/CD99/ZYX

## Sheet: LAA_Functional_miRNA
ID	Description	setSize	enrichmentScore	NES	pvalue	p.adjust	qvalue	rank	leading_edge	core_enrichment
MIR613	MIR613	314	0.421507	1.98038	4.94448e-08	5.17193e-05	3.84368e-05	4708	tags=42%, list=22%, signal=33%	YWHAQ/CREBL2/WDR48/TIMP3/FBXW7/ZFP36L2/SEC61A1/NDRG3/SNAI2/PICALM/PTPN14/IFT52/PDCD4/EDN1/PPIB/SMARCC1/IPO8/MINDY2/NBEA/IMPACT/ARCN1/CPED1/PREX1/MAX/FNDC3B/CAPRIN1/CAVIN2/MATR3/CORO1C/ACTB/NFATC3/YWHAZ/WDR1/GJA1/BPNT1/SOX9/FUBP1/CNN3/BACH2/FLI1/SS18/CERS2/MEOX2/ANKRD29/MYOCD/MMD/AZIN1/THRB/KCTD10/GLCE/UTRN/SPRED1/CAP1/ETS1/THBS1/IP6K2/TAGLN2/AP1B1/DGKH/KLF4/NAB1/RNF38/PRKCE/CBL/SLC38A3/RICTOR/ARF…
MIR206	MIR206	370	0.40601	1.93717	4.01485e-08	5.17193e-05	3.84368e-05	4708	tags=40%, list=22%, signal=32%	YWHAQ/CREBL2/WDR48/TIMP3/FBXW7/ZFP36L2/SEC61A1/NDRG3/SNAI2/INMT/UBE2H/PICALM/PTPN14/IFT52/PDCD4/EDN1/PPIB/SMARCC1/MINDY2/NBEA/IMPACT/KCNMB2/KCNJ2/ARCN1/CPED1/GIPC2/PREX1/MAX/FNDC3B/STK39/CAPRIN1/CAVIN2/MATR3/CORO1C/ACTB/SLC8A1/TMEM135/NFATC3/YWHAZ/WDR1/GJA1/BPNT1/SOX9/FUBP1/CNN3/BACH2/FLI1/SS18/CERS2/MEOX2/ANKRD29/BCL7A/MYOCD/MMD/AZIN1/THRB/KCTD10/GLCE/UTRN/SPRED1/CAP1/ETS1/ANP32E/THBS1/IP6K2/RAD…
MIR1_3P	MIR1_3P	366	0.399321	1.90282	1.61067e-07	0.000112317	8.34721e-05	4708	tags=41%, list=22%, signal=32%	YWHAQ/CREBL2/WDR48/TIMP3/FBXW7/ZFP36L2/SEC61A1/NDRG3/SNAI2/INMT/UBE2H/PICALM/PTPN14/IFT52/PDCD4/EDN1/PPIB/SMARCC1/MINDY2/NBEA/IMPACT/KCNMB2/KCNJ2/ARCN1/CPED1/GIPC2/PREX1/MAX/FNDC3B/STK39/CAPRIN1/CAVIN2/MATR3/CORO1C/ACTB/SLC8A1/TMEM135/NFATC3/YWHAZ/WDR1/GJA1/BPNT1/SOX9/FUBP1/CNN3/BACH2/FLI1/SS18/CERS2/MEOX2/ANKRD29/BCL7A/MYOCD/MMD/AZIN1/THRB/KCTD10/GLCE/UTRN/SPRED1/CAP1/ETS1/ANP32E/THBS1/IP6K2/RAD…
MIR9_5P	MIR9_5P	478	0.372035	1.82058	2.74658e-07	0.000143646	0.000106755	4282	tags=35%, list=20%, signal=28%	SLC6A6/CCNDBP1/MICAL2/SEC31A/MEF2C/CTNNA1/KIF13A/YBX3/ESRRB/TGFBR2/COG3/IGFBP3/LRRK2/EGLN3/UBE2Z/STK38L/CXCL11/NOX4/SNX7/ULK2/AK4/FSTL1/UNC80/ARPC1A/ANO1/KCNMB2/KCNJ2/PXDN/NUTF2/SLC9A1/FNDC3B/MAP3K3/C4orf46/LDLRAP1/CPEB3/AUH/CDIN1/SORT1/SLC10A3/COL15A1/VCAN/SLC8A1/CPEB2/FYTTD1/NFATC3/M6PR/EIF4E3/RALB/ITM2B/WASF2/DNAJC14/RANBP17/HPS5/NTAN1/TSPAN9/CDK8/KIF13B/RHOBTB1/PARG/C16orf54/PCGF5/STAC/ARF6/M…
MIR205_3P	MIR205_3P	402	0.379131	1.82048	3.75702e-07	0.000157194	0.000116823	4391	tags=35%, list=20%, signal=28%	XYLT1/CAPN14/NRXN1/CILK1/YBX3/NEK7/CASP1/ARHGAP15/PDLIM5/HDAC9/PDE1C/LIN9/RGS18/CXCL11/NOX4/CRYM/CAP2/SSR3/MAP4/MINDY2/ARL4A/UNC80/NBEA/CPED1/CKB/GIPC2/RYR3/AAK1/ADAM10/DPEP2/RMDN1/PDIA5/GNAS/NFATC3/TMED4/SEMA3A/RBM4B/ABCA8/GJA1/PLAC8/ARHGAP12/SLC12A2/ARL1/B3GNT2/MRC1/MSI2/TYW3/CCSER1/POT1/CYRIA/TFEC/AZIN1/ACTA2/CAP1/SESN3/ZNF596/LACTB/GLS/ZNF644/APBB2/TMEM144/WASHC4/ZC2HC1A/ESYT2/FGL2/FREM1/PALM…
MIR5190	MIR5190	129	0.496319	2.0799	2.11462e-06	0.000444767	0.000330542	4987	tags=43%, list=23%, signal=34%	LBH/DGKI/CREBL2/SMARCA4/UBE2Z/AKAP6/STRN/PNMA8A/PLEKHA5/WDR1/LGALSL/BCKDHB/AHSA2P/CXCL9/RRAS/EXTL2/CYRIA/LIPA/GLCE/TSPAN12/GRIK2/THAP9/ZFR2/ZNF211/RPA1/RICTOR/ABHD6/SVOP/DGKG/SPOCK1/GBP5/WEE1/MYO1D/CTDSPL2/UBXN4/TNFAIP8/GREM1/TAPT1/CDC42SE2/SDC2/RETREG3/SMC2/TBC1D12/EYS/LZTR1/TBC1D8B/RAB33B/AFF2/PAIP2/CD36/RRAGC/ATP5MC3/JARID2/DCAF7/DDX23/ADGRG6
MIR9_3P	MIR9_3P	340	0.395102	1.87669	2.03534e-06	0.000444767	0.000330542	4628	tags=37%, list=21%, signal=29%	MICAL2/CDH2/PRKAA2/RPS6KA2/PDK1/ST3GAL1/ACBD3/NRXN1/PPP1R12B/TGFBR2/RAI2/PRKAR1A/ANO5/HAPLN1/PDCD4/WWTR1/PHTF2/SMARCC1/HIPK2/ARL4A/USP46/CYYR1/FOXC1/PLEKHA5/RYR3/CPEB3/CCDC121/FSD1L/JAZF1/TPD52L2/HSPA4/WDR1/DAZAP1/YIPF5/ZNF704/SLC12A2/MYH10/CLASP2/CASZ1/TMEM255A/MAP3K1/ADIPOR1/TTC8/ESM1/CPA3/TIAM1/MAGI1/MDK/SPRED1/TPD52/SESN3/E2F7/CFL2/MPPED2/GPBP1/PLXDC2/SH3BGRL/NQO2/CCND2/TGFB2/VDAC1/ANLN/BNIP3…
MIR4762_3P	MIR4762_3P	270	0.403384	1.86527	2.12603e-06	0.000444767	0.000330542	4803	tags=36%, list=22%, signal=28%	PDE8B/ASAH1/TRIQK/LDAF1/PRMT2/PRKAA2/GFPT1/IFT20/ATP13A3/RGS18/SMARCC1/STRN/IPO8/UNC80/SGIP1/DDI2/FAM216B/EPHA5/PGRMC1/SLC16A7/DENND1B/AAK1/CDV3/CAVIN2/MATR3/NHSL1/TMEM135/HSD17B11/NAIP/VPS26C/PARVA/CXCL9/BAG3/MYOCD/SYNJ1/CREBRF/TSPAN12/GLS/SVIL/PTK2/ZDHHC2/ZDHHC17/FGD6/BROX/MTF1/RB1CC1/COL3A1/DIPK2A/L1CAM/PI4K2A/GORAB/FAM120A/GOLIM4/POLR3F/SRBD1/KIF1B/KLHDC8A/STAG2/BDNF/PXK/EIF4A2/NR3C1/UBXN4/SH…
MIR3942_3P	MIR3942_3P	331	0.381607	1.80781	2.0551e-06	0.000444767	0.000330542	3022	tags=25%, list=14%, signal=22%	LBH/GRM8/ASB14/XYLT1/CHL1/CAPN14/DBI/CASP1/ARHGAP15/COG6/HDAC9/HAPLN1/P2RY13/NPR3/NEGR1/AGA/MINDY2/UBE2D1/SGIP1/PRDM5/KCNJ2/RYR3/EVI2B/PPIC/AAK1/MATR3/ADAM10/RALB/LBR/GFM2/TAFA2/KCNAB1/ATG4C/WDR44/CNKSR3/PCNX4/ARL6IP6/TGFA/PDCD1LG2/FAM114A2/AZIN1/NUDT16/SCOC/ACTA2/TIAM1/GBE1/ZNF644/CSRNP3/ZC2HC1A/SPATA6L/NUB1/ESYT2/FREM1/RUNX1T1/DYNLT1/COL3A1/RNF38/SCN7A/DNAH14/CERK/RPA1/C17orf80/RAB23/TET2/PLEKH…
MIR548AN	MIR548AN	482	0.355589	1.74108	1.51994e-06	0.000444767	0.000330542	4583	tags=33%, list=21%, signal=27%	LBH/ETV5/OXCT1/CDH2/INPP4A/XYLT1/CALM2/GOLGA3/PLCB1/NRXN1/RSAD2/PCMTD2/TMCO3/CALU/UCK2/VPS35/PTPN14/FNBP1/SMARCC1/KLHL7/STRN/RECQL/FRMD3/RAB11FIP1/IMPACT/FUCA1/TBC1D20/FABP3/DENND1B/SH3D19/PEG3/ARL6IP5/KDELR1/IRAG2/SUMO3/GLUD1/PALLD/LBR/CHSY3/RIMKLA/CNN3/RHOBTB1/B3GNT2/CLIC5/SLCO3A1/RAB8B/ATP2B1/CERS2/TST/NFYB/MMD/TRIM44/PLP2/ADAM22/REEP1/MAGI1/PTPN11/GALNT10/AGO4/FAM171A1/PRRC2C/SESN3/DYNC1LI2/G…
MIR32_5P	MIR32_5P	470	0.34693	1.69425	4.92336e-06	0.000936334	0.000695866	4605	tags=34%, list=21%, signal=28%	GRIA1/FHL2/ASPN/GOLGA3/KLF2/PLEKHB2/COG3/PPP1R12C/ITGA5/FBXW7/LRRC1/ARF1/C11orf24/UBE2Z/B3GALT2/NOX4/PHTF2/CCDC113/APPL1/SLC9A1/DENND1B/DNAAF9/SERTAD3/CPEB3/ADAM10/SH3D19/ZFAND1/CPEB2/RNF141/PKDCC/USP28/SEMA3A/MAST4/COL5A1/PALLD/KLHL29/SRPRA/FKBP1A/PCOLCE2/FNBP4/GLYR1/LIMCH1/HAND2/TMEM255A/LUZP1/RAB8B/TTC9/TSC1/FCHO2/NFYB/COL1A2/MMD/MTFMT/SYNJ1/FRY/GLCE/SESN3/G3BP2/ANP32E/ADAMTSL3/PIP5K1C/APBB2/Z…
MIR10399_5P	MIR10399_5P	357	0.368048	1.75369	7.18627e-06	0.00123514	0.000917933	6383	tags=50%, list=29%, signal=36%	TRIQK/ASPN/ABTB2/MEF2C/GFPT1/KIF13A/NEK7/TMCO3/HAPLN1/NT5C2/LCLAT1/MTCL1/IFIT1/NEGR1/SGIP1/SLC2A13/FNDC3B/AAK1/FOXO1/ETV1/COL5A2/JAZF1/PEG3/PHACTR2/CPEB2/ITM2B/TMOD2/ARHGAP12/SLC12A2/APPL2/QKI/ABHD18/NTN4/SS18/MAPK1/C2CD5/MSI2/SAFB/FCHO2/MYOCD/CCSER1/NPAS2/REEP1/DLGAP1/GRIK2/C17orf75/MEGF10/PTPRA/RNASE4/PTGES3/ZNRF2/RRM2/COL4A1/YBX1/TGFB2/KLF4/CYP20A1/HMGB3/INTS12/LSMEM2/METTL15/VDAC1/RCBTB1/CNST…
MIR92B_3P	MIR92B_3P	467	0.344922	1.68516	7.80389e-06	0.00123514	0.000917933	4605	tags=34%, list=21%, signal=28%	GRIA1/FHL2/ASPN/GOLGA3/KLF2/PLEKHB2/COG3/PPP1R12C/ITGA5/FBXW7/LRRC1/ARF1/C11orf24/UBE2Z/B3GALT2/NOX4/PHTF2/CCDC113/APPL1/SLC9A1/DENND1B/DNAAF9/SERTAD3/CPEB3/ADAM10/SH3D19/ZFAND1/CPEB2/RNF141/PKDCC/USP28/SEMA3A/MAST4/COL5A1/PALLD/KLHL29/SRPRA/FKBP1A/PCOLCE2/FNBP4/GLYR1/LIMCH1/HAND2/TMEM255A/LUZP1/RAB8B/TTC9/TSC1/FCHO2/NFYB/COL1A2/MMD/SYNJ1/FRY/GLCE/SESN3/G3BP2/ANP32E/ADAMTSL3/PIP5K1C/APBB2/ZC2HC1A…
MIR92A_3P	MIR92A_3P	470	0.343783	1.67888	8.26575e-06	0.00123514	0.000917933	4605	tags=34%, list=21%, signal=27%	GRIA1/FHL2/ASPN/GOLGA3/KLF2/PLEKHB2/COG3/PPP1R12C/ITGA5/FBXW7/LRRC1/ARF1/C11orf24/UBE2Z/B3GALT2/NOX4/PHTF2/CCDC113/APPL1/SLC9A1/DENND1B/DNAAF9/SERTAD3/CPEB3/ADAM10/SH3D19/ZFAND1/CPEB2/RNF141/PKDCC/USP28/SEMA3A/MAST4/COL5A1/PALLD/KLHL29/SRPRA/FKBP1A/PCOLCE2/FNBP4/GLYR1/LIMCH1/HAND2/TMEM255A/LUZP1/RAB8B/TTC9/TSC1/FCHO2/NFYB/COL1A2/MMD/SYNJ1/FRY/GLCE/SESN3/G3BP2/ANP32E/ADAMTSL3/PIP5K1C/APBB2/ZC2HC1A…
MIR466	MIR466	402	0.352034	1.69037	1.21312e-05	0.0016919	0.00125739	4716	tags=33%, list=22%, signal=26%	COL21A1/RNF216/YWHAQ/NIN/PRKAA2/C1orf21/ZBTB14/FBXW7/PDLIM5/PSIP1/ANO5/UCK2/SYTL2/SGIP1/KCNMB2/EPHA5/MAX/DLGAP4/PLCB4/DLX5/DNAJB4/AUH/ETV1/CRADD/ERLEC1/KLHDC1/SLC6A1/PTPN4/GLUD1/MPDZ/KBTBD2/GABPA/GUCY1B1/STXBP3/ZEB1/AZIN1/SYNJ1/FRY/BTBD3/GRIK2/SMAP2/SESN3/PCMT1/SNAP23/OSBPL11/PNRC1/RNF34/PCBP1/ACE/CFL2/COL4A1/DGKH/RAB31/EDIL3/ELMOD2/TGFB2/VIP/NR1D2/IRS1/ZNF415/ARHGAP23/PPM1K/KCNQ3/RGS4/KIF3B/LRP4…
MIR4429	MIR4429	297	0.376019	1.7571	1.70918e-05	0.00223475	0.00166083	4804	tags=36%, list=22%, signal=28%	CDH2/FRRS1L/PDK1/ACBD3/BNIP3/NRXN1/HADH/RAI2/ARF1/PDE1C/AK4/RBM24/NEGR1/MINDY2/USP46/APPL1/CPED1/PLEKHA5/CAPRIN1/CPEB3/UMAD1/ETV1/CYTH1/HSPA4/SEMA3A/PALLD/SMAP1/SHCBP1/PRPS1/RHOBTB1/PLXNC1/PCGF5/EYA1/TMEM255A/ADIPOR1/YWHAH/IDE/TSC1/KLF13/NPAS2/MAGI1/ZDHHC3/ATF7IP2/SESN3/SGCB/GOPC/GABRP/PCDH19/MPPED2/GPBP1/NETO1/CD74/FEM1B/PALM2AKAP2/MTRF1/VDAC1/SH2B3/ARPP19/MANBA/CUX1/CANX/COPS2/NAA20/PHC1/NXT2/R…
MIR367_3P	MIR367_3P	419	0.345	1.66372	2.09084e-05	0.00257297	0.00191218	4793	tags=36%, list=22%, signal=28%	FHL2/ASPN/GOLGA3/KLF2/PLEKHB2/COG3/PPP1R12C/ITGA5/FBXW7/LRRC1/ARF1/C11orf24/UBE2Z/B3GALT2/NOX4/PHTF2/APPL1/SLC9A1/DENND1B/DNAAF9/SERTAD3/CPEB3/ADAM10/SH3D19/ZFAND1/CPEB2/RNF141/PKDCC/USP28/SEMA3A/MAST4/PALLD/KLHL29/SRPRA/FKBP1A/PCOLCE2/FNBP4/GLYR1/LIMCH1/HAND2/TMEM255A/LUZP1/RAB8B/TTC9/FCHO2/NFYB/COL1A2/MMD/SYNJ1/FRY/GLCE/SESN3/G3BP2/ANP32E/ADAMTSL3/APBB2/ZC2HC1A/ITGA8/PITPNA/GOLGA4/ACTC1/PLXDC2/…
MIR363_3P	MIR363_3P	418	0.345932	1.66809	3.51291e-05	0.00408278	0.00303425	4793	tags=36%, list=22%, signal=28%	FHL2/ASPN/GOLGA3/KLF2/PLEKHB2/COG3/PPP1R12C/ITGA5/FBXW7/LRRC1/ARF1/C11orf24/UBE2Z/B3GALT2/NOX4/PHTF2/APPL1/SLC9A1/DENND1B/DNAAF9/SERTAD3/CPEB3/ADAM10/SH3D19/ZFAND1/CPEB2/RNF141/PKDCC/USP28/SEMA3A/MAST4/PALLD/KLHL29/SRPRA/FKBP1A/PCOLCE2/FNBP4/GLYR1/LIMCH1/HAND2/TMEM255A/LUZP1/RAB8B/TTC9/FCHO2/NFYB/COL1A2/MMD/SYNJ1/FRY/GLCE/SESN3/G3BP2/ANP32E/ADAMTSL3/APBB2/ZC2HC1A/ITGA8/PITPNA/GOLGA4/ACTC1/PLXDC2/…
MIR320A_3P_MIR320B_MIR320C_MIR320D	MIR320A_3P_MIR320B_MIR320C_MIR320D	298	0.375355	1.75372	4.09252e-05	0.00423402	0.00314665	4804	tags=36%, list=22%, signal=28%	CDH2/FRRS1L/PDK1/ACBD3/BNIP3/NRXN1/HADH/RAI2/ARF1/PDE1C/AK4/RBM24/NEGR1/MINDY2/USP46/APPL1/CPED1/PLEKHA5/CAPRIN1/CPEB3/UMAD1/ETV1/CYTH1/HSPA4/SEMA3A/PALLD/SMAP1/SHCBP1/PRPS1/RHOBTB1/PLXNC1/PCGF5/EYA1/TMEM255A/ADIPOR1/YWHAH/IDE/TSC1/KLF13/NPAS2/MAGI1/ZDHHC3/ATF7IP2/SESN3/SGCB/GOPC/GABRP/PCDH19/MPPED2/GPBP1/NETO1/CD74/FEM1B/PALM2AKAP2/MTRF1/VDAC1/SH2B3/ARPP19/MANBA/CUX1/CANX/COPS2/NAA20/PHC1/NXT2/R…
MIR1250_3P	MIR1250_3P	498	0.332632	1.63119	4.16838e-05	0.00423402	0.00314665	5267	tags=38%, list=24%, signal=29%	LBH/YWHAQ/DIAPH3/NAV2/ATP1B4/PHLDA1/DNAJA4/YBX3/HDAC9/SGCD/LIN9/PICALM/CHPF2/LRRFIP1/ARL4A/NBR1/FUCA1/SGIP1/DGKE/SLC16A7/DENND1B/AAK1/KIF5B/CPEB3/KCNA4/HERC4/VCAN/TMEM135/PKDCC/RRN3/EIF4B/LGALSL/TMOD2/ZNF704/PTPN4/SLC12A2/IFNG/LAMTOR3/FLACC1/FUBP1/FKBP1A/QKI/SS18/RAB8B/FAM102B/RAB4A/C1orf43/ANKRD46/GAPT/GABPA/ESM1/CALM1/LIPA/PPP1R9A/MYCN/CPOX/MACROH2A1/SREK1/SESN3/MYCT1/RAB40B/RNASE4/APBB2/GPR34/…
MIR200B_3P	MIR200B_3P	496	0.329646	1.6175	4.4526e-05	0.00423402	0.00314665	4392	tags=33%, list=20%, signal=27%	CKAP4/SGCE/AMFR/FBXW7/PSIP1/HDAC9/FHL1/PICALM/PTPN14/FARP1/ULK2/VASH1/FSTL1/PHTF2/STRN/ALDH1A1/WWC3/MINDY2/KLF6/NBR1/DENND5A/SGIP1/VLDLR/CPED1/DENND1B/RND3/FNDC3B/MATR3/CORO1C/FSD1L/JAZF1/CYTH1/DNAJB5/TAF12/TRIM23/FEZ2/SLC6A1/CRTAP/LBR/DUSP1/CLASP2/CASZ1/FLI1/QKI/B3GNT2/PLXNC1/CNKSR3/MPDZ/MAP3K1/TCAIM/MARF1/SLC14A1/RANBP10/ZEB1/MMD/PPP1R9A/SYNJ1/SLITRK1/FSCN1/SCN5A/REEP1/VAT1L/LOX/MTF2/SESN3/ETS1…
MIR200C_3P	MIR200C_3P	495	0.328559	1.61108	4.25735e-05	0.00423402	0.00314665	4392	tags=33%, list=20%, signal=27%	CKAP4/SGCE/AMFR/FBXW7/PSIP1/HDAC9/FHL1/PICALM/PTPN14/FARP1/ULK2/VASH1/FSTL1/PHTF2/STRN/ALDH1A1/WWC3/MINDY2/KLF6/NBR1/DENND5A/SGIP1/VLDLR/CPED1/DENND1B/RND3/FNDC3B/MATR3/CORO1C/FSD1L/JAZF1/CYTH1/DNAJB5/TAF12/TRIM23/FEZ2/SLC6A1/CRTAP/LBR/DUSP1/CLASP2/CASZ1/FLI1/QKI/B3GNT2/PLXNC1/CNKSR3/MPDZ/MAP3K1/TCAIM/MARF1/SLC14A1/RANBP10/ZEB1/MMD/PPP1R9A/SYNJ1/SLITRK1/FSCN1/SCN5A/REEP1/VAT1L/LOX/MTF2/SESN3/ETS1…
MIR1299	MIR1299	329	0.357751	1.69197	5.27442e-05	0.00459753	0.00341681	4982	tags=36%, list=23%, signal=28%	RASL11B/STAMBPL1/KLF2/C1orf21/WDR48/KIF13A/DDAH1/EGLN3/ATP13A3/IFT52/FNBP1/GPR3/PHTF2/HIPK2/SSUH2/PCID2/UNG/ZNRF1/FABP3/SPOP/DNAJB4/IFNGR2/TAF12/KLHL12/TPP1/TMEM45A/TMOD2/MAST4/PARVA/BACH2/MSRB3/CHST10/CHST11/PARG/B3GNT2/ARF6/TPP2/SH3BGR/CD99L2/SLC30A9/ZEB1/MID1/GLCE/ATP6V0C/SCN5A/MEGF10/LOX/PRRC2C/ETS1/G3BP2/MPZ/VPS41/CLK4/CSRNP3/SUDS3/CLPTM1L/GPR107/RNF114/MYCL/KCNQ3/OTULINL/CEP68/TWSG1/CEP162/…
MIR25_3P	MIR25_3P	413	0.340338	1.6399	5.16576e-05	0.00459753	0.00341681	4793	tags=36%, list=22%, signal=28%	FHL2/ASPN/GOLGA3/KLF2/PLEKHB2/COG3/PPP1R12C/ITGA5/FBXW7/LRRC1/ARF1/C11orf24/UBE2Z/B3GALT2/NOX4/PHTF2/APPL1/SLC9A1/DENND1B/DNAAF9/SERTAD3/CPEB3/ADAM10/SH3D19/ZFAND1/CPEB2/RNF141/PKDCC/USP28/SEMA3A/MAST4/PALLD/KLHL29/SRPRA/FKBP1A/PCOLCE2/FNBP4/GLYR1/LIMCH1/HAND2/TMEM255A/LUZP1/RAB8B/TTC9/FCHO2/NFYB/COL1A2/MMD/SYNJ1/FRY/GLCE/SESN3/G3BP2/ANP32E/ADAMTSL3/APBB2/ZC2HC1A/ITGA8/PITPNA/GOLGA4/ACTC1/PLXDC2/…
MIR6504_3P	MIR6504_3P	370	0.349257	1.66639	5.69466e-05	0.00476529	0.00354148	5343	tags=42%, list=25%, signal=32%	TRIQK/ASPN/ABTB2/MEF2C/GFPT1/KIF13A/NEK7/TMCO3/NT5C2/LCLAT1/MTCL1/IFIT1/NEGR1/MINDY2/SGIP1/SLC2A13/FNDC3B/AAK1/FOXO1/ETV1/COL5A2/JAZF1/PEG3/PHACTR2/CPEB2/ITM2B/TMOD2/ARHGAP12/SLC12A2/APPL2/QKI/ABHD18/NTN4/SS18/CAV2/MAPK1/C2CD5/MSI2/SAFB/FCHO2/MYOCD/CCSER1/NPAS2/CTSS/REEP1/DLGAP1/GRIK2/C17orf75/MEGF10/PTPRA/RNASE4/PTGES3/ZNRF2/RRM2/COL4A1/YBX1/TGFB2/KLF4/CYP20A1/HMGB3/INTS12/LSMEM2/METTL15/VDAC1/R…
MIR6844	MIR6844	335	0.351685	1.66876	8.32125e-05	0.00669541	0.0049759	4867	tags=36%, list=22%, signal=29%	MICAL2/ABTB2/SEC31A/PLCB1/KIF13A/YBX3/TGFBR2/COG3/DDAH1/JAM2/CYBRD1/SNAI2/COL8A2/UBE2H/NOX4/ABLIM2/NEGR1/ACLY/COL6A3/UNC80/NBEA/SGIP1/ARCN1/ARMH4/SLC8A1/TMEM135/FYTTD1/ZMYND11/LGALSL/GADD45A/RANBP17/RHOBTB1/IMP4/MAPK1/CDK4/HBS1L/ARGLU1/VDAC3/MAGI1/ETS1/EBNA1BP2/TMEM144/PTK2/COA5/EMC4/ITGA8/TDRD7/ATP8B2/ACTC1/SH3BGRL/HLTF/COL3A1/MTMR2/ALG10/FBXO38/SYPL1/CD200R1/KCNQ3/KDELR2/MYBL1/COL8A1/ZNF148/DDX…
MIR4672	MIR4672	359	0.347841	1.6581	8.93108e-05	0.00671495	0.00499043	4217	tags=31%, list=19%, signal=25%	INPP5A/RNF216/GOLGA2/ZNF385B/C1orf21/KIF13A/ZBTB14/CRB1/LRRC59/PSIP1/SEC61A1/UCK2/STX7/LTBP1/SYNPO2L/ARPC1B/TCP11L2/CAV1/RPN2/SGIP1/DLGAP4/KCNA4/ETV1/NCOA4/RHOB/CAMKK2/PALLD/TM6SF1/MINDY3/C1QTNF7/SS18/NSL1/DPY19L4/STK38/MPDZ/MAP3K1/RHOA/RAB8B/CKAP2/SAFB/GUCY1B1/ZEB1/SRD5A1/GRIK2/CDKN1B/SREK1/VAT1L/SMAP2/PCMT1/PCBP1/GPBP1/FEM1B/RRM2/C12orf29/RAB31/EDIL3/NGFR/CDC5L/SNX30/CANX/CEP68/RTF1/MRAS/RAB23/…
MIR301B_3P	MIR301B_3P	395	0.335216	1.61025	8.9875e-05	0.00671495	0.00499043	4376	tags=29%, list=20%, signal=24%	SLC6A6/RNF216/FRZB/LDAF1/DIAPH3/CALM2/PLCB1/CCNY/KIF13A/ACBD3/RAPGEF4/TGFBR2/RAI2/ARHGAP1/EGLN3/ACBD5/SZRD1/MTCL1/BTG1/EDN1/ULK2/SNX5/CBFB/APPL1/CDS1/DGKE/AAK1/CPEB3/KCNA4/FSD1L/SH3D19/PHACTR2/EBF3/USP28/LGALSL/GADD45A/GJA1/PTPN4/ARHGAP12/HSPA8/EPS15/MAPK1/TSC1/SERBP1/BTBD3/AGO4/FZD6/G3BP2/ABCB7/DYNC1LI2/CFL2/RBBP8/ST8SIA5/LSMEM1/EIF4E2/MEMO1/FERMT2/MAF/RNF38/AKAP1/UBB/UBA3/SBF2/SLMAP/VGLL4/BMP3/…
MIR4731_5P	MIR4731_5P	252	0.370827	1.7098	0.000101997	0.00735786	0.00546823	2236	tags=17%, list=10%, signal=15%	SLC6A6/ADCY6/KCNK3/FGF1/CRIP3/CISH/ST3GAL1/WDR48/PACS1/SLC7A1/EFR3B/BANF1/TP53INP2/TEAD3/STK40/AAK1/C4orf46/ACTR1B/SCARA5/DIAPH1/BEGAIN/TMEM127/HEY1/ABR/FRMD5/QKI/TMEM255A/PPARA/TSPAN18/HEYL/ZDHHC3/PIP4K2A/MPZ/SMIM3/APOBEC3D/ACE/CD74/DES/CCND2/NGFR/LARP1/L1CAM/COBLL1
MIR130A_3P	MIR130A_3P	400	0.335109	1.61033	0.000106104	0.00739899	0.0054988	4376	tags=29%, list=20%, signal=24%	SLC6A6/RNF216/FRZB/LDAF1/DIAPH3/CALM2/PLCB1/CCNY/KIF13A/ACBD3/RAPGEF4/TGFBR2/RAI2/ARHGAP1/EGLN3/ACBD5/SZRD1/MTCL1/BTG1/EDN1/ULK2/SNX5/CBFB/APPL1/CDS1/DGKE/AAK1/CPEB3/KCNA4/FSD1L/SH3D19/PHACTR2/EBF3/USP28/LGALSL/GADD45A/GJA1/PTPN4/ARHGAP12/HSPA8/SMAP1/EPS15/MAPK1/TSC1/MEOX2/SERBP1/BTBD3/AGO4/FZD6/G3BP2/ABCB7/DYNC1LI2/CFL2/RBBP8/ST8SIA5/LSMEM1/EIF4E2/MEMO1/FERMT2/MAF/RNF38/AKAP1/UBB/UBA3/SBF2/SLMAP…
MIR2276_3P	MIR2276_3P	124	0.449407	1.87766	0.000128676	0.00839131	0.00623627	3853	tags=31%, list=18%, signal=26%	XYLT1/PRKAA2/MEF2C/ABHD10/FAM217B/IL1R1/COL12A1/ETV6/TNIP1/HERC4/CPEB2/CAB39L/COL5A1/ORC4/SFRP4/BACH2/OGT/GLCE/SESN3/RIPOR2/ATXN2/GPBP1/RSRP1/RAB31/ADAM19/CREM/DDX3X/FLNB/ARID1A/PLPPR4/SLF2/MRPL43/RAPGEFL1/SOX18/APLP2/LSM14A/WDFY3/ARSD/AGFG1
MIR1284	MIR1284	232	0.391942	1.78301	0.00013193	0.00839131	0.00623627	4232	tags=35%, list=19%, signal=29%	ETV5/MEF2C/WDR48/KIF13A/NRXN1/LRRC1/PDE1C/LIN9/SNAI2/PTPN14/SPRY4/POLR2K/KLF6/UBE2D1/SGIP1/IFI44L/ID2/EPB41L2/FNDC3B/CPEB2/FYTTD1/ITGB2/MAST4/LBR/FKBP1A/FAM76B/ASB11/DSN1/PCGF5/PDLIM1/PPP2R5C/TPD52/SVIL/MTFR1/RNF34/HMGB2/SORBS1/BROX/RRM2/RB1CC1/CD55/RXRG/IRS1/SELENOK/PPM1K/RTF1/JAK2/UBQLN1/BDNF/SNX31/ZNF436/DCUN1D4/ID4/ADRB2/MAP1B/GLG1/RAB10/RORA/HMGB1/SP100/KCNE4/SLC39A10/MRPL44/LSM14A/ARHGEF12/…
MIR301A_3P	MIR301A_3P	396	0.336597	1.61803	0.000135964	0.00839131	0.00623627	4376	tags=29%, list=20%, signal=24%	SLC6A6/RNF216/FRZB/LDAF1/DIAPH3/CALM2/PLCB1/CCNY/KIF13A/ACBD3/RAPGEF4/TGFBR2/RAI2/ARHGAP1/EGLN3/ACBD5/SZRD1/MTCL1/BTG1/EDN1/ULK2/SNX5/CBFB/APPL1/CDS1/DGKE/AAK1/CPEB3/KCNA4/FSD1L/SH3D19/PHACTR2/EBF3/USP28/LGALSL/GADD45A/GJA1/PTPN4/ARHGAP12/HSPA8/EPS15/MAPK1/TSC1/SERBP1/BTBD3/AGO4/FZD6/G3BP2/ABCB7/DYNC1LI2/CFL2/RBBP8/ST8SIA5/LSMEM1/EIF4E2/MEMO1/FERMT2/MAF/RNF38/AKAP1/UBB/PXYLP1/UBA3/SBF2/SLMAP/VGLL…
MIR1271_5P	MIR1271_5P	387	0.334798	1.60561	0.000137313	0.00839131	0.00623627	3835	tags=34%, list=18%, signal=28%	PDE8B/ADCY6/EXT1/RAPGEF4/HSPA2/NEK7/PRKAR1A/DDAH1/UCK2/ERC2/FARP1/CAV1/KLHL7/MTHFD2L/APPL1/ANXA11/GALNT2/SLC16A9/EPHA3/FNDC3B/ST7/DNAAF9/PLCB4/MAP3K3/UBE2Q2/EPAS1/SORT1/CORO1C/FOXO1/CNNM3/AP3S1/ADD3/EBF3/RALB/ZNF704/MAST4/PALLD/FRMD5/CNN3/GLE1/RALGPS1/CHST10/OGT/QKI/B3GNT2/NTN4/PCGF5/RAB8B/CERS2/FYCO1/C5orf22/ZEB1/AZIN1/KLHL34/ASTN1/AGO4/VAT1L/FAM171A1/SESN3/MFAP3/ZDHHC17/YWHAG/FEM1B/SNX16/SLAIN2…
MIR454_3P	MIR454_3P	432	0.329962	1.59391	0.00014039	0.00839131	0.00623627	4337	tags=29%, list=20%, signal=24%	SLC6A6/RNF216/FRZB/LDAF1/DIAPH3/CALM2/PLCB1/CCNY/KIF13A/ACBD3/RAPGEF4/TGFBR2/RAI2/ARHGAP1/LRRK2/EGLN3/ACBD5/SZRD1/MTCL1/BTG1/EDN1/ULK2/SNX5/CBFB/ALDH3A2/APPL1/CDS1/DGKE/AAK1/CPEB3/KCNA4/SH3D19/PHACTR2/CPEB2/EBF3/TRIM23/USP28/LGALSL/GADD45A/GJA1/PTPN4/ARHGAP12/HSPA8/EPS15/TMEM9B/MAPK1/TSC1/SERBP1/BTBD3/AGO4/FZD6/G3BP2/ABCB7/DYNC1LI2/CFL2/RBBP8/PTGES3/ST8SIA5/LSMEM1/EIF4E2/MEMO1/FERMT2/DGKH/MAF/RNF…
MIR130B_3P	MIR130B_3P	403	0.338304	1.62508	0.000145976	0.00848283	0.00630429	4376	tags=30%, list=20%, signal=24%	SLC6A6/RNF216/FRZB/LDAF1/DIAPH3/PRKAA2/CALM2/PLCB1/CCNY/KIF13A/ACBD3/RAPGEF4/TGFBR2/RAI2/ARHGAP1/EGLN3/ACBD5/SZRD1/MTCL1/BTG1/EDN1/ULK2/SNX5/CBFB/APPL1/CDS1/DGKE/AAK1/CPEB3/KCNA4/FSD1L/SH3D19/PHACTR2/EBF3/USP28/LGALSL/GADD45A/GJA1/PTPN4/ARHGAP12/HSPA8/SMAP1/EPS15/MAPK1/TSC1/SERBP1/BTBD3/AGO4/FZD6/G3BP2/ABCB7/DYNC1LI2/CFL2/RBBP8/ST8SIA5/LSMEM1/EIF4E2/MEMO1/FERMT2/MAF/RNF38/AKAP1/UBB/UBA3/SBF2/SLMA…
MIR499A_5P	MIR499A_5P	171	0.408212	1.80034	0.000177046	0.00949691	0.00705793	4379	tags=36%, list=20%, signal=29%	COLQ/PLN/PRKAR1A/HDAC9/PDCD4/MYEF2/EPB41L2/ST7/KCNA4/ADAM10/COL5A2/PEG3/FBXW8/SEMA3A/ARHGAP12/SLC12A2/MAMDC2/KIF13B/FNBP4/DDX1/SMCO1/TGFA/ARGLU1/TMBIM6/LIPA/LAMP3/TSPAN12/REEP1/SPRED1/MAP2/PNISR/YBX1/ELMOD2/SEC11A/PAPOLA/FNIP1/PRPSAP1/COMT/STC1/GATA3/HNRNPC/TNFSF10/THBS2/TRUB1/ATF2/RAB5C/NR3C1/OSBPL1A/PTBP2/SLC9C1/PTP4A1/LIMA1/SKP1/CERT1/SDC2/OMG/FBN1/KDM7A/ST8SIA4/RSBN1/CREBZF/PTBP3
MIR12133	MIR12133	384	0.336836	1.61219	0.000168516	0.00949691	0.00705793	3835	tags=34%, list=18%, signal=28%	PDE8B/ADCY6/EXT1/RAPGEF4/HSPA2/NEK7/PRKAR1A/DDAH1/UCK2/ERC2/FARP1/CAV1/KLHL7/MTHFD2L/APPL1/ANXA11/GALNT2/SLC16A9/EPHA3/FNDC3B/ST7/DNAAF9/PLCB4/MAP3K3/UBE2Q2/EPAS1/SORT1/CORO1C/FOXO1/CNNM3/AP3S1/EBF3/RALB/ZNF704/MAST4/PALLD/FRMD5/CNN3/GLE1/RALGPS1/CHST10/OGT/QKI/B3GNT2/NTN4/PCGF5/RAB8B/CERS2/FYCO1/C5orf22/ZEB1/AZIN1/KLHL34/ASTN1/AGO4/VAT1L/FAM171A1/SESN3/MFAP3/ZDHHC17/YWHAG/FEM1B/SYT16/SNX16/SLAIN…
MIR128_3P	MIR128_3P	442	0.319257	1.5445	0.000175167	0.00949691	0.00705793	3502	tags=22%, list=16%, signal=19%	LBH/COL21A1/CKAP4/NAV2/C1orf21/NRXN1/ITGA5/PPP4C/FBXW7/HAPLN1/ROR1/NRK/SEC61A1/RELN/STX7/ERC2/LTBP1/MAPK14/SZRD1/XPR1/MARK4/AK4/IL13RA1/UNC80/RAB11FIP1/USP46/CDS1/DENND1B/RND3/DNAAF9/LITAF/ERLEC1/PDIA5/OPA1/PLCL2/TRIM23/SLC6A1/PDHX/SLC39A13/ZNF704/ARHGAP12/COL5A1/SMAP1/VANGL2/FBLN5/C1QTNF7/SS18/DPY19L4/SMARCA2/MSI2/TTC9/GAPT/MMD/CCDC92/H3-3B/SREK1/KBTBD11/E2F7/ZDHHC17/TXNIP/BAG2/FEM1B/FAM177A1/AK…
MIR3666	MIR3666	397	0.33404	1.6043	0.000184731	0.00961616	0.00714656	4376	tags=29%, list=20%, signal=24%	SLC6A6/RNF216/FRZB/LDAF1/DIAPH3/CALM2/PLCB1/CCNY/KIF13A/ACBD3/RAPGEF4/TGFBR2/RAI2/ARHGAP1/LRRK2/EGLN3/ACBD5/SZRD1/MTCL1/BTG1/EDN1/ULK2/SNX5/CBFB/APPL1/CDS1/DGKE/AAK1/CPEB3/KCNA4/FSD1L/SH3D19/PHACTR2/EBF3/USP28/LGALSL/GADD45A/GJA1/PTPN4/ARHGAP12/HSPA8/EPS15/MAPK1/TSC1/SERBP1/BTBD3/AGO4/FZD6/G3BP2/ABCB7/DYNC1LI2/CFL2/RBBP8/ST8SIA5/LSMEM1/EIF4E2/MEMO1/FERMT2/MAF/RNF38/AKAP1/UBB/UBA3/SBF2/SLMAP/VGLL4…
MIR26A_5P	MIR26A_5P	483	0.318983	1.56135	0.000193059	0.00961616	0.00714656	5035	tags=35%, list=23%, signal=28%	ASPN/KCNQ4/GOLGA3/PLCB1/CTNND2/ALDH5A1/OSBPL2/ITGA5/TNNT1/PALM3/UCK2/ACBD5/LRRC2/COMMD8/ERC2/LTBP1/UBE2H/BTG1/ULK2/RBM24/PHTF2/SLC25A20/RNF6/KCNJ2/CPED1/FGD1/SLC2A13/DENND1B/STK39/CCDC28A/MATR3/CRADD/TMEM135/RNF141/NCOA4/PLP1/PDHX/ZNF469/HSPA8/EIF2S1/VANGL2/TRIB2/ALS2/MYH10/CLASP2/CDK8/CASZ1/APPL2/C2CD5/ARL6IP6/SERBP1/COL1A2/MTFMT/CREBRF/FAM136A/G3BP2/MAP2/OSBPL11/E2F7/ZNF608/GNA13/DGKH/CCND2/ADA…
MIR26B_5P	MIR26B_5P	483	0.31895	1.56119	0.000193059	0.00961616	0.00714656	5035	tags=35%, list=23%, signal=28%	ASPN/KCNQ4/GOLGA3/PLCB1/CTNND2/ALDH5A1/OSBPL2/ITGA5/TNNT1/PALM3/UCK2/ACBD5/LRRC2/COMMD8/ERC2/LTBP1/UBE2H/BTG1/ULK2/RBM24/PHTF2/SLC25A20/RNF6/KCNJ2/CPED1/FGD1/SLC2A13/DENND1B/STK39/CCDC28A/MATR3/CRADD/TMEM135/RNF141/NCOA4/PLP1/PDHX/ZNF469/HSPA8/EIF2S1/VANGL2/TRIB2/ALS2/MYH10/CLASP2/CDK8/CASZ1/APPL2/C2CD5/ARL6IP6/SERBP1/COL1A2/MTFMT/CREBRF/FAM136A/G3BP2/MAP2/OSBPL11/E2F7/ZNF608/GNA13/DGKH/CCND2/ADA…
MIR3681_3P	MIR3681_3P	384	0.335494	1.60577	0.000199435	0.00970277	0.00721092	2201	tags=16%, list=10%, signal=15%	LBH/COL21A1/CKAP4/NAV2/C1orf21/NRXN1/ITGA5/PPP4C/FBXW7/HAPLN1/ROR1/NRK/SEC61A1/RELN/STX7/ERC2/LTBP1/MAPK14/SZRD1/XPR1/MARK4/AK4/IL13RA1/UNC80/RAB11FIP1/USP46/CDS1/RND3/DNAAF9/LITAF/ERLEC1/PDIA5/OPA1/PLCL2/TRIM23/SLC6A1/PDHX/ZNF704/ARHGAP12/SMAP1/VANGL2/FBLN5/C1QTNF7/SS18/DPY19L4/SMARCA2/MSI2/TTC9/MMD/CCDC92/H3-3B/SREK1/KBTBD11/TXNIP/BAG2/FEM1B/FAM177A1/AKR7A2/NGFR/ABHD17C/RNF38/IRS1/NFX1
MIR513B_3P	MIR513B_3P	155	0.424567	1.82905	0.000249266	0.0113362	0.00842485	4603	tags=40%, list=21%, signal=32%	INPP5A/CISH/GAB2/DDAH1/EGLN3/PICALM/MINDY2/PTPDC1/NBEA/YPEL5/GBP4/PHACTR2/TMEM135/CPEB2/NCOA4/GJA1/FBXO9/QKI/KBTBD2/PFKP/ANKRD29/TMBIM4/CCNG2/MYCN/SREK1/ANP32E/ADAMTSL3/KIDINS220/LMAN1/TRPC1/PAFAH1B2/EPHX2/ERBB4/SELENOS/PRDM1/PRKCE/MCM10/ZNF22/CRPPA/POLR3F/NHS/OR51E1/VNN2/PDGFC/ZNF251/NUP50/RORA/HMGB1/SLC44A1/SEMA5A/MRPL44/WNT5B/TBC1D12/CCZ1B/AKAP11/FMR1/RSBN1/POSTN/EPDR1/TSHZ2/EMP1/TARDBP
MIR323A_3P	MIR323A_3P	217	0.389811	1.76347	0.000239507	0.0113362	0.00842485	2873	tags=28%, list=13%, signal=25%	CCDC141/PBLD/SGCE/ARF1/PCYOX1/NRK/COMMD8/PDCD4/ULK2/FGF14/APPL1/KCNMB2/EPHA5/IFRD1/DENND1B/ENOX1/FNDC3B/STK39/ADD3/SYNJ2/USO1/EMSY/GJA1/CENPJ/ARL1/CHMP5/KLF11/WDR44/ADIPOR1/MSI2/LCA5/NFYB/AZIN1/PPFIBP1/BTBD3/CDKN1B/CA2/ZNF608/IMP3/FERMT2/HNMT/LRRC42/MTMR2/ZDHHC23/KCNQ3/TRIM22/FAM13C/RICTOR/RAB23/FNIP1/TRA2B/WWP1/GOLIM4/MITF/ZNF148/LMO7/SLC9B2/DNAJC6/MSL3/TBL1XR1/TNFSF13B
MIR4295	MIR4295	398	0.332058	1.59464	0.000247841	0.0113362	0.00842485	4376	tags=29%, list=20%, signal=24%	SLC6A6/RNF216/FRZB/LDAF1/DIAPH3/CALM2/PLCB1/CCNY/KIF13A/ACBD3/RAPGEF4/TGFBR2/RAI2/ARHGAP1/EGLN3/ACBD5/SZRD1/MTCL1/BTG1/EDN1/ULK2/SNX5/CBFB/APPL1/CDS1/DGKE/AAK1/CPEB3/KCNA4/FSD1L/SH3D19/PHACTR2/EBF3/USP28/LGALSL/GADD45A/GJA1/PTPN4/ARHGAP12/HSPA8/EPS15/MAPK1/TSC1/SERBP1/BTBD3/AGO4/FZD6/G3BP2/ABCB7/DYNC1LI2/CFL2/RBBP8/ST8SIA5/LSMEM1/EIF4E2/MEMO1/FERMT2/MAF/RNF38/AKAP1/UBB/UBA3/ADGRB3/LRP4/SBF2/SLMAP…
MIR541_5P	MIR541_5P	118	0.4425	1.84044	0.000282814	0.0125882	0.00935534	3600	tags=36%, list=17%, signal=30%	DGKI/CCDC141/GFPT1/GABARAPL2/PICALM/IFT52/ULK2/LRRFIP1/FRMD3/FGF14/JAZF1/MAPK1/MARF1/ANKRD46/CLC/CPA3/SPRED1/PRRC2C/ABCB7/ADAMTSL3/PTGDR/NUDT12/PLXDC2/APIP/LUM/LSMEM2/KIF3A/C12orf75/COPS2/PIGM/GNPNAT1/CTDSPL2/SPON1/SAXO2/CDK6/GLTP/DERL1/ARFIP1/CCDC82/GLIPR1/MAP4K5/DHX40
MIR890	MIR890	95	0.46577	1.85871	0.000297854	0.0129815	0.00964759	4140	tags=40%, list=19%, signal=33%	DGKI/YWHAQ/CALM2/TIMP3/HAPLN1/SGCD/SNAI2/PDCD4/FCGR3B/CPED1/GIPC2/MYEF2/EVI2B/AAK1/CHP1/GALNT10/MYCT1/CLK4/ZDHHC17/C12orf29/DGKH/ALG10/NFX1/HMGN3/HACD1/GAP43/ARHGAP5/TBL1XR1/HACD3/LAMA4/FAM151B/URI1/CAMK2D/USF3/PROK2/MAP2K1/KDM7A/SESTD1
MIR610	MIR610	78	0.492967	1.91338	0.000306443	0.0130832	0.00972323	1809	tags=22%, list=8%, signal=20%	ODF2/AGK/BTN3A1/GJA3/CYBRD1/SMARCC1/UBE2D1/FGF14/CENPA/PEA15/FNDC3B/LGALSL/HIBADH/BTN3A2/SESN3/TMEM144/E2F7
MIR545_5P	MIR545_5P	306	0.342373	1.60364	0.000332746	0.0138458	0.0102899	2815	tags=25%, list=13%, signal=22%	RCAN1/NIN/YBX3/PBLD/DDIT4/TCIM/AKAP6/UNC80/UBE2D1/RAB11FIP1/CDS1/SGIP1/B3GALNT1/EPHA5/GNG12/SLC16A9/DENND1B/C4orf3/CDV3/SLC10A3/YLPM1/ZMYND11/LGALSL/AHNAK/PLAC8/SUN1/MINDY3/MAMDC2/QKI/ACTN1/ROCK1/PCGF5/DPY19L4/MAP3K1/RAB8B/MAPK1/SLC30A9/GAPT/GABPA/RELA/MYO5C/MMD/TSPAN12/ATF7IP2/CD58/AP3B1/APBB2/CFL2/DUSP8/FGL2/ARF4/DGKH/CCND2/SLAIN2/DIPK2A/BNIP3L/PRR11/TMEM258/ETFRF1/TMED9/CSDE1/PDK4/GORAB/DDX3X/…
MIR7159_5P	MIR7159_5P	354	0.335353	1.59572	0.00033754	0.0138458	0.0102899	3671	tags=27%, list=17%, signal=23%	ETV5/PRKAA2/ST3GAL1/PBLD/HDAC9/MS4A6A/VPS35/ILF2/PICALM/PLPP5/PHTF2/CAV1/HIPK2/SSR3/NDUFAF7/ARL4A/FRMD3/TMEM65/ALDH3A2/SGIP1/FAM216B/FOXC1/P3H4/CAT/RND3/ST7/GET1/CAPRIN1/PAFAH2/EXOC6/COL15A1/CPEB2/RCAN3/RNASE6/CPLX1/QKI/CLIC5/WDR44/SYT15/ARGLU1/ESM1/LCA5/ACOT9/GUCY1B1/C5orf22/ZEB1/SCOC/MID1/GLCE/CREBRF/PTPN11/CHRNB1/ETS1/ADAMTSL3/HNMT/RNPS1/ELAPOR2/CYP20A1/PAPOLA/MGME1/ARPP19/MAP10/CASP2/MITF/PTG…
MIR6715A_3P	MIR6715A_3P	162	0.403044	1.7609	0.000373278	0.0141981	0.0105518	3851	tags=33%, list=18%, signal=27%	FGF1/MICAL2/ASPN/ROR2/NPPA/MEF2C/ZBTB14/FBXW7/CALU/OTUD1/STK38L/FNBP1/AKAP6/SSR3/CCDC113/CDS1/SGIP1/SPHKAP/FOXO1/CRTAP/TSPAN9/SNX4/FUBP1/C1QTNF7/CCN2/MAPK1/TGIF2/BCL7A/CLDN5/PRRC2C/NUAK1/PRDM1/FNIP1/PLEKHF2/PUM2/ZNF516/ZNF547/AGO2/EIF3A/SEPTIN7/RAB10/PEAK1/ABCC4/MRPL44/NCBP1/ETF1/KPNA4/MORC2/AKIRIN1/WDFY3/ARID4A/RAB29/GUCY1A2
MIR6832_3P	MIR6832_3P	247	0.364968	1.67435	0.000361663	0.0141981	0.0105518	3280	tags=25%, list=15%, signal=22%	ANGPTL2/ADCY6/INPP4A/PLCB1/FBXW7/HDAC9/FAM114A1/NDRG3/SNAI2/FARP1/WWC3/NBEA/USP46/EPHA5/FOXC1/ST7/DNAAF9/MAP3K3/CAVIN2/CORO1C/NFATC3/PPP1R1C/KLHL29/C1orf43/GNB1/TFEC/PPP1R9A/NAPG/DRAP1/EZR/SPRED1/NUAK1/FRAS1/DNAJB1/ZDHHC17/SNX6/ESYT2/ZNRF2/MCOLN1/RSPO3/TRRAP/TMEM237/PPM1K/CUX1/RICTOR/FNIP1/AP2A2/PIGM/WEE1/PKIA/UBN2/MOXD1/TRAM2/NR3C1/CDK6/RERE/AFG1L/RAB10/ANKRD13A/THSD4/ZBTB34/FAM168B
MIR216A_3P	MIR216A_3P	443	0.313294	1.51657	0.000363333	0.0141981	0.0105518	3502	tags=22%, list=16%, signal=19%	LBH/COL21A1/CKAP4/NAV2/C1orf21/NRXN1/ITGA5/PPP4C/FBXW7/HAPLN1/ROR1/NRK/SEC61A1/RELN/STX7/ERC2/LTBP1/MAPK14/SZRD1/XPR1/MARK4/AK4/IL13RA1/UNC80/RAB11FIP1/USP46/CDS1/DENND1B/RND3/DNAAF9/LITAF/ERLEC1/PDIA5/OPA1/PLCL2/TRIM23/SLC6A1/PDHX/ZNF704/ARHGAP12/COL5A1/SMAP1/VANGL2/FBLN5/C1QTNF7/SS18/DPY19L4/SMARCA2/MSI2/TTC9/GAPT/MMD/CCDC92/H3-3B/SREK1/KBTBD11/ZDHHC17/TXNIP/BAG2/FEM1B/FAM177A1/AKR7A2/ELMO1/NGF…
MIR548BB_5P	MIR548BB_5P	485	0.307193	1.50559	0.000368339	0.0141981	0.0105518	4295	tags=30%, list=20%, signal=25%	DIAPH3/PRKAA2/NAV2/CCNY/ACBD3/BNIP3/NRXN1/HDAC9/FZD7/RGS7BP/PDE1C/ACBD5/PGAM1/CYBRD1/ERC2/DDIT4/MPHOSPH8/CBFB/NEGR1/SSR3/MINDY2/UNC80/TMEM65/EPHA3/DENND1B/FNDC3B/DNAJB4/ANKRD26/SH3D19/TMEM135/YIPF5/MAST4/ZRANB2/DHRS1/FRMD5/NR2C1/AHSA2P/TMEM255A/RAB8B/ARL6IP6/MFN1/PRKAG2/ANKRD46/MCF2L2/GABPA/CCSER1/GUCY1B1/MMD/PPP1R9A/ADAM22/CCNG2/BCL2L2/MYCN/SREK1/GATM/LACTB/MTFR1/GOPC/DYNC1LI2/ZDHHC2/CFL2/SPATA6…
MIR4678	MIR4678	108	0.445556	1.82406	0.000406507	0.015186	0.0112859	4891	tags=40%, list=23%, signal=31%	RAI2/RELN/CRBN/FARP1/SNX5/PROS1/FNDC3B/TLR4/UMAD1/CPEB2/GADD45A/SMAP1/DUSP1/NSL1/TMEM9B/PFKP/MYO5C/CCNG2/MYCN/JCAD/ITGA8/CCND2/ANLN/MFSD8/RICTOR/CREM/ADAM9/SETD9/DVL3/ELF1/WDFY3/STARD3NL/DHX16/ZNF462/PPP1R3A/TBC1D8B/FHIT/GNG2/DMAC1/ONECUT2/SLC35F1/MAP3K20/TVP23C
MIR1179	MIR1179	119	0.434477	1.80688	0.000428527	0.0157277	0.0116885	4148	tags=38%, list=19%, signal=31%	CHGB/PTPRM/MPC1/NEK7/SGCD/CRYAB/PICALM/OPA1/SMYD2/TMEM178B/CLASP2/TAFA2/RAB8B/MSI2/SYT15/MAGI1/AP3B1/PCDH19/NUB1/ATXN2/ZNF608/RUNX1T1/CANX/ZNF22/SLC1A2/SPOCK1/FAM218A/TMEM245/TEK/NR3C1/ID4/MOAP1/CDK6/ITGA6/TLE4/SCN9A/FBXL7/TMF1/KPNA4/CDC42SE2/RPL15/HDGFL3/TUBA1A/ITGA1/NCAM1
MIR144_3P	MIR144_3P	486	0.30816	1.51087	0.000445527	0.0160697	0.0119427	4827	tags=36%, list=22%, signal=29%	XYLT1/PRICKLE1/ACBD3/NEK7/LRRC1/SMARCA4/ZFP36L2/NRK/UCK2/ACBD5/CRBN/NCF2/CXCL11/WWTR1/CXCL12/IPO8/HNRNPF/SLC66A3/UBE2D1/IMPACT/ANO1/VLDLR/KCNMB2/MAP3K9/EPHA5/MAFK/MYEF2/GNG12/EPB41L2/GRIK4/CDV3/CPEB2/BEGAIN/GJA1/ZNF704/PTPN4/SLC12A2/ST3GAL6/ALS2/FAM76B/BACH2/CDK8/ROCK1/SS18/LIMCH1/CAV2/ATP2B1/MSI2/TGIF2/MYOCD/ZEB1/KCTD10/TRIM44/CREBRF/CCNG2/TSPAN12/SPIRE1/MYCN/GRIK2/MAGI1/SREK1/SEPTIN2/FZD6/CCDC8…
MIR875_3P	MIR875_3P	307	0.340892	1.59679	0.000500022	0.0174341	0.0129567	4810	tags=35%, list=22%, signal=27%	ETV5/KLF2/C1orf21/PHLDA1/WDR48/GFPT1/YBX3/SELENOP/PRKAR1A/EGLN3/DCN/LTBP1/PHTF2/HIPK2/SOCS2/NHLRC3/PCID2/GALNT2/CETN3/PF4/CAPRIN1/SPOP/GNAS/TAF12/KLHL12/TMEM45A/FBXO9/MAST4/MSRB3/CHST11/PLPBP/TPP2/HBS1L/IDE/MPEG1/C5orf22/MID1/TIAM1/SCN2B/GLCE/SCN5A/TMEM182/ETS1/G3BP2/MPZ/DNAJB1/SUDS3/ZNF211/VIM/ZNRF2/C12orf29/SLC24A3/SLC5A12/ZYX/LNX2/MRAS/PTPN20/RFTN2/CDKN2AIP/AGO2/RERE/RASAL2/MAP1B/AKIRIN2/IL31R…
MIR96_5P	MIR96_5P	450	0.316087	1.53303	0.000491748	0.0174341	0.0129567	3835	tags=32%, list=18%, signal=27%	PDE8B/ADCY6/GRIA1/EXT1/RAPGEF4/BNIP3/HSPA2/NEK7/PRKAR1A/DDAH1/UCK2/ERC2/FARP1/CAV1/KLHL7/MTHFD2L/NHLRC3/APPL1/ANXA11/GALNT2/SLC16A9/EPHA3/FNDC3B/ST7/DNAAF9/PLCB4/MAP3K3/UBE2Q2/EPAS1/SORT1/FOXO1/CNNM3/AP3S1/ADD3/EBF3/RALB/ZNF704/MAST4/CAMKK2/PALLD/FRMD5/CNN3/GLE1/RALGPS1/CHST10/OGT/QKI/B3GNT2/NTN4/PCGF5/RAB8B/CERS2/FYCO1/C5orf22/ZEB1/AZIN1/CREBRF/KLHL34/REEP1/AGO4/VAT1L/FAM171A1/SESN3/MFAP3/SIK3/Z…
MIR4261	MIR4261	432	0.318463	1.53836	0.000518072	0.0177673	0.0132044	3762	tags=28%, list=17%, signal=23%	DGKI/ADCY6/NAV2/MEF2C/PTPRM/HDAC9/ARF1/PDE1C/OTUD1/SEC13/ILRUN/RBM22/XPR1/VOPP1/ACAN/HIPK2/ACKR3/CAP2/NEGR1/ANXA11/MGMT/FNBP1L/LYN/MYEF2/EVI2B/AAK1/PLCB4/LTBP2/FOXO1/DIAPH1/NFATC3/ZMYND11/SEMA3A/ZNF704/CAMKK2/PGBD5/CLASP2/CHP1/HDLBP/RHOBTB1/FTH1/HAND2/MAP3K1/FAM102B/PPARA/CPQ/RABL2A/C1S/THRB/SCN2B/PPFIBP1/UTRN/DLGAP1/GRIK2/GALC/SPRED1/FZD6/ALDH1B1/LACTB/G3BP2/TATDN3/CX3CR1/GOPC/APBB2/PCDH19/WASHC…
MIR548AQ_5P	MIR548AQ_5P	484	0.304239	1.48972	0.000530198	0.0178899	0.0132955	4295	tags=30%, list=20%, signal=25%	DIAPH3/PRKAA2/NAV2/CCNY/ACBD3/BNIP3/NRXN1/HDAC9/FZD7/RGS7BP/PDE1C/ACBD5/PGAM1/CYBRD1/ERC2/DDIT4/CBFB/NEGR1/SSR3/MINDY2/UNC80/TMEM65/SGIP1/EPHA3/DENND1B/FNDC3B/DNAJB4/ANKRD26/SH3D19/TMEM135/YIPF5/MAST4/ZRANB2/DHRS1/FRMD5/NR2C1/AHSA2P/TMEM255A/RAB8B/ARL6IP6/MFN1/PRKAG2/MCF2L2/GABPA/CCSER1/GUCY1B1/MMD/PPP1R9A/ADAM22/CCNG2/BCL2L2/MYCN/SREK1/GATM/LACTB/MTFR1/GOPC/DYNC1LI2/ZDHHC2/CFL2/RAD54B/SPATA6L/RB…
MIR10393_3P	MIR10393_3P	102	0.445473	1.80685	0.000544064	0.0180664	0.0134266	4006	tags=32%, list=18%, signal=27%	CTNND2/ZBTB14/SMOC2/SLC25A5/GPR3/IFIT2/LDLRAP1/AP3D1/TRAK2/CDK8/GASK1B/FSCN1/THSD7B/F8/NGFR/PLEKHG1/COBL/RPA1/LRP4/VGLL2/VGLL4/BTBD10/COMT/TNFSF10/RAB5C/DCTN2/NR3C1/NOP9/ANKRD27/TERF2IP/ENPEP/CPPED1/ADAM21
MIR374C_5P	MIR374C_5P	414	0.324159	1.56215	0.000608401	0.0198871	0.0147797	4628	tags=34%, list=21%, signal=27%	CILK1/PDLIM5/PCYOX1/ROR1/CALU/ATP13A3/RBM3/STK38L/FMO2/RBM24/PHTF2/CBFB/STRN/ACLY/MAP4/MINDY2/PTPDC1/SOCS2/CYYR1/FOXC1/SLC16A7/EPB41L2/DENND1B/FNDC3B/CPEB3/ADAM10/FSD1L/LRRC32/ADD3/ZMYND11/LGALSL/WASF2/CEBPB/YIPF5/CHSY3/FAM76B/TAFA2/PACSIN3/FNBP4/SENP7/GDI2/DPH7/CHIC2/ZEB1/SYNJ1/SCOC/CREBRF/CCNG2/FZD6/PRPF4/SESN3/CCDC85A/PNRC1/PCDH19/FRAS1/SRF/FERMT2/SYT16/DGKH/PNISR/NAB1/UBE4B/CHN2/GTF2F2/CLIC4/…
MIR655_3P	MIR655_3P	415	0.317761	1.53265	0.000618144	0.0198947	0.0147854	4628	tags=34%, list=21%, signal=27%	CILK1/PCYOX1/ROR1/CALU/ATP13A3/RBM3/STK38L/FMO2/RBM24/PHTF2/CBFB/STRN/ACLY/MAP4/MINDY2/PTPDC1/SOCS2/CYYR1/FOXC1/SLC16A7/EPB41L2/DENND1B/FNDC3B/CPEB3/ADAM10/FSD1L/LRRC32/ADD3/ZMYND11/LGALSL/WASF2/CEBPB/YIPF5/CHSY3/FAM76B/TAFA2/PACSIN3/FNBP4/SENP7/GDI2/DPH7/CHIC2/ZEB1/SYNJ1/SCOC/CREBRF/CCNG2/FZD6/PRPF4/SESN3/CCDC85A/PNRC1/PCDH19/FRAS1/SRF/FERMT2/SYT16/DGKH/PNISR/NAB1/UBE4B/CHN2/GTF2F2/CLIC4/SRSF5/A…
MIR548AT_5P	MIR548AT_5P	352	0.330059	1.57239	0.00063685	0.0201862	0.015002	3867	tags=31%, list=18%, signal=26%	DIAPH3/C1orf21/PLCB1/RSAD2/COG6/IGFBP3/HAPLN1/SGCD/ATP13A3/NAAA/ACBD5/PICALM/STK38L/XPR1/TNFRSF12A/SYTL2/PHTF2/MINDY2/KLF6/UBE2D1/MAP3K9/CPED1/AAK1/SORT1/ETV1/ADD3/RNF141/YWHAZ/KLHDC1/PPP1R1C/TSPAN9/CHSY3/CLASP2/ABHD18/LIMCH1/STK38/CASP8/FCHO2/ACTR10/C5orf22/CCNG1/MMD/CREBRF/CCNG2/SPIRE1/BCOR/RIC8B/SPRED1/MEGF10/FZD6/SEPTIN8/HNRNPH3/GUCY1A1/GNA13/FERMT2/SORBS1/ITIH5/SLC25A33/PALM2AKAP2/HLTF/ELAPO…
MIR3119	MIR3119	362	0.325878	1.55437	0.000661161	0.0203404	0.0151166	2583	tags=18%, list=12%, signal=16%	ANGPTL2/RASL11B/PDE8B/ASB14/ZNF385B/CD47/NRXN1/AMFR/SLC25A5/HDAC9/PDE1C/HSDL2/RELN/ILRUN/PICALM/MTCL1/STK38L/ADCYAP1R1/ACTR3B/IL13RA1/CAP2/ILDR2/PDE5A/NBEA/VLDLR/DENND1B/SORT1/FOXO1/PHACTR2/NFATC3/LGALSL/COL5A1/FKBP11/HDLBP/FMOD/ROCK1/CDCA2/GDI2/HYKK/EXTL2/PTPN11/CD58/ZNF596/GBE1/ZNF428/ZMAT1/TXNIP/ACTC1/HMGB2/TRPC1/SNX16/DGKH/KLF4/ABHD17C/CBL/ANLN/PABPC4/KIF3B/RAP1B/GORAB/FNIP1/SNRNP40/ZNF559/SL…
MIR548A_5P	MIR548A_5P	482	0.30667	1.50156	0.000659105	0.0203404	0.0151166	4295	tags=30%, list=20%, signal=25%	DIAPH3/PRKAA2/NAV2/CCNY/ACBD3/BNIP3/NRXN1/HDAC9/FZD7/RGS7BP/PDE1C/ACBD5/PGAM1/CYBRD1/ERC2/DDIT4/CBFB/NEGR1/SSR3/MINDY2/UNC80/TMEM65/FGF12/EPHA3/DENND1B/FNDC3B/DNAJB4/ANKRD26/SH3D19/TMEM135/YIPF5/MAST4/ZRANB2/DHRS1/FRMD5/NR2C1/AHSA2P/TMEM255A/RAB8B/ARL6IP6/MFN1/PRKAG2/ANKRD46/MCF2L2/GABPA/CCSER1/GUCY1B1/MMD/PPP1R9A/ADAM22/CCNG2/BCL2L2/MYCN/SREK1/GATM/LACTB/MTFR1/GOPC/DYNC1LI2/ZDHHC2/CFL2/SPATA6L/R…
MIR3120_3P	MIR3120_3P	343	0.326765	1.55332	0.000674681	0.0204556	0.0152022	3858	tags=28%, list=18%, signal=23%	ETV5/ASAH1/ABTB2/KIF13A/CTNND2/COL12A1/PRKAR1A/PDE1C/OTUD1/CENPQ/STMN1/SURF4/CXCR4/AAK1/RPA3/ETV1/TLR8/SUMO3/ZNF704/ACKR4/TRIB2/RALGPS1/TMEM255A/ARF6/TMEM9B/RRAS/MSI2/TGIF2/PRKAG2/RNF166/SYT15/GNB1/NDRG4/SYNJ1/GLCE/CREBRF/TTC30B/PTPN11/RBX1/G3BP2/MAP2/APBB2/PCDH19/ZDHHC17/ZC2HC1A/ZNF608/BMP6/SORBS1/SERPINE2/MYH9/KLHL13/TGFB2/MED21/MYNN/MAF/TMEM60/AKAP1/PXYLP1/VDAC1/GAB3/PPM1K/SRSF3/ARF3/RTF1/CTNN…
MIR4504	MIR4504	154	0.398398	1.71302	0.000685276	0.02048	0.0152203	2910	tags=25%, list=13%, signal=22%	LBH/SLC6A6/C1orf21/PARP12/ATP6V0B/PLBD1/WWC3/APPL1/ARPC1A/MAP3K9/FNDC3B/CPEB3/EXOC6/HACD4/MEIS1/PALLD/PPP2CA/PCGF5/MAP3K1/GLCE/THAP9/ANP32E/VPS41/GM2A/GPBP1/UACA/KLHL13/ZFR/EEF1A1/SEC11A/EOLA1/PGK1/GPR153/BCLAF1/GBP5/TBL1XR1/SCRN3/SLF2
MIR6813_3P	MIR6813_3P	34	0.612524	2.01415	0.000745627	0.0205244	0.0152533	5043	tags=56%, list=23%, signal=43%	COLQ/AP3S1/AZIN1/FRY/GBE1/XKR4/DDX3X/PPP6R3/DACT1/DDB2/PTGER4/CTAGE1/FBN1/NSD2/FMR1/PHF20L1/VTI1B/KDM5C/CHCHD2
MIR6808_3P	MIR6808_3P	41	0.57893	1.99952	0.000712731	0.0205244	0.0152533	3299	tags=44%, list=15%, signal=37%	COG3/STK40/DENND1B/CAPRIN1/KCNA4/MACROD2/FPR3/CLASP2/TOR1B/BACE1/CRTAM/PFN2/OAS1/RAP1B/DDX3X/TRIM58/MAPRE2/TMPRSS13
MIR5009_5P	MIR5009_5P	58	0.516534	1.89084	0.000738341	0.0205244	0.0152533	2404	tags=26%, list=11%, signal=23%	YWHAQ/PRKAA2/HDAC9/LRRC2/SNAI2/MTHFD2L/FGF12/HACD4/ZFAND1/SNX6/GPR107/APIP/RNF114/RAP1B/HACD1
MIR155_3P	MIR155_3P	91	0.471032	1.86864	0.000742996	0.0205244	0.0152533	3048	tags=27%, list=14%, signal=24%	PHLDA1/RAPGEF4/CYBRD1/MAPK14/PICALM/MRPS6/ULK2/HNRNPF/FGF12/PLEKHA5/DENND1B/EPAS1/SMAP1/CREBRF/MGAT5/GPBP1/EDIL3/SYPL1/TET2/VGLL4/CRPPA/OXR1/TBL1XR1/EAF1/RERE
MIR6801_5P	MIR6801_5P	104	0.432822	1.76375	0.000743555	0.0205244	0.0152533	4006	tags=32%, list=18%, signal=26%	CTNND2/ZBTB14/SMOC2/SLC25A5/GPR3/IFIT2/LDLRAP1/AP3D1/TRAK2/CDK8/GASK1B/FSCN1/THSD7B/F8/NGFR/PLEKHG1/COBL/RPA1/LRP4/VGLL2/VGLL4/BTBD10/COMT/TNFSF10/RAB5C/DCTN2/NR3C1/NOP9/ANKRD27/TERF2IP/ENPEP/CPPED1/ADAM21
MIR377_3P	MIR377_3P	232	0.367774	1.67307	0.000738504	0.0205244	0.0152533	4257	tags=35%, list=20%, signal=29%	CREBL2/PLCB1/KIF13A/NRXN1/MARCHF3/ILRUN/UBE2H/NEGR1/UNC80/SLC6A8/FNBP1L/NT5C3B/AAK1/CDV3/KCNA4/UMAD1/TMOD2/TM6SF1/ARHGEF28/QKI/ABHD18/ERGIC1/MCF2/NXPH3/VDAC3/PPP1R9A/CDKN1B/SEPTIN2/FZD6/SGCB/ETS1/GLS/SMIM3/DNAJB1/CSRNP3/CELF1/CAPZB/RFC1/NETO1/FLYWCH2/SNX16/TMED2/RNF38/GXYLT2/UBA3/PPP3R1/TMEM273/RB1/ZNF148/DNAJC6/ZBTB6/CACNA2D1/ARID1A/ARHGAP5/PUM2/RIN2/SYT11/ZNF516/INPP5E/OSBPL8/LRPAP1/FOXJ3/TAPT1…
MIR3117_5P	MIR3117_5P	57	0.517721	1.89316	0.000765427	0.0205291	0.0152569	4607	tags=37%, list=21%, signal=29%	GRM8/MICAL2/INPP4A/SGCD/MRPS6/CDK8/SESN3/CNEP1R1/UBQLN1/EIF3H/CAPZA2/SLC16A1/BICD2/NCAM1/GPAT3/ERC1/STAT5B/HIPK3/RIT1/FAT1/SEC24A
MIR548AD_5P_MIR548AE_5P_MIR548AY_5P_MIR548B_5P_MIR548D_5P	MIR548AD_5P_MIR548AE_5P_MIR548AY_5P_MIR548B_5P_MIR548D_5P	483	0.307058	1.50298	0.000756067	0.0205291	0.0152569	4295	tags=30%, list=20%, signal=25%	DIAPH3/PRKAA2/NAV2/CCNY/ACBD3/BNIP3/NRXN1/HDAC9/FZD7/RGS7BP/PDE1C/ACBD5/PGAM1/CYBRD1/ERC2/DDIT4/MPHOSPH8/CBFB/NEGR1/SSR3/MINDY2/UNC80/TMEM65/EPHA3/DENND1B/FNDC3B/DNAJB4/ANKRD26/SH3D19/TMEM135/YIPF5/MAST4/ZRANB2/DHRS1/FRMD5/NR2C1/AHSA2P/TMEM255A/RAB8B/ARL6IP6/MFN1/PRKAG2/ANKRD46/MCF2L2/GABPA/CCSER1/GUCY1B1/MMD/PPP1R9A/ADAM22/CCNG2/BCL2L2/MYCN/SREK1/GATM/LACTB/MTFR1/GOPC/DYNC1LI2/ZDHHC2/CFL2/SPATA6…
MIR4699_3P	MIR4699_3P	482	0.305484	1.49575	0.00077786	0.0205985	0.0153084	4328	tags=32%, list=20%, signal=26%	ASAH1/C1orf21/GFPT1/ABHD10/RAPGEF4/CILK1/PTPRM/RAI2/PDLIM5/IGFBP3/RGS7BP/PDE1C/LRRK2/GABARAPL2/B3GALT2/HIPK2/ACTR3B/CBFB/STRN/NEGR1/ARL4A/SGIP1/VLDLR/CENPA/DNAAF9/GBP4/GNL3L/KCNJ4/SLC8A1/AP3S1/ADD3/ZNF704/PLAC8/PTPN4/COL5A1/RAD17/ARL1/BACH2/MAMDC2/CCN2/KCNAB1/SRPX2/MPDZ/MAP3K1/HBS1L/SYT15/FCHO2/ARGLU1/TFEC/AZIN1/PXDC1/MFAP3/MTFR1/REXO2/PNRC1/ADAMTSL3/APBB2/MCRS1/CALCRL/PEX2/HJURP/KBTBD3/ITGA8/ZNF…
MIR3685	MIR3685	182	0.378982	1.67696	0.000796928	0.0208397	0.0154877	5530	tags=40%, list=25%, signal=30%	YWHAQ/PHLDA1/RAPGEF4/TIMP3/CYBRD1/PICALM/IFIT1/ULK2/ATP1A1/APPL1/CDC14B/DENND1B/SERF2/NFATC3/BACH2/CCN2/QKI/ANKRD46/BACE1/ENSA/CREBRF/ATP6V1D/SESN3/PIP4K2A/KBTBD11/FGD6/GPBP1/SCN4B/SORBS1/EDIL3/SLC25A40/SYPL1/CTTN/TET2/VGLL4/CRYZ/ZNF148/OXR1/SAV1/TBL1XR1/EAF1/RERE/FOXJ3/ZFP14/ZNF575/TENM1/ANGPTL7/KPNA4/BAZ1A/MACIR/FN1/VIT/ADARB1/NSD2/RFC3/S1PR5/ZBTB1/SEC24A/ENPP4/TAPBPL/SPATS2L/SENP1/PRKACB/APOOL…
MIR767_5P	MIR767_5P	189	0.373552	1.66442	0.000821731	0.0211873	0.015746	2874	tags=27%, list=13%, signal=24%	INPP5A/NAV2/KLF2/DAZAP2/C11orf24/UBE2Z/VPS37C/PHTF2/COL6A3/KLF6/SOCS2/EPHA5/RND3/DIP2C/NCOA4/DGKD/CAMKK2/SMAP1/HMGCS1/TRIB2/BACH2/EPS15/STK38/IFI30/TTC9/TMEM88/MYCN/TTC30B/LOX/OSBPL11/ZNF644/EIF4E2/CMPK1/FUCA2/COL4A1/GPX7/PALM2AKAP2/HAPLN3/COL3A1/KLF4/XKR4/PXYLP1/GXYLT2/NONO/CUX1/CSDE1/SMAD6/CRISPLD1/RAI14/TBL1XR1/EAF1
MIR103A_3P_MIR107	MIR103A_3P_MIR107	250	0.355887	1.63491	0.000832864	0.0211873	0.015746	5054	tags=40%, list=23%, signal=31%	MICAL2/PLCB1/FBXW7/ROR1/ATP13A3/MARCHF3/DCN/SEPTIN6/RBM24/STRN/UNC80/MFN2/ARIH2/DENND1B/AAK1/CPEB3/PHACTR2/VCAN/EIF4B/PTPN4/BACH2/BST1/KIF23/C2CD5/TSC1/HSDL1/NPAS2/SYNJ1/SLITRK1/DYNLT3/MYCN/AGO4/SREK1/MTFR1L/G3BP2/DYNC1LI2/WASHC4/ZNRF2/PAFAH1B2/FERMT2/DCTN5/RUNX1T1/MYH9/EDIL3/SLAIN2/KLF4/RNF38/PRKCE/COBLL1/STOM/RAB9B/ZFYVE16/PLEKHF2/LATS2/CACNA2D1/TECPR2/FGF2/RAI14/PDCD10/CDK6/PHF20/NUP50/ZHX1/AK…
MIR101_3P	MIR101_3P	454	0.305142	1.48174	0.000840606	0.0211873	0.015746	4118	tags=30%, list=19%, signal=25%	ASPN/PRICKLE1/ZNF385B/KLF2/CILK1/CTNND2/IL1R1/NEK7/FBXW7/COL12A1/LRRC1/SMARCA4/ZFP36L2/FAM114A1/NRK/MTCL1/WWTR1/COTL1/IPO8/AGA/KLF6/TMEM65/UBE2D1/SOCS2/VLDLR/MAP3K9/EPHA5/RASGRP3/DENND1B/NUP42/ST7/KIF5B/CPEB3/PHACTR2/AP3S1/CPEB2/KLHDC1/DIP2C/BEGAIN/GJA1/SLC12A2/SOX9/DUSP1/CDK8/EYA1/MAPK1/RAB4A/CERS2/MSI2/TGIF2/CCSER1/GNB1/ZEB1/CREBRF/SPIRE1/BTBD3/MYCN/MAGI1/TIAM2/SPRED1/FZD6/CD86/PNRC1/ADAMTSL3/P…
MIR548AK_MIR548AM_5P_MIR548C_5P_MIR548H_5P_MIR548O_5P_MIR548AU_5P	MIR548AK_MIR548AM_5P_MIR548C_5P_MIR548H_5P_MIR548O_5P_MIR548AU_5P	482	0.303818	1.48759	0.000896615	0.0220673	0.0164	4295	tags=30%, list=20%, signal=25%	DIAPH3/PRKAA2/NAV2/CCNY/ACBD3/BNIP3/NRXN1/HDAC9/FZD7/RGS7BP/PDE1C/ACBD5/PGAM1/CYBRD1/ERC2/DDIT4/CBFB/NEGR1/SSR3/MINDY2/UNC80/TMEM65/EPHA3/DENND1B/FNDC3B/DNAJB4/ANKRD26/SH3D19/TMEM135/YIPF5/MAST4/ZRANB2/DHRS1/FRMD5/NR2C1/AHSA2P/TMEM255A/RAB8B/ARL6IP6/MFN1/PRKAG2/ANKRD46/MCF2L2/GABPA/CCSER1/GUCY1B1/MMD/PPP1R9A/ADAM22/CCNG2/BCL2L2/MYCN/SREK1/GATM/LACTB/MTFR1/GOPC/DYNC1LI2/ZDHHC2/CFL2/SPATA6L/RBBP8/A…
MIR548O_5P_MIR548W	MIR548O_5P_MIR548W	482	0.303818	1.48759	0.000896615	0.0220673	0.0164	4295	tags=30%, list=20%, signal=25%	DIAPH3/PRKAA2/NAV2/CCNY/ACBD3/BNIP3/NRXN1/HDAC9/FZD7/RGS7BP/PDE1C/ACBD5/PGAM1/CYBRD1/ERC2/DDIT4/CBFB/NEGR1/SSR3/MINDY2/UNC80/TMEM65/EPHA3/DENND1B/FNDC3B/DNAJB4/ANKRD26/SH3D19/TMEM135/YIPF5/MAST4/ZRANB2/DHRS1/FRMD5/NR2C1/AHSA2P/TMEM255A/RAB8B/ARL6IP6/MFN1/PRKAG2/ANKRD46/MCF2L2/GABPA/CCSER1/GUCY1B1/MMD/PPP1R9A/ADAM22/CCNG2/BCL2L2/MYCN/SREK1/GATM/LACTB/MTFR1/GOPC/DYNC1LI2/ZDHHC2/CFL2/SPATA6L/RBBP8/A…
MIR3144_3P	MIR3144_3P	61	0.501761	1.86965	0.000933785	0.0221589	0.0164681	3052	tags=25%, list=14%, signal=21%	PDE8B/SYNE1/MEF2C/CTNNA1/IFT52/SGO2/HERC4/EYA1/SWT1/NFX1/CSTF3/TWSG1/HNRNPH1/NR3C1/PTGER4
MIR4483	MIR4483	93	-0.412569	-1.76651	0.000942708	0.0221589	0.0164681	3152	tags=27%, list=15%, signal=23%	ROPN1/IL1RAP/CACNA1E/ASCC1/TMEM217/PDZRN3/UBE2V1/ADARB2/CEP85L/SHISAL1/ZMYND8/SLC25A34/NSG1/TTYH3/NMUR1/MYORG/KCNE1/SH3TC2/ROBO2/ZMIZ1/SH3KBP1/COL23A1/HIVEP3/NFIC/RGS6
MIR371A_5P	MIR371A_5P	176	0.377722	1.66924	0.000911404	0.0221589	0.0164681	3954	tags=33%, list=18%, signal=27%	RPS6KA2/PLCB1/CCNY/VPS35/COMMD8/PHTF2/ILDR2/NLGN4X/IFIT2/FNBP1L/SLC16A7/EVI2B/AAK1/ETV1/MACROD2/RNF141/TMOD2/SMAP1/CHSY3/EPS15/ABHD18/PARG/SS18/MAP3K1/HBS1L/MYCN/ZDHHC3/ZNF644/MAP3K5/CELF1/CLPTM1L/HMGB2/ANO6/CYP20A1/TRRAP/CERK/FMO3/NEK3/SRSF3/TET2/KDM3B/MSL3/KRIT1/MAPRE1/NUP50/C2orf49/TRIM59/ENOPH1/COL14A1/ZNHIT6/SCN9A/SIAH2/SFR1/DIRAS3/SCN3B/CDC73/RPL15/CPPED1
MIR548AB	MIR548AB	483	0.304689	1.49138	0.000934663	0.0221589	0.0164681	4295	tags=30%, list=20%, signal=25%	DIAPH3/PRKAA2/NAV2/CCNY/ACBD3/BNIP3/NRXN1/HDAC9/FZD7/RGS7BP/PDE1C/ACBD5/PGAM1/CYBRD1/ERC2/DDIT4/CBFB/NEGR1/SSR3/MINDY2/UNC80/TMEM65/EPHA3/DENND1B/FNDC3B/DNAJB4/ANKRD26/SH3D19/TMEM135/YIPF5/MAST4/ZRANB2/DHRS1/FRMD5/NR2C1/AHSA2P/TMEM255A/RAB8B/ARL6IP6/MFN1/PRKAG2/ANKRD46/MCF2L2/GABPA/CCSER1/GUCY1B1/MMD/PPP1R9A/ADAM22/CCNG2/BCL2L2/MYCN/SREK1/GATM/LACTB/MTFR1/GOPC/DYNC1LI2/ZDHHC2/CFL2/SPATA6L/RBBP8/A…
MIR4686	MIR4686	83	0.468767	1.8345	0.00101783	0.0224219	0.0166636	4262	tags=36%, list=20%, signal=29%	MICAL2/SEC31A/KIF13A/MARCHF3/CYBRD1/TMED3/CAT/PDIA4/ZNF704/FBXO9/C1QTNF7/KNL1/EXTL2/DNAJC19/ETS1/RABEP1/LRRC42/TBC1D22B/LMO7/TTN/SLF2/UBN2/BTBD1/EFCAB14/APLP2/IDI1/CRELD1/RAB21/BIVM/DMAC1
MIR4308	MIR4308	140	0.416659	1.77151	0.00102892	0.0224219	0.0166636	2928	tags=25%, list=13%, signal=22%	MICAL2/PPP1R12B/SPRYD3/ITGA5/FZD7/CALU/PDCD4/KCTD17/ACAN/LRRFIP1/MINDY2/NT5C3B/EMSY/KLHL29/EIF2S1/VANGL2/RIMKLA/RHOBTB1/FMOD/PLXNC1/HIBADH/SERBP1/MYOCD/IGFBPL1/SLC35E1/THBS1/IMP3/ARHGAP23/PPP3R1/LIMS2/SBF2/TRA2B/PPM1H/TMEM164/BUD23
MIR6165	MIR6165	119	0.417966	1.73822	0.00101788	0.0224219	0.0166636	2842	tags=24%, list=13%, signal=21%	COLQ/SORBS2/C1orf21/P4HA1/HSDL2/CD1E/RAB11FIP1/SEC24C/MAX/ZC3H7A/MYH10/STAC/STK38/LUZP1/MPDZ/SRD5A1/TPD52/KBTBD3/F8/LARP1/CD200R1/ITGB5/SYTL5/USP16/CACNA2D1/PPP1R3D/KIF1B/CEP85/CDC42
MIR202_3P	MIR202_3P	241	0.35719	1.63283	0.00102381	0.0224219	0.0166636	3056	tags=27%, list=14%, signal=23%	LBH/ACTA1/MEF2C/C14orf28/SH3RF3/LRRC59/NRK/CCND1/MS4A7/SNX5/COL6A3/TMEM65/PLEKHO1/GALNT2/PXDN/CPED1/PGRMC1/SLC16A9/EPHA3/EVI2B/ENOX2/COL4A2/CPEB3/COL15A1/CPEB2/ARHGAP12/SMAP1/VANGL2/DUSP1/ROCK1/GMPR2/RAB8B/MSI2/LEPROTL1/PPARA/GABPA/BCL7A/MMD/SPIRE1/UTRN/MYCN/AGO4/CAP1/SMIM3/DNAJC1/FAM180A/COL4A1/CCND2/XKR4/VCAM1/CELF5/ARMT1/YPEL2/ZNF823/GRAMD2B/TET2/RB1/HNRNPC/TECPR2/CTDSPL2/ZNF516/ARL5A/NPHP3/RN…
MIR548AR_5P	MIR548AR_5P	488	0.30585	1.50024	0.00101406	0.0224219	0.0166636	4295	tags=30%, list=20%, signal=25%	DIAPH3/PRKAA2/NAV2/CCNY/ACBD3/BNIP3/NRXN1/HDAC9/FZD7/RGS7BP/PDE1C/ACBD5/PGAM1/CYBRD1/ERC2/DDIT4/CBFB/NEGR1/SSR3/MINDY2/UNC80/TMEM65/FGF12/EPHA3/DENND1B/FNDC3B/DNAJB4/ANKRD26/SH3D19/TMEM135/DUT/YIPF5/MAST4/ZRANB2/DHRS1/FRMD5/NR2C1/AHSA2P/TMEM255A/RAB8B/ARL6IP6/MFN1/PRKAG2/ANKRD46/MCF2L2/GABPA/CCSER1/GUCY1B1/MMD/PPP1R9A/ADAM22/CCNG2/BCL2L2/MYCN/SREK1/GATM/LACTB/MTFR1/GOPC/DYNC1LI2/ZDHHC2/CFL2/SPATA…
MIR548Y	MIR548Y	491	0.304287	1.49225	0.00101406	0.0224219	0.0166636	4295	tags=30%, list=20%, signal=25%	DIAPH3/PRKAA2/NAV2/CCNY/ACBD3/BNIP3/NRXN1/HDAC9/FZD7/RGS7BP/PDE1C/ACBD5/PGAM1/CYBRD1/ERC2/DDIT4/CBFB/NEGR1/SSR3/MINDY2/UNC80/TMEM65/SGIP1/EPHA3/DENND1B/FNDC3B/DNAJB4/ANKRD26/SH3D19/TMEM135/YIPF5/MAST4/ZRANB2/DHRS1/FRMD5/NR2C1/AHSA2P/TMEM255A/RAB8B/ARL6IP6/MFN1/PRKAG2/ANKRD46/MCF2L2/GABPA/SERBP1/CCSER1/GUCY1B1/MMD/PPP1R9A/ADAM22/CCNG2/BCL2L2/MYCN/SREK1/GATM/LACTB/MTFR1/GOPC/DYNC1LI2/ZDHHC2/CFL2/RA…
MIR338_5P	MIR338_5P	469	0.301286	1.47144	0.00101004	0.0224219	0.0166636	3318	tags=24%, list=15%, signal=20%	GOLGA2/ABTB2/KLF2/MEF2C/PTPRM/NEK7/COG6/HDAC9/FZD7/ACBD5/JAM2/PICALM/ACKR3/STRN/SPRY4/WWC3/NBEA/EPHA5/DENND1B/RND3/FNDC3B/TLR4/AAK1/RAB28/FSD1L/EBF3/ITGB2/PDHX/ABCA8/YIPF5/ARHGAP12/RANBP17/PALLD/CHSY3/BACH2/KLF11/CCN2/OGT/ID1/SENP7/NSL1/CAV2/ATP2B1/MSI2/GDI2/AZIN1/DYRK1B/COX15/LDB2/CENPF/PPP2R5C/DLGAP1/MYCN/H3-3B/ETS1/PTGDR/PREPL/GUCY1A1/CSRNP3/CA2/TRPC1/FGL2/FERMT2/SH3BGRL/RRM2/MTF1/RB1CC1/AP1B1…
MIR5580_3P	MIR5580_3P	238	0.358812	1.64242	0.00107285	0.0226708	0.0168485	4161	tags=31%, list=19%, signal=25%	RNF216/TRIQK/CCDC141/ASPN/NRXN1/LTBP1/FMO2/AK4/SLC16A7/EPHA3/EVI2B/SLC2A13/FNDC3B/DNAJB4/JAZF1/PHACTR2/USP28/BCKDHB/FAM76B/SENP7/WDR44/EYA1/MSI2/LEPROTL1/TTC9/TMBIM4/LCA5/CREBRF/ADAM22/MKX/PFN2/ACTC1/KLF4/MTMR2/ALG10/FBXO38/WRAP73/PRDM1/VCAM1/BNIP3L/RPAP3/PPP3R1/RAP1B/PNRC2/FNIP1/CRPPA/STAG2/PUM2/DACH1/CDK7/INTS8/DCUN1D4/THAP1/COL11A1/OSBPL8/HMBOX1/ENOPH1/CLTC/RORA/SCN9A/ATP2B4/TMEM168/DENR/KPNA4…
MIR12122	MIR12122	208	0.363166	1.6352	0.0010696	0.0226708	0.0168485	4343	tags=31%, list=20%, signal=25%	COLQ/LBH/NAV2/HDAC9/ZFP36L2/NRK/SZRD1/XPR1/HIPK2/PDE5A/FGF14/ZMPSTE24/IFI44L/JPT1/ENOX1/ERBB3/HABP4/NIPSNAP2/GABPA/PLCG2/LIPA/G3BP2/CIR1/PTGDR/PCDH19/IRS1/SELENOS/CHN2/LARP1/AGRN/LAMB4/UBE2J1/DNAJC6/WEE1/ATP13A4/AGO2/NUP50/MAP1B/RAB10/SP100/SCYL2/CTBP2/PANX1/HSPD1/SNX15/DTD1/SLC39A10/AKIRIN1/TMEM184B/ADRB1/STIMATE/AGFG1/HDGFL3/MAP2K1/GAPVD1/STT3B/ITGA1/KDM7A/TSHR/RAB33B/GNG2/FRYL/HEATR5A/TENT2/CT…
MIR3714	MIR3714	431	0.312919	1.51116	0.00106734	0.0226708	0.0168485	3450	tags=29%, list=16%, signal=25%	RNF216/XYLT1/P4HA1/MPC1/COL12A1/PDLIM5/LRRC1/SEC13/MAPK14/FARP1/ULK2/AK4/PHTF2/STT3A/WWC3/SURF4/ANXA11/KCNJ2/FNBP1L/PEA15/DENND1B/QDPR/CCDC28A/SERTAD3/FAM219B/LITAF/DIAPH1/TPP1/DIP2C/PALLD/TMEM178B/SOX9/FKBP1A/SLC1A4/CHP1/BACH2/QKI/ROCK1/PCGF5/CDKN1A/LIMCH1/CDK4/BACE1/SCP2/CADPS/RELA/MMD/THRB/DYNLT3/CREBRF/REEP1/BCOR/ZDHHC3/ARHGDIA/VAT1L/TUBG1/APBB2/THSD7B/FRAS1/DNAJC1/SNX6/ST8SIA2/ZNF608/BMP6/FE…
MIR4651	MIR4651	198	-0.330611	-1.61188	0.00111204	0.0232639	0.0172893	3670	tags=28%, list=17%, signal=23%	SEPTIN9/CASTOR2/SSBP3/SLC9A3R1/BSN/KCNH1/LIMD2/EPN1/MEX3A/SSH3/DLX3/GP6/ATF7/SRCIN1/FOXO4/ZNF584/NALF2/JADE2/ABCC12/CALB2/LHPP/GNG4/ZBTB7B/ATP1B2/LMOD1/A1CF/PARVB/PCDHGA5/ZNF609/DDA1/MKNK2/MAP3K13/EFNA5/IGFBP5/MDGA1/TTYH3/NEUROD6/HYOU1/ASIC1/FOXP4/ZNF385A/GPX3/EGFR/TBC1D16/GRIN2A/NR4A1/FAM107A/SLC48A1/SLC7A8/NACC1/CELSR2/RHBDL3/HIVEP3/NFIC/RGS6
MIR195_3P	MIR195_3P	230	0.355466	1.61999	0.00113615	0.023533	0.0174893	5363	tags=41%, list=25%, signal=31%	CCDC141/KLF2/CILK1/CTNND2/PDLIM5/COG6/COMMD8/VPS50/MTHFD2L/STRN/NEGR1/FGF14/SGIP1/KCNMB2/IFIT2/SLC2A13/DENND1B/FSD1L/CPEB2/CLASP2/CCN2/ACP1/ID1/HAND2/DPY19L4/ZNF273/TMBIM4/NFYB/AZIN1/UFL1/BCOR/SPRED1/MTF2/THAP9/THSD7B/CFL2/RPE/ATP6V1C2/NETO1/FGL2/RGS5/BROX/RB1CC1/NAB1/VDAC1/MAP10/OMA1/USP16/PLPPR4/RAI14/ANXA7/BTBD8/COL11A1/CLTC/RORA/CDC42BPB/NBEAL1/C18orf54/ATAD1/CCDC82/ETF1/SHQ1/IDI1/ZNF254/RGS2…
MIR591	MIR591	50	0.529014	1.88257	0.00120715	0.0241842	0.0179732	4441	tags=48%, list=20%, signal=38%	NRK/MS4A7/RRAD/SYNPR/CBFB/NEGR1/GALNT2/PLCB4/SPARC/TMEM178B/CNKSR3/SERBP1/ZEB1/ELAPOR2/KLF4/EOLA1/BCLAF1/PFKM/DLG1/N4BP2L2/PPP2R5B/MIER3/AHCYL1/PKD2
MIR4643	MIR4643	213	0.364142	1.64367	0.00123695	0.0241842	0.0179732	4733	tags=34%, list=22%, signal=27%	YWHAQ/CDH2/MEF2C/C1orf21/ATP1B4/RAPGEF4/PCMTD2/PDLIM5/ERC2/TMEM65/EPHA5/GIPC2/PLCB4/DLX5/MATR3/CPEB2/RRN3/CLEC4A/PTPN4/SPN/ARF6/AZIN1/SYNJ1/FRY/ADAM22/SPRED1/SESN3/SEPTIN8/GOPC/PNRC1/THBS1/NETO1/RAB31/ELMOD2/TGFB2/NR1D2/LGALS3/PRKCE/LDB3/RAP1B/RICTOR/DIPK1C/CTNNB1/CCDC62/MLLT3/THBS2/EVI5/MGAT4A/DCUN1D4/HSP90B1/SNX13/HMBOX1/KLHL24/PACSIN2/SKP1/GPR137C/TMEM30A/LACTB2/BAZ1A/WDR45B/HDGFL3/KLHL23/KDM7…
MIR3180_5P	MIR3180_5P	302	0.329246	1.54258	0.00120057	0.0241842	0.0179732	5011	tags=38%, list=23%, signal=29%	COLQ/ABTB2/PLCE1/ATP1B4/BNIP3/ESRRB/ANO5/SRPRB/GABARAPL2/PDCD4/NOX4/BTG1/SNX7/RBM24/NEGR1/NBR1/ANXA11/SGIP1/STK40/SRPK2/PLEKHA5/SLC16A9/CPEB3/KCNA4/PLCL2/ADD3/RPL22/SEMA3A/BACH2/MAMDC2/OGT/GDI2/ARGLU1/SLC25A27/FSCN1/CD86/E2F7/CHMP1B/PFN2/ZMAT1/FAM180A/KLHL13/NAB1/IRS1/CHN2/QRSL1/ARSB/RGS4/RAB23/FLNB/SLC1A2/USP16/DYNC2LI1/SPOCK1/SLC30A5/PPM1H/UBQLN1/CFAP20/ABAT/ABCG2/CCDC3/ARFRP1/TENM4/EIF3A/FZD4/…
MIR548AS_5P	MIR548AS_5P	481	0.304623	1.49196	0.00122607	0.0241842	0.0179732	4295	tags=30%, list=20%, signal=25%	DIAPH3/PRKAA2/NAV2/CCNY/ACBD3/BNIP3/NRXN1/HDAC9/FZD7/RGS7BP/PDE1C/ACBD5/PGAM1/CYBRD1/ERC2/DDIT4/CBFB/NEGR1/SSR3/MINDY2/UNC80/TMEM65/EPHA3/DENND1B/FNDC3B/DNAJB4/ANKRD26/SH3D19/TMEM135/YIPF5/MAST4/ZRANB2/DHRS1/FRMD5/NR2C1/AHSA2P/TMEM255A/RAB8B/ARL6IP6/MFN1/PRKAG2/ANKRD46/MCF2L2/GABPA/CCSER1/GUCY1B1/MMD/PPP1R9A/ADAM22/CCNG2/BCL2L2/MYCN/SREK1/GATM/LACTB/MTFR1/GOPC/DYNC1LI2/ZDHHC2/CFL2/SPATA6L/RBBP8/A…
MIR548AP_5P_MIR548J_5P	MIR548AP_5P_MIR548J_5P	481	0.304513	1.49143	0.00122607	0.0241842	0.0179732	4295	tags=30%, list=20%, signal=25%	DIAPH3/PRKAA2/NAV2/CCNY/ACBD3/BNIP3/NRXN1/HDAC9/FZD7/RGS7BP/PDE1C/ACBD5/PGAM1/CYBRD1/ERC2/DDIT4/CBFB/NEGR1/SSR3/MINDY2/UNC80/TMEM65/EPHA3/DENND1B/FNDC3B/DNAJB4/ANKRD26/SH3D19/TMEM135/YIPF5/MAST4/ZRANB2/DHRS1/FRMD5/NR2C1/AHSA2P/TMEM255A/RAB8B/ARL6IP6/MFN1/PRKAG2/ANKRD46/MCF2L2/GABPA/CCSER1/GUCY1B1/MMD/PPP1R9A/ADAM22/CCNG2/BCL2L2/MYCN/SREK1/GATM/LACTB/MTFR1/GOPC/DYNC1LI2/ZDHHC2/CFL2/SPATA6L/RBBP8/A…
MIR548I	MIR548I	481	0.304291	1.49034	0.00122607	0.0241842	0.0179732	4295	tags=30%, list=20%, signal=25%	DIAPH3/PRKAA2/NAV2/CCNY/ACBD3/BNIP3/NRXN1/HDAC9/FZD7/RGS7BP/PDE1C/ACBD5/PGAM1/CYBRD1/ERC2/DDIT4/CBFB/NEGR1/SSR3/MINDY2/UNC80/TMEM65/EPHA3/DENND1B/FNDC3B/DNAJB4/ANKRD26/SH3D19/TMEM135/YIPF5/MAST4/ZRANB2/DHRS1/FRMD5/NR2C1/AHSA2P/TMEM255A/RAB8B/ARL6IP6/MFN1/PRKAG2/ANKRD46/MCF2L2/GABPA/CCSER1/GUCY1B1/MMD/PPP1R9A/ADAM22/CCNG2/BCL2L2/MYCN/SREK1/GATM/LACTB/MTFR1/GOPC/DYNC1LI2/ZDHHC2/CFL2/SPATA6L/RBBP8/A…
MIR548O_3P	MIR548O_3P	280	0.3349	1.55671	0.00125899	0.024387	0.018124	6229	tags=46%, list=29%, signal=33%	PRKAA2/PPP1R12B/IL1R1/PSIP1/CALU/SGCD/HSPA4L/ILRUN/ODC1/ACKR3/KLHL7/STRN/STT3A/PGRMC1/ENOX2/SLC2A13/AAK1/HMGN2/FSD1L/HACD4/TMEM135/ABCA8/RAD17/CHSY3/KCNAB1/SS18/STK38/GRK5/ATP2B1/YWHAH/AZIN1/KCTD10/CREBRF/BTBD3/NFXL1/SPRED1/SREK1/GATM/G3BP2/PNRC1/VASP/SERTAD4/ZMAT1/CMPK1/SLAIN2/MYNN/IRS1/CD200R1/ARPP19/FAM13C/SRSF3/RICTOR/FNIP1/DDX3X/PARP1/ARL6IP1/TTN/ARFGAP3/SLC25A36/GLOD4/ARHGAP29/C2orf49/DENND…
MIR3145_3P	MIR3145_3P	227	0.355151	1.61341	0.0012936	0.0248277	0.0184515	5015	tags=39%, list=23%, signal=30%	ADCY6/AGK/PRKAA2/GFPT1/ACBD3/MPV17/MARCHF3/CAP2/SLC6A8/ANO1/PF4/PLCB4/ETV1/KCNJ4/ITM2B/PTPN4/RAD17/ARHGEF28/FRMD5/CHP1/CASZ1/QKI/NR2C1/PCGF5/COCH/PAIP2B/ZNF273/ARMC10/AKR1C2/LIPA/ADGRL4/MYADM/PPFIBP1/FAM241A/TNIK/C8orf33/FGD6/DGKH/CMSS1/RNF38/HMGN3/SMAD9/RAB23/REEP3/CNOT8/DYNC2LI1/EPRS1/PFKM/SNX31/PKIA/TNFSF13B/TMEM230/BTBD1/RASAL2/C4orf33/RSRC2/MICU1/CDKL5/MBD4/ZDHHC5/CHMP4B/SLC39A10/ABCC4/ENPEP…
MIR3678_3P	MIR3678_3P	125	0.405915	1.69524	0.00139234	0.0264797	0.0196793	3583	tags=33%, list=16%, signal=28%	TRIQK/ZNF385B/ST3GAL1/ABLIM1/LTBP1/MS4A7/UNG/RND3/AAK1/ETV1/COL5A2/GNAS/TMEM127/MYH10/MSI2/ARGLU1/NFYB/PLP2/TNIK/FNDC1/ERBB4/UBB/RNF215/RFTN2/STYX/PPP1R3D/MLLT3/POLE4/ID4/LAMA4/BTBD8/MMP16/RAB10/LDLRAD3/SEMA5A/KCNE4/NBEAL1/RTN1/CDH17/OCLN/ITPR1
MIR449C_3P	MIR449C_3P	55	0.51751	1.88779	0.00143009	0.0269526	0.0200307	3586	tags=42%, list=17%, signal=35%	YWHAQ/CHL1/ZFP36L2/PLPP5/CD1E/FYTTD1/ZMYND11/MINDY3/KBTBD2/ANKRD29/TMEM182/VAT1L/ZDHHC17/GPBP1/BAG2/ANXA5/CLCN4/NXT2/INTS8/MTERF2/MZT1/NANOS1/ZNF441
MIR8066	MIR8066	152	0.385101	1.65297	0.00147128	0.0274815	0.0204238	4489	tags=41%, list=21%, signal=33%	TRIQK/PLCB1/FAM114A1/ATP13A3/HSPA4L/PHTF2/SLC66A3/UNC80/LTBP2/OPA1/PLCL2/EBF3/DPY19L2/PPP1R1C/CRTAP/PALLD/FRMD5/ALDH18A1/TMEM255A/CERS2/MSI2/EXTL2/MMD/UFL1/C17orf75/TAPBP/SESN3/PTK2/ESYT2/RGS5/FUCA2/SLAIN2/NEK3/LZIC/FAM120A/REEP3/RB1/LATS2/DNAJC6/PIGM/PIEZO2/ARHGAP5/MGP/SLC25A36/SH2D1A/THUMPD3/TFDP2/AFG1L/CLTC/LDLRAD3/EIF5/ZNF254/NET1/ZNF492/KDM7A/HECW1/RSBN1/ATP8A1/AUP1/PPTC7/RIT1/UFSP2
MIR4705	MIR4705	120	0.410146	1.70722	0.00151157	0.0279841	0.0207973	3988	tags=31%, list=18%, signal=25%	GRM8/MAGEE1/PLEKHB2/CTNNA1/MBOAT1/ATP13A3/CYBRD1/MINDY2/MAP3K9/RND3/FNDC3B/DNAAF9/JAZF1/USO1/GFM2/SS18/MAP3K1/MYO5C/SESN3/PCDH19/CLK4/SUDS3/ABHD6/TMEM68/PIEZO2/MGP/PEX11A/SH2D1A/FZD4/FAM151B/TJP1/SLC39A10/INSIG1/FAM217A/ATRX/GUCY1A2/GNRHR
MIR4418	MIR4418	136	0.396701	1.67827	0.00154519	0.0283556	0.0210734	5662	tags=43%, list=26%, signal=32%	ACBD3/MPC1/SLC25A5/PSIP1/NES/PICALM/BTG1/CHRNE/IPO8/ACLY/PGRMC1/PAFAH2/CORO1C/TRAK1/ARF6/GALC/G3BP2/E2F7/EIF4E2/MXRA5/ANLN/CD200R1/ELP3/CTNNB1/POLR3F/PIEZO2/RAB37/FGF2/MGAT4A/HACD3/ZHX1/FAM168B/IGF1R/SCAMP1/TENM1/CAMK2D/WDR82/SMC2/AGFG1/GID8/TNFRSF19/C5orf24/NCAM1/AFF3/P2RY10/GMFB/TARDBP/HSPA9/JARID2/CALD1/SLC38A2/ZNF423/SPOPL/ATAD2B/POGLUT2/ANKMY2/SYNGR2/SLC2A10/GTF2IRD2
MIR5680	MIR5680	464	0.296936	1.44706	0.00158184	0.0287758	0.0213856	5214	tags=36%, list=24%, signal=28%	DGKI/CHL1/PHLDA1/TMEM214/RBM3/DRAM2/UBE2H/BTG1/NPR3/MITD1/CBFB/STRN/P4HB/FRMD3/NLGN4X/ZMPSTE24/FUCA1/VLDLR/FGF12/EPHA5/PLEKHA5/DENND1B/MAX/P4HA2/DNAJB4/ADAM10/COL5A2/DPP4/TMEM135/CPEB2/EIF4E3/KLHL12/KLHDC1/PDHX/ZNF704/ARHGAP12/TRIB2/DUSP1/PLXNC1/AP3M2/SENP7/SS18/NSL1/TMEM255A/SMARCA2/TTC9/GAPT/SERAC1/FCHO2/GABPA/ISCU/AZIN1/SPIRE1/SEPTIN2/G3BP2/ZNF644/SMAD7/APBB2/HOMER3/CALCRL/NETO1/ATP8B2/EDIL3/L…
MIR4524B_3P	MIR4524B_3P	69	0.481718	1.84278	0.00165215	0.0297957	0.0221437	3239	tags=25%, list=15%, signal=21%	COLQ/ADCY6/FARP1/CTSK/DENND1B/COPRS/ARHGAP12/NSL1/GASK1B/SERPINE2/PLEKHF2/IDH3A/UBN2/ABCG2/ERP27/PRRG3/RAB10
MIR31_5P	MIR31_5P	142	0.396603	1.69225	0.00172039	0.0299922	0.0222897	4607	tags=34%, list=21%, signal=27%	LBH/SLC6A6/PRKAA2/HTRA1/TMEM43/EGLN3/ATP13A3/PTPN14/AK4/STK40/LYN/JAZF1/CLASP2/BACH2/RHOBTB1/AHSA2P/IDE/PPP1R9A/MAPKAPK2/UACA/PRKCE/PARP1/LATS2/SLC1A2/VPS26B/STAU2/SH2D1A/TENM4/C2orf49/MAP1B/ZNHIT6/DMD/OXSR1/DTD1/CAMK2D/HIF1AN/SYDE2/CALR/FHIP2B/RSBN1/CIAPIN1/ACAA2/KCTD21/AHCYL1/IL34/KCTD20/MFSD14A/SEC24A
MIR12135	MIR12135	193	0.363208	1.61554	0.00170871	0.0299922	0.0222897	5555	tags=40%, list=26%, signal=30%	CHL1/GJA3/CALU/RBM3/PTPN14/RNF6/TMEM65/MATR3/SORT1/ADAM10/RBM23/COLEC10/YLPM1/ZMYND11/PPP1R1C/ZNF704/QKI/TOR1B/AHSA2P/GLYR1/SS18/PPP1R3C/SYNJ1/BTBD3/MAGI1/SEPTIN2/CAP1/ANP32E/THSD7B/ZDHHC2/ESYT2/CD300LF/ZNF91/MGME1/CDKN2AIP/SLC1A2/CTDSPL2/ZNF516/FGF2/IRF2BP2/SETD9/CLTC/RORA/FAM168B/CTBP2/EVI2A/DHX35/MIER1/WDFY3/KRBOX4/ST6GAL2/EIF5A2/BICD2/EXOC5/RAD51AP1/PKMYT1/C8orf58/STAM2/ZBTB1/ATRN/CAMK2G/YTHD…
MIR16_2_3P	MIR16_2_3P	229	0.354273	1.60951	0.00169579	0.0299922	0.0222897	5363	tags=41%, list=25%, signal=31%	CCDC141/KLF2/CILK1/CTNND2/PDLIM5/COG6/COMMD8/VPS50/MTHFD2L/STRN/NEGR1/FGF14/SGIP1/KCNMB2/IFIT2/SLC2A13/DENND1B/FSD1L/CPEB2/CLASP2/CCN2/ACP1/ID1/HAND2/DPY19L4/ZNF273/TMBIM4/NFYB/AZIN1/UFL1/BCOR/SPRED1/MTF2/THAP9/THSD7B/CFL2/RPE/ATP6V1C2/NETO1/FGL2/RGS5/BROX/RB1CC1/NAB1/VDAC1/MAP10/OMA1/USP16/PLPPR4/RAI14/ANXA7/BTBD8/COL11A1/CLTC/RORA/CDC42BPB/NBEAL1/C18orf54/ATAD1/CCDC82/ETF1/SHQ1/IDI1/ZNF254/RGS2…
MIR586	MIR586	272	0.332874	1.5372	0.00171685	0.0299922	0.0222897	3774	tags=31%, list=17%, signal=26%	KIFAP3/PLCB1/CTNNA1/HSPA2/CTNND2/SGCE/FBXW7/SLC25A5/RGS7BP/LIN9/VPS35/SNAI2/COPA/USP46/DENND1B/JAZF1/CPEB2/SEMA3A/FASLG/SHCBP1/FAM76B/TAFA2/ATG4C/STK38/GDI2/HBS1L/PTPRC/GABPA/MPEG1/LCA5/MYOCD/TFEC/CTSS/SPIRE1/GPR26/MAGI1/GLS/KCTD6/PCDH19/SNRPN/CSRNP3/MGAT4B/ZC2HC1A/NETO1/FERMT2/SNX16/KLHL13/ZFR/ZNF91/NR1D2/MYNN/SPARCL1/CRISPLD1/ZNF148/SLC1A2/MRPS16/ZNF277/SLC30A5/MLLT3/ELF2/KIF1B/TPT1/TBL1XR1/SLF…
MIR1323	MIR1323	319	0.319304	1.50014	0.00194445	0.0336181	0.0249844	6249	tags=47%, list=29%, signal=34%	PRKAA2/PLEKHB2/PPP1R12B/IL1R1/PSIP1/CALU/SGCD/HSPA4L/ILRUN/ODC1/ACKR3/KLHL7/STRN/HNRNPF/STT3A/PGRMC1/ENOX2/SLC2A13/AAK1/HMGN2/FSD1L/HACD4/TMEM135/ABCA8/RAD17/CHSY3/KCNAB1/QKI/SS18/STK38/GRK5/ATP2B1/YWHAH/GAPT/AZIN1/KCTD10/CREBRF/BTBD3/NFXL1/SPRED1/SREK1/GATM/ETS1/G3BP2/PNRC1/VASP/SERTAD4/ZMAT1/CMPK1/NPY1R/SLAIN2/MYNN/IRS1/CD200R1/ARPP19/FAM13C/SRSF3/RICTOR/FNIP1/DDX3X/PARP1/BCLAF1/ARL6IP1/TTN/ARF…
MIR4668_5P	MIR4668_5P	465	0.29779	1.45328	0.0020327	0.0348558	0.0259042	3837	tags=27%, list=18%, signal=23%	LBH/XYLT1/CREBL2/MEF2C/CTNNA1/PPP1R12B/SHB/COG6/TMCO3/MYO5B/ROR1/PDE1C/MASP1/PTPN14/TCIM/BTN3A3/PLBD1/COL6A3/FRMD3/TMEM65/ZMPSTE24/SGIP1/UNG/ZNRF1/FNBP1L/EPHA3/RCC2/AAK1/CDV3/LPXN/CNNM3/SH3D19/PHACTR2/SLC30A1/YWHAZ/GJA1/MAST4/CRTAP/SLC12A2/SLC25A6/TMEM127/PTN/ZMYM6/VANGL2/CLASP2/SAMD4A/SS18/MSI2/TGIF2/BACE1/SRA1/CALM1/CCNG1/THRB/SLITRK1/TIAM1/NAPG/ATXN7L3B/RIC8B/ASTN1/MYCT1/DLG3/PNRC1/JCAD/THSD7B…
MIR659_3P	MIR659_3P	214	0.348078	1.57152	0.00207567	0.0353033	0.0262368	4953	tags=38%, list=23%, signal=30%	FRZB/MEF2C/CCNY/KIF13A/NEK7/PLEKHA2/GIMAP2/CRBN/SNX7/SMARCC1/HIPK2/MINDY2/RNF6/SOCS2/FGF14/FGF12/ENOX2/MAX/LDLRAP1/FSD1L/SH3D19/GADD45A/SLC12A2/RIMKLA/CSNK2A2/PRUNE1/CLIC5/ARF6/ARHGEF10/CREBRF/TAPBP/KCTD6/DYNC1LI2/EMC4/GORASP2/YPEL2/RICTOR/FNIP1/BCLAF1/ARID1A/BDNF/TRUB1/TFDP2/ZNHIT6/ZBTB34/RALBP1/PIGT/PIGC/EFCAB14/INSIG1/IGF2BP2/PSMA1/ANKH/ARHGEF12/LRIG3/NLK/ITM2C/SRSF10/HDGFL3/IRS2/MIER3/FBN1/TN…
MIR7161_5P	MIR7161_5P	191	0.359652	1.60228	0.00213978	0.0357219	0.0265479	4055	tags=30%, list=19%, signal=25%	YWHAQ/DIAPH3/FRRS1L/SH3RF3/ABLIM1/COG6/HDAC9/RGS7BP/FARP1/AK4/USP11/PHTF2/ETV6/AAK1/KIF5B/NHSL1/ZNF704/ALS2/FIP1L1/DPY19L4/GRK5/GABPA/NAPG/HYAL4/GHITM/YWHAG/RSRP1/VDAC1/PPP3R1/ELP3/MRAS/FAM120A/DDX3X/MSL2/MITF/ZNF624/ERO1A/DACH1/EAF1/TIA1/BTBD8/C11orf58/OSBPL8/HEY2/CDKL5/LPAR6/SP100/CTBP2/ANKRD27/PKP2/EOGT/PRRC1/LIMA1/EEA1/AGFG1/ZNF594/RNF20/NOTCH3
MIR3686	MIR3686	327	0.31911	1.508	0.00216859	0.0357219	0.0265479	5396	tags=35%, list=25%, signal=27%	RASL11B/ASAH1/MICAL2/TRIQK/ZFP36L2/QPCT/NDRG3/GLUL/FMO2/VPS50/COTL1/GAS6/UBE2D1/NBR1/IMPACT/DENND1B/EXOC6/PEG3/PHACTR2/KDELR1/BCKDHB/ARHGAP12/HMGCS1/PARVA/QKI/LIMCH1/RAB8B/ABCC9/RAMAC/XRN2/MMD/ERCC1/SYNJ1/THRB/EZR/BCOR/PRRC2C/VPS41/ZMAT1/PLXDC2/DGKH/PALM2AKAP2/SLAIN2/MXRA5/MAF/IRAG1/SH2B3/ABCD3/IGFBP7/ZNF148/SLC30A5/PUM2/ZNF516/ERO1A/RAI14/TBL1XR1/KRIT1/FMNL3/ABAT/SLF2/C2orf49/ACYP2/RASAL2/C11orf…
MIR548AJ_5P_MIR548G_5P_MIR548X_5P	MIR548AJ_5P_MIR548G_5P_MIR548X_5P	470	0.298057	1.45557	0.00215297	0.0357219	0.0265479	4974	tags=35%, list=23%, signal=27%	SLC6A6/FRZB/XYLT1/NAV2/MEF2C/PLCB1/CD47/NRXN1/ABLIM1/TGFBR2/C1QTNF2/IGFBP3/VPS35/FLNC/LCLAT1/MYL12A/FSTL1/LRRFIP1/CBFB/STRN/PDE5A/TPGS2/SLC16A7/DPY30/SLC2A13/FNDC3B/CPEB3/KCNJ4/DIAPH1/FAM117A/NCOA4/PLAC8/FBXO9/ZC3H7A/FAM76B/MSRB3/MAMDC2/EPS15/B3GNT2/WDR44/PCGF5/TMEM255A/TMEM9B/TGIF2/ANKRD46/TSC1/MEOX2/SERBP1/FAR1/MID1/CREBRF/MKX/SPRED1/MEGF10/FZD6/SGCB/GLS/MAP2/JCAD/KBTBD11/KCNE3/CFL2/SPATA6L/FGD…
MIR548F_5P	MIR548F_5P	470	0.298007	1.45533	0.00215297	0.0357219	0.0265479	4974	tags=35%, list=23%, signal=27%	SLC6A6/FRZB/XYLT1/NAV2/MEF2C/PLCB1/CD47/NRXN1/ABLIM1/TGFBR2/C1QTNF2/IGFBP3/VPS35/FLNC/LCLAT1/MYL12A/FSTL1/LRRFIP1/CBFB/STRN/PDE5A/GALNT2/TPGS2/SLC16A7/DPY30/SLC2A13/FNDC3B/CPEB3/KCNJ4/DIAPH1/EIF4B/FAM117A/NCOA4/PLAC8/FBXO9/ZC3H7A/FAM76B/MSRB3/MAMDC2/EPS15/B3GNT2/WDR44/PCGF5/TMEM255A/TMEM9B/TGIF2/ANKRD46/TSC1/MEOX2/SERBP1/FAR1/MID1/CREBRF/MKX/SPRED1/MEGF10/FZD6/SGCB/GLS/MAP2/MAPKAPK2/JCAD/KBTBD11/…
MIR6875_5P	MIR6875_5P	64	0.46565	1.75783	0.00230333	0.0375258	0.0278885	2415	tags=20%, list=11%, signal=18%	COLQ/FSTL1/PTPN3/WASF2/TSPAN9/NR2C1/HYKK/VAMP1/CARNMT1/OAS1/PPP3R1/CANX/CTDSP1
MIR4275	MIR4275	154	0.377815	1.62451	0.00231397	0.0375258	0.0278885	4982	tags=42%, list=23%, signal=33%	SLC6A6/CREBL2/NEK7/AMFR/PSIP1/MASP1/DCN/LRRFIP1/IFI44L/PGRMC1/EPHA3/CBR1/FAM76B/QKI/ABHD18/NFYB/COQ7/PDP1/SPRED1/FAM241A/AP3B1/ARHGAP17/FEM1B/ZNRF2/CCND2/NR1D2/CD99/SH2B3/MBD1/CMPK2/HNRNPH1/UBQLN1/STAG2/DNAJA1/PHF20/OSBPL8/RAB2A/MB21D2/KLHL24/ELF1/PTP4A1/LRRC40/SLC16A1/SRSF10/KAZN/LAMC1/PTPRB/SDHA/CREBZF/IQGAP2/SF3B1/NMD3/STMN4/RAD21/IFT80/PHF20L1/ZNF326/YTHDF3/MCCC2/WRNIP1/PIAS2/TRAM1/USP25/TBCE…
MIR520G_3P_MIR520H	MIR520G_3P_MIR520H	206	0.349974	1.57481	0.00235999	0.0379777	0.0282243	3466	tags=24%, list=16%, signal=21%	RNF216/EHD3/PLCB1/SMOC2/NOX4/GIMAP4/VLDLR/MAP3K9/EPHA5/RND3/AAK1/CPEB3/JAZF1/GJA1/RAB11B/KLHL29/EIF2S1/CDKN1A/ATP2B1/CKS1B/CREBRF/ADAM22/BCOR/MYCN/SEPTIN8/PCDH19/PFN2/TXNIP/CYP20A1/DIPK2A/PXYLP1/ANLN/CARNMT1/SLC31A1/EXOC6B/GOLIM4/MSL2/G2E3/ZBTB6/KRT81/SLF2/ANXA4/PLEKHA6/AFG1L/RAPGEFL1/TGFBR1/TNFAIP1/SEMA5A/MOSPD1/GNS
MIR1252_3P	MIR1252_3P	300	0.325261	1.5219	0.00239727	0.0382831	0.0284513	4116	tags=32%, list=19%, signal=26%	MICAL2/NIN/ZBTB14/GJA3/PDLIM5/ROR1/GIMAP2/CXCL12/STRN/RFX5/VIPAS39/SURF4/SGIP1/EPHA5/LYN/CAT/SLC2A13/DCTD/FSD1L/DPP4/SLC12A2/CSNK2A1/CENPJ/TAFA2/CCN2/ROCK1/RAB8B/RAB4A/ATP2B1/MSI2/HBS1L/TFEC/COX15/TMEM182/PTPN11/TCEANC/MAP2/SIK3/SNAP23/GOPC/ECHDC1/ZNF644/THSD7B/GUCY1A1/CFL2/GPBP1/FGL2/NCBP2/HNMT/PRSS23/EDIL3/ZNF91/BAMBI/ANLN/UBA3/CYRIB/LNX2/SMAD9/SLMAP/TPK1/BMP3/CNEP1R1/CYSLTR1/CACNA2D1/KLHDC8A/A…
MIR548G_3P	MIR548G_3P	235	0.33394	1.52433	0.00246478	0.0388107	0.0288434	5338	tags=35%, list=25%, signal=27%	ETV5/SZRD1/PICALM/CD1E/COTL1/STRN/UNC80/PDE5A/CXCR4/NUTF2/FGD1/CAPRIN1/KIF5B/PROM1/ETV1/HERC4/FBXW8/RAD17/CNN3/QKI/NR2C1/NTN4/SS18/RNF14/ZNF273/ACTR10/ADAM22/SVIL/MTFR1/PCDH19/ACTC1/FERMT2/RGS5/PALM2AKAP2/SLAIN2/ELMOD2/NAB1/GSDME/BNIP3L/C17orf80/YPEL2/KIF3A/MSL2/RAB9B/BMP3/HNRNPH1/KNTC1/ZNF516/TRUB1/TNFSF13B/TRAM2/RNF13/FOXJ3/TAPT1/RORA/MIA2/EEA1/CRABP2/ZNF124/TBC1D12/MIER3/ZNF492/C5orf24/ANKIB1/…
MIR493_5P	MIR493_5P	454	0.296068	1.43767	0.00246741	0.0388107	0.0288434	3267	tags=21%, list=15%, signal=18%	RASL11B/DGKI/CDH2/ABTB2/ZNF385B/NAV2/MEF2C/PLCB1/SRPX/KIF13A/CTNND2/FAM217B/COG3/TMCO3/HAPLN1/FAM114A1/UCK2/OTUD1/ERC2/BTG1/NPR3/DENND5A/CENPA/PREX1/IFRD1/PLEKHA5/SLC2A13/ACTR1B/FOXO1/AP3S1/CPEB2/M6PR/DIP2C/ARHGAP12/SUN1/ACKR4/SMAP1/CENPJ/HMGCS1/FUBP1/RALGPS1/NTN4/PCGF5/LIMCH1/EYA1/MAP3K1/CLIC2/SPX/HK2/BCL7A/LCA5/FAR1/NDNF/C1S/NUDT16/BTBD3/REEP1/BCOR/ASTN1/ZDHHC17/MEMO1/SLAIN2/ZNF91/KLF4/NAB1/TME…
MIR891B	MIR891B	124	0.400175	1.67197	0.00255687	0.0399176	0.0296661	3804	tags=31%, list=18%, signal=26%	CALM2/DAZAP2/NEK7/DKK3/SZRD1/XPR1/CBFB/SOCS2/ALDH3A2/MARCHF2/FIBP/EPHA5/DIS3L/ZFAND1/RNF141/DPY19L4/BAG3/SYNJ1/FZD6/HYAL4/SNAP23/EMC4/PFN2/C12orf29/LARP1/NMNAT2/PARP1/MYBL1/ZNF277/FOXO3/BCAP29/SH2D1A/DCUN1D4/COL11A1/PSMA1/RBPMS/USP10/ARPC2/LYPLAL1
MIR6877_3P	MIR6877_3P	33	0.559791	1.82317	0.00273646	0.040568	0.0301494	1496	tags=27%, list=7%, signal=25%	RCAN1/FBXW7/KLF6/LYN/NCR3LG1/GLUD1/RALGPS1/KBTBD2/SYNJ1
MIR5704	MIR5704	53	0.495048	1.78857	0.00271996	0.040568	0.0301494	4424	tags=42%, list=20%, signal=33%	PDE8B/EPHA3/RALB/IFI6/NPAS2/ATP6V1D/CAPZB/PAPOLA/ENO2/PNRC2/KLRF1/TET2/SLMAP/GATA3/HACD3/OXSR1/SV2C/DHX40/SDC2/NBN/TMEM50B/ACSS3
MIR582_3P	MIR582_3P	99	0.406038	1.63601	0.00270549	0.040568	0.0301494	3999	tags=36%, list=18%, signal=30%	CTNND2/NEK7/LRRK2/UCK2/RBM3/STT3A/ENOX1/AAK1/ZNF704/AHSA2P/PARG/MRC1/RHOA/ACTR10/CEBPG/AZIN1/PRRC2C/E2F7/MAP3K5/FERMT2/FTSJ1/SCN7A/RPAP3/KIF3A/SLMAP/CDK7/SLF2/AKIRIN2/SEPTIN7/SCAMP1/PEAK1/SKP1/CREB5/FER/UCHL5/KMT2E
MIR4646_5P	MIR4646_5P	147	0.377922	1.61689	0.00274832	0.040568	0.0301494	3896	tags=28%, list=18%, signal=23%	ANGPTL2/NIN/XYLT1/GFPT1/TIMP3/MS4A6A/SEPTIN6/COL6A3/UNG/LYN/PLEKHA5/EPHA3/AAK1/VPS26C/VANGL2/FRMD5/CLASP2/NXPH3/TTC30B/MTFR1L/ETS1/HCCS/ZMYND12/GAS7/SPOCK1/KIF1B/TBL1XR1/ZNF547/NR3C1/ATP8B1/ICOSLG/TGFBR1/RORA/KCNE4/RAVER2/NEMF/TOMM20/HSD17B8/FN1/HDGFL3/TSEN34
MIR183_5P	MIR183_5P	230	0.340867	1.55345	0.00267951	0.040568	0.0301494	5246	tags=40%, list=24%, signal=30%	MEF2C/KIF13A/FAM217B/GJA3/ATP13A3/STK38L/PDCD4/PLEKHA5/PLCB4/CCDC121/MACROD2/SH3D19/NRIP2/EMSY/PTPN4/FKBP1A/BACH2/RHOBTB1/SAMD4A/PPP2CA/B3GNT2/RAB8B/FCHO2/AMIGO2/AZIN1/SLITRK1/EZR/PPP2R5C/SPATS2/GPR34/NTRK2/CFL2/PFN2/REXO5/DGKH/LHFPL2/IRS1/VDAC1/BNIP3L/ARPP19/KLRD1/REV1/STC1/SLC1A2/GOLPH3/ATF2/ABAT/MTERF2/NR3C1/SLC35A1/OSBPL8/RORA/KLHL24/ZBTB34/RALA/SESN1/ATP2B4/TMSB4X/PPP2CB/XPOT/LCK/USF3/NFYC/I…
MIR582_5P	MIR582_5P	360	0.313652	1.49443	0.00272544	0.040568	0.0301494	4242	tags=30%, list=20%, signal=24%	RASL11B/DGKI/ABTB2/ABHD10/KIF13A/COG3/NEK7/JAM3/SMARCA4/GIMAP2/CYBRD1/COL8A2/MAPK14/UBE2H/PLPP5/MARCKSL1/MINDY2/UBE2D1/SGIP1/SLC2A13/DENND1B/FNDC3B/AAK1/SORT1/FOXO1/ETV1/PHACTR2/EBF3/ZNF704/COL5A1/SOX9/CD81/KCNAB1/CLIC5/MRC1/ATP2B1/STXBP3/AZIN1/FRY/GLCE/MYCN/SMC3/LACTB/HNRNPH3/WASHC4/RFC1/FEM1B/ZNRF2/KLHL13/ABHD17C/HMGB3/CHN2/CARNMT1/CNST/CMIP/TRIM22/LRIF1/RICTOR/FAM120A/TET2/REV1/CRISPLD1/BCLAF1…
MIR3688_3P	MIR3688_3P	405	0.304831	1.46593	0.00275366	0.040568	0.0301494	2060	tags=18%, list=9%, signal=17%	COL21A1/PDK1/MEF2C/C1orf21/SELENOP/RSAD2/MPC1/IL1R1/MSH2/DKK3/LIN9/ATP13A3/OTUD1/PGAM1/ITGA9/MAP4/POLR2K/SLC6A8/FRMD3/IMPACT/FGF12/YPEL5/PEG3/RDH8/SLC8A1/ARHGEF9/NAIP/ZNF704/CAMKK2/TMEM178B/CHMP5/MYH10/HDLBP/CSNK2A2/IMP4/GNB2/SMARCA2/LEPROTL1/CCT2/TGFA/FCHO2/IL22/GABPA/CCSER1/FAR1/UFL1/ADAM22/LDB2/DCUN1D2/SPIRE1/TMEM182/DLGAP1/MAGI1/MPLKIP/PRRC2C/SESN3/GLS/G3BP2/SEPTIN8/MAP2/OAZ2/APBB2/NTRK2/CFL2…
MIR3910	MIR3910	398	0.304326	1.46146	0.00261996	0.040568	0.0301494	3727	tags=29%, list=17%, signal=24%	SLC6A6/ETV5/FRZB/NAV2/P4HA1/PDLIM5/LRRC1/IGFBP3/ZFP36L2/ROR1/UCK2/OTUD1/SEC13/MAPK14/FARP1/ULK2/STT3A/MINDY2/RECQL/SURF4/ANXA11/SRPK2/RYR3/EPHA3/PEA15/DENND1B/CCDC28A/SERTAD3/ETV1/JAZF1/EBF3/DPY19L2/PALLD/SNX4/SLC1A4/BACH2/RALGPS1/QKI/PCGF5/STAC/RAB4A/BBS9/CADPS/CEBPG/RELA/FAR1/MMD/REEP1/MYCN/ZDHHC3/AGO4/ARHGDIA/PRRC2C/VASP/APBB2/CFL2/DNAJC1/UACA/ZNF608/BMP6/GNA13/FERMT2/FAM177A1/COL4A1/ADSL/ELAP…
MIR6871_3P	MIR6871_3P	121	0.40544	1.68495	0.00287373	0.0420409	0.0312441	4164	tags=40%, list=19%, signal=33%	CALM3/CCNY/WWTR1/FSTL1/PXDN/FABP3/PPIC/P2RX5/COL5A2/COL15A1/JAZF1/SPARC/NFATC3/SERPINH1/COL5A1/TRIB2/FRMD5/GLE1/RALGPS1/CAV2/IFI30/NKIRAS2/BDKRB2/COL4A1/DGKH/DYNLT1/COL3A1/COL1A1/XKR4/PXYLP1/DNMT3B/GAS7/FYN/BVES/CDK6/HMBOX1/ARL14EP/ANKRD13A/PPP1R3B/ATAD1/HBP1/ADAMTS7/SRSF10/KIF26A/PDIK1L/FBN1/KDM7A/SESTD1/AFAP1L1
MIR147B_5P	MIR147B_5P	316	0.320315	1.50508	0.00295969	0.0429977	0.0319551	3699	tags=27%, list=17%, signal=23%	ADCY6/NAV2/MEF2C/PTPRM/ARF1/PDE1C/OTUD1/SEC13/ILRUN/RBM22/VOPP1/ACAN/CAP2/NEGR1/ANXA11/MGMT/EVI2B/AAK1/PLCB4/DIAPH1/ZMYND11/SEMA3A/ZNF704/CAMKK2/PGBD5/CLASP2/HDLBP/RHOBTB1/HAND2/MAP3K1/PPARA/CPQ/RABL2A/C1S/THRB/PPFIBP1/UTRN/DLGAP1/SPRED1/FZD6/ALDH1B1/LACTB/G3BP2/TATDN3/CX3CR1/APBB2/PCDH19/WASHC4/EMC4/PFN2/EDIL3/ELAPOR2/RNF38/TOMM22/SEC11A/PI4K2A/CNRIP1/FAM120A/CALHM5/FCGR2B/NAA20/KDM3B/ZNF148/CDK…
MIR7_5P	MIR7_5P	267	0.333759	1.53762	0.00304219	0.0438915	0.0326194	4587	tags=33%, list=21%, signal=26%	CALM3/CKAP4/PLCB1/KIF13A/DAZAP2/CTSB/LRRC59/LRRC1/RGS7BP/EGLN3/DDIT4/CTSK/RAB11FIP5/ULK2/STRN/SOCS2/SGIP1/TPGS2/EPHA3/RNF141/ZNF704/CHSY3/CNN3/CLASP2/HDLBP/OGT/ATG4C/NR2C1/IDE/FCHO2/KBTBD2/VDAC3/C5orf22/RELA/PLP2/MTFR1L/SEPTIN8/DPYSL3/OSBPL11/PTK2/GUCY1A1/RABEP1/PFN2/FGD6/ST8SIA5/ARF4/KLF4/IRS1/DNAH14/VDAC1/EOLA1/TMED9/RB1/PARP1/KDM3B/CDKN2AIP/NXT2/OXR1/DACH1/POLE4/ISY1/FAM168B/FBXL7/RYK/PLEC/USF…
MIR197_3P	MIR197_3P	98	0.414047	1.66742	0.00308629	0.0442228	0.0328656	3645	tags=34%, list=17%, signal=28%	CTNNA1/P4HA1/IGFBP3/FGF12/HEATR5B/PLEKHA5/PHACTR2/SMAP1/SHCBP1/CDK8/SS18/EYA1/SLC30A9/PPFIBP1/SERTAD4/RFC1/CBL/CD99/PITPNB/SVOP/JAK2/ARL6IP1/STAG2/RELCH/EAF1/TMEM19/ANXA7/SLC44A1/TRIT1/SYNGAP1/AKAP5/ETF1/RCAN2
MIR130B_5P	MIR130B_5P	195	0.356461	1.58628	0.0031502	0.0448314	0.0333179	3851	tags=26%, list=18%, signal=22%	IGFBP2/GRIA1/NAV2/MEF2C/NRXN1/ABLIM1/PDE1C/ARHGEF6/WWTR1/AKAP6/ILDR2/NLGN4X/DENND5A/SGIP1/TFCP2/CPEB3/ADAM10/PLP1/PDHX/ZNF704/ZNF469/SOX9/SAMD4A/CLIC5/RHOA/MSI2/BTN3A2/UTRN/ECHDC1/RABEP1/CSRNP3/RB1CC1/OLFM1/SLC5A12/IL33/TET2/CRISPLD1/TBL1XR1/EAF1/TMEM19/ERP27/PPP1R10/RBM20/RORA/SYAP1/ARID5B/ANKH/IRAK1BP1/STIMATE/RAB29/GUCY1A2
MIR549A_5P	MIR549A_5P	50	0.502747	1.7891	0.00318738	0.0450541	0.0334834	3453	tags=32%, list=16%, signal=27%	EXT1/MTURN/AGA/FAM216B/DNAAF9/CASQ1/ACTB/TSPAN9/CAV2/PPP1R3C/SEPTIN2/ANO6/RAI14/OSBPL8/MTSS1/PPP2CB
MIR6794_5P	MIR6794_5P	82	0.439131	1.71328	0.00324819	0.0456055	0.0338932	2621	tags=27%, list=12%, signal=24%	RASL11B/ASAH1/SPRY4/APPL1/MAMDC2/RALGPS1/PRUNE1/DEDD/TGFBI/REEP1/AP3B1/UBAP2L/SRF/SFXN3/ZNRF2/KLHL13/LARP1/PXYLP1/APOLD1/IL17D/CSDE1/STC1
MIR204_3P	MIR204_3P	142	0.38199	1.6299	0.00328632	0.0458332	0.0340624	3896	tags=28%, list=18%, signal=23%	ANGPTL2/NIN/XYLT1/GFPT1/TIMP3/MS4A6A/SEPTIN6/COL6A3/UNG/LYN/PLEKHA5/EPHA3/AAK1/VPS26C/VANGL2/CLASP2/NXPH3/TTC30B/MTFR1L/ETS1/HCCS/ZMYND12/GAS7/SPOCK1/KIF1B/TBL1XR1/ZNF547/NR3C1/ATP8B1/ICOSLG/TGFBR1/RORA/KCNE4/RAVER2/NEMF/TOMM20/HSD17B8/FN1/HDGFL3/TSEN34
MIR4677_3P	MIR4677_3P	128	0.394537	1.65356	0.00340588	0.0471861	0.0350679	2592	tags=23%, list=12%, signal=20%	SLC6A6/TRIQK/SORBS2/PRKAA2/SGCD/LCLAT1/SEC24C/CAVIN2/YLPM1/CDK8/BBS9/CPA3/TPD52/PEX11B/RPE/GLB1/POPDC2/ESYT2/PRSS23/ADAM19/LDHB/EP400/CUX1/RICTOR/PARM1/ZNF22/RB1/ZNF501/SOX7
MIR4716_3P	MIR4716_3P	83	0.440015	1.72198	0.00356344	0.047437	0.0352543	2621	tags=28%, list=12%, signal=24%	RASL11B/ASAH1/SPRY4/APPL1/MAMDC2/RALGPS1/PRUNE1/DEDD/TGFBI/REEP1/SESN3/AP3B1/UBAP2L/SRF/SFXN3/ZNRF2/KLHL13/LARP1/PXYLP1/APOLD1/IL17D/CSDE1/STC1
MIR202_5P	MIR202_5P	113	-0.37974	-1.70187	0.0034706	0.047437	0.0352543	1929	tags=18%, list=9%, signal=16%	GPATCH2L/LPAR1/ZFP30/MMP20/RNF2/MYRF/SALL2/NTNG1/ACOX3/ESYT3/LRRC46/NIPAL1/ENPP1/TRDN/TENT5A/SORCS1/HSF2/SLC38A4/PPM1L/FGFR2
MIR181A_2_3P	MIR181A_2_3P	109	0.409259	1.67918	0.00362807	0.047437	0.0352543	4925	tags=38%, list=23%, signal=29%	GRIA1/STING1/GARS1/PGAM1/NPR3/ILF3/LAMTOR3/FLI1/CRK/FCHO2/MMD/C17orf75/ATXN2/SORBS1/EEF1A1/PPP3R1/MANBA/DGKG/RAB9B/TBC1D5/PPP1R10/C11orf58/OGFOD1/MZT1/IGF1R/QSOX2/NRP1/CUL4B/PDE4DIP/FBXO48/ARID4A/TBC1D12/KDM7A/ANXA6/HEG1/TTC7B/RNF121/NRAS/EXOSC1/KLHL3/NETO2
MIR22_5P	MIR22_5P	143	0.376999	1.61274	0.00358497	0.047437	0.0352543	4483	tags=37%, list=21%, signal=30%	PSMD8/PDE1C/VPS50/PHTF2/ACLY/JPT1/VLDLR/DDI2/LYN/PTPN3/OPA1/TPD52L2/SEMA3A/ZNF704/PTPN4/EIF2S1/ALS2/SRPRA/CDCA2/TMBIM4/ESM1/CCSER1/C17orf75/GLS/DLG3/GPR34/GPBP1/NETO1/NR1D2/ABCD3/KCNQ3/VGLL4/FUBP3/LATS2/EVI5/MRPL43/KIF14/TLE4/MB21D2/BORCS5/RALA/PSMA1/TENM1/MPRIP/IARS1/DIAPH2/ZNF280D/ERC1/AFF2/RAP1GDS1/TENT2/ACSS3/GATA6
MIR138_2_3P	MIR138_2_3P	168	0.363881	1.59713	0.00353115	0.047437	0.0352543	2787	tags=22%, list=13%, signal=19%	PRMT2/ZNF385B/MEF2C/PLCB1/CTNND2/PSIP1/PLEKHA2/HDAC9/PDE1C/HIPK2/PRDM5/USO1/TRIM23/ABCA8/SMAP1/CLASP2/FLI1/ASPA/KBTBD2/LCA5/SPINT2/LIX1L/AZIN1/ENSA/CREBRF/DLGAP1/SESN3/LACTB/KCNE3/NUDT12/ESYT2/METTL15/SBF2/SLC35G1/PTGR2/FOXO3/IKBIP
MIR608	MIR608	205	-0.315456	-1.55136	0.00361024	0.047437	0.0352543	3681	tags=28%, list=17%, signal=24%	ERF/SEPTIN9/CASTOR2/SSBP3/SLC9A3R1/BSN/KCNH1/LIMD2/EPN1/MEX3A/DLX3/GP6/ATF7/ANKRD52/SRCIN1/FOXO4/ZNF584/NALF2/JADE2/ABCC12/PFKFB3/CALB2/SFTPA2/LHPP/GNG4/ZBTB7B/SEMA4G/ATP1B2/LMOD1/A1CF/PARVB/PCDHGA5/ZNF609/DDA1/MKNK2/MAP3K13/EFNA5/IGFBP5/MDGA1/TTYH3/NEUROD6/HYOU1/ASIC1/FOXP4/GPX3/EGFR/TBC1D16/GRIN2A/NR4A1/FAM107A/SLC48A1/SLC7A8/NACC1/CELSR2/RHBDL3/HIVEP3/NFIC/RGS6
MIR4420	MIR4420	199	0.345447	1.54655	0.00352077	0.047437	0.0352543	4290	tags=34%, list=20%, signal=28%	ADCY6/ROR1/MTCL1/SMARCC1/NEGR1/ILF3/ASB15/USP46/CPED1/DENND1B/DNAAF9/KIF5B/RAB28/MATR3/CCN1/TRPC6/TRIM23/ZMYM6/RIMKLA/MYH10/MAMDC2/KCNAB1/TSC1/CCSER1/THRB/CPOX/TASP1/G3BP2/PCDH19/ZDHHC17/NETO1/YWHAG/CMPK1/NCBP2/GNA13/ELMOD2/SNX30/OTULINL/CSDE1/GORAB/DDX3X/SLC1A2/NPM1/ARID1A/ARHGAP5/MAPRE1/NR3C1/EIF3A/ANXA4/MAP1B/ZHX1/METTL4/PRXL2C/SEMA3C/RYK/ATAD1/FAM217A/WBP11/VSNL1/SCN3B/ATRX/GUCY1A2/ABI1/EXOC5…
MIR892C_5P	MIR892C_5P	286	0.3229	1.50114	0.00360357	0.047437	0.0352543	4161	tags=30%, list=19%, signal=25%	PRICKLE1/PHLDA1/LRRC1/PLEKHA2/SEPTIN6/SYNPR/CBFB/UNC80/SRP72/CETN3/PFN1/SLC16A7/AAK1/EXOC6/PDIA5/EIF4B/PRTFDC1/PDIA4/BCKDHB/ZNF704/EIF2S1/GFM2/PCGF5/TFPI/STK38/MEOX2/HYKK/AZIN1/KAZALD1/KLHL34/GRIK2/MAGI1/KCTD6/HNRNPH3/THSD7B/CFL2/ZC2HC1A/ZNF676/CDKN2C/PLXDC2/AKR7A2/ZFR/COBL/LAMB4/SPECC1/SLMAP/CTNNB1/BMP3/CEP192/PLEKHF2/PLA2G2A/SRBD1/CACNA2D1/SPOCK1/PTPRN2/PLCL1/MSANTD3/SPON1/TRUB1/EVI5/UBN2/TREM2…
MIR4755_5P	MIR4755_5P	358	0.308542	1.46953	0.00354539	0.047437	0.0352543	3583	tags=28%, list=16%, signal=23%	CES2/C14orf28/CCNY/TGFBR2/HAPLN1/ROR1/SGCD/DCN/SZRD1/MTCL1/ALDH6A1/CCND1/IPO8/WWC3/MINDY2/NBR1/SGIP1/ARCN1/EPHA5/FOXC1/CENPA/GNG12/SLC2A13/PPIC/DNAAF9/CAPRIN1/SPOP/SORT1/ARL6IP5/TMEM135/M6PR/ZNF704/SUN1/TMEM127/ZC3H7A/KLHL29/TMEM178B/KLF11/SAMD4A/AHSA2P/CNKSR3/BCL7A/ZEB1/PPP1R9A/TRIM44/EZR/BCL2L2/MYCT1/RAB40B/GOLGA5/PREPL/FRAS1/CALCRL/NTRK2/ATXN2/PLXDC2/ITIH5/MCOLN1/ANO6/CCND2/SEPTIN11/CHN2/SH2B3…
MIR3137	MIR3137	52	0.490791	1.75769	0.00367161	0.0476142	0.035386	6000	tags=56%, list=28%, signal=40%	PRICKLE1/EPHA5/SEMA5B/GBP4/ALS2/NPAS2/TSPAN12/MGST3/SEPTIN2/IFIH1/MAF/MAP10/REEP3/MSL2/TPRG1L/FLT1/RAB2A/BAZ1A/MAT2A/TSPAN3/TMEM263/TRIM73/TMEM254/ATAD2B/NR2C2/NFIB/PRKDC/HHEX/ZNF347
MIR6516_5P	MIR6516_5P	187	0.351989	1.56753	0.00368714	0.0476142	0.035386	5547	tags=41%, list=26%, signal=31%	GRIA1/SEC31A/PRMT2/PDK1/PDLIM5/STK38L/SGIP1/DENND1B/STK39/CAPRIN1/AAK1/CDIN1/CCN1/ST3GAL6/ROCK1/ARF6/TPP2/GDI2/BCL7A/SLAMF7/NDRG4/SCOC/ADAM22/THAP9/G3BP2/CX3CR1/SFXN3/APIP/TEX9/PRKCE/GOLIM4/MITF/BCLAF1/NHS/PIEZO2/TPT1/PTPMT1/EIF6/ITGA6/RAB10/ATP2B4/RTN1/ICMT/IGF2BP2/ATG14/SMS/ABCE1/CEP44/ATF1/DTNA/ATP8A1/CGGBP1/ASAP1/DUSP19/HIPK3/USP9X/SLC35F1/WIPF3/PRND/MAN1A1/HOOK3/DIPK1A/USP25/ZNF480/KLF3/CSNK…
MIR561_3P	MIR561_3P	483	0.287631	1.40789	0.00382376	0.0490755	0.0364721	4958	tags=33%, list=23%, signal=26%	SLC6A6/NIN/PLCE1/C1orf21/ACBD3/NEK7/CASP1/PRKAR1A/NRK/LRRK2/UBE2H/STK38L/MYL12A/PHTF2/MITD1/MINDY2/GALNT2/FGF12/IFRD1/ECT2L/POPDC3/YPEL5/ADAM10/CPEB2/RNF141/FYTTD1/YLPM1/EIF4E3/SERPINH1/DAZAP1/CEBPB/CHSY3/QKI/ABHD18/PLXNC1/PCNX4/CKAP2/MARF1/XRN2/UFL1/SYNJ1/CCDC92/SPIRE1/MKX/TMEM182/BCOR/RIC8B/DLGAP1/ZDHHC3/SPRED1/MEGF10/CCDC85A/GATM/DSP/MGAT5/ID3/CFAP61/DERA/FERMT2/SORBS1/FAM177A1/EDIL3/ELAPOR2/N…
MIR503_5P	MIR503_5P	99	0.396975	1.5995	0.00390928	0.0491569	0.0365325	2935	tags=30%, list=14%, signal=26%	CREBL2/FBXW7/CCND1/UNC80/KCNJ2/ARMH4/DENND1B/CPEB3/PTPN3/CPEB2/PTPN4/LURAP1L/SRPRA/CDK8/KIF23/CYP26B1/SPRED1/SMAD7/CMPK1/ZNRF2/CCND2/UBE4B/ANLN/RICTOR/G2E3/CDKN2AIP/WEE1/FGF2/TMEM245/MGAT4A
MIR205_5P	MIR205_5P	220	0.34388	1.55621	0.00391407	0.0491569	0.0365325	3401	tags=24%, list=16%, signal=21%	MICAL2/CCDC141/INPP4A/PLCB1/CCNY/PTPRM/CALU/LRRK2/LIN9/STK38L/AK4/MINDY2/RAB11FIP1/AAK1/ERBB3/RTN3/TRAK2/CPEB2/HSD17B11/HSPA8/QKI/MSI2/FAM114A2/ZEB1/MMD/BTBD3/EZR/MAGI1/CALCRL/CFL2/SORBS1/MTF1/C12orf29/COL4A1/LHFPL2/NIPSNAP3A/ERBB4/PRKCE/RBPMS2/RCBTB1/NEU1/SBF2/EXOC6B/ZFYVE16/ZNF800/SLC35A1/MARCKS/TNFAIP8/CLTC/TAPT1/RORA/SCYL2/CCM2
MIR142_5P	MIR142_5P	348	0.304059	1.44351	0.00392409	0.0491569	0.0365325	5294	tags=35%, list=24%, signal=27%	ATP1B4/ABHD10/BICD1/CILK1/SGCE/HAPLN1/ATP13A3/ACBD5/STK38L/ARHGEF6/VPS50/ACKR3/MINDY2/UBE2D1/NBEA/APPL1/FGF12/GNG12/DENND1B/EPAS1/KCNA4/DNAJB4/PROM1/ETV1/ZMYND11/TRIM23/PTPN4/SLC12A2/CHSY3/ALS2/HDLBP/NR2C1/CAV2/RHOA/FCHO2/IL22/CCSER1/UFL1/SYNJ1/CREBRF/CCNG2/LDB2/BCOR/DLGAP1/MYCN/LACTB/MTFR1/GOPC/ZFPL1/HNRNPH3/CLK4/ZDHHC2/FGD6/ACTC1/RB1CC1/DYNLT1/NFX1/CLIC4/ADGRB3/PPP3R1/TCF21/MCM10/WWP1/SOX7/GAS7…
MIR656_3P	MIR656_3P	397	0.297375	1.42821	0.00387578	0.0491569	0.0365325	5065	tags=34%, list=23%, signal=26%	TMEM71/MICAL2/KLF2/GFPT1/ABHD10/KIF13A/NRXN1/TIMP3/PTPRM/NEK7/ARHGEF6/UBALD2/NPR3/STRN/NEGR1/TMEM65/SGIP1/SLC16A7/SLC2A13/DENND1B/CAPRIN1/AAK1/CPEB3/CAVIN2/EIF4E3/AKT1/DPY19L2/PALLD/TMEM178B/DUSP1/BACH2/WDR44/BAG3/CAV2/KBTBD2/HYKK/ZEB1/MMD/FRY/CREBRF/CYP26B1/FAM241A/DLG3/SIK3/PREPL/CALCRL/ATXN2/ZNF211/NETO1/TDRD7/FGL2/DGKH/PNISR/PALM2AKAP2/CCND2/KLF4/DIPK2A/SUPT20H/COBLL1/RAB11FIP3/ADGRB3/YPEL2/C…

## Sheet: LAA_Functional_Pathways
statistic	source	condition	score	p_value
mlm	TGFb	mean_t	8.72715	2.79651e-18
mlm	JAK-STAT	mean_t	6.74672	1.55034e-11
mlm	Hypoxia	mean_t	5.92265	3.21571e-09
mlm	PI3K	mean_t	-5.65181	1.60754e-08
mlm	Trail	mean_t	-5.58213	2.40427e-08
mlm	EGFR	mean_t	-5.03681	4.77146e-07
mlm	NFkB	mean_t	-2.87558	0.00403674
mlm	Estrogen	mean_t	-2.18387	0.0289823
mlm	WNT	mean_t	1.99031	0.0465689
mlm	TNFa	mean_t	1.40936	0.158744
mlm	p53	mean_t	-1.27234	0.203265
mlm	VEGF	mean_t	1.04757	0.294851
mlm	MAPK	mean_t	1.02656	0.304637
mlm	Androgen	mean_t	-0.185071	0.853175

## Sheet: RAA_Functional_TF
statistic	source	condition	score	p_value
ulm	FOXC2	mean_t	4.10518	4.06807e-05
ulm	FOXD1	mean_t	3.6763	0.000237726
ulm	PITX3	mean_t	-3.63017	0.000284467
ulm	NR3C1	mean_t	-3.62086	0.0002949
ulm	MEF2B	mean_t	-3.56427	0.000366363
ulm	HOXC6	mean_t	-3.5631	0.000367988
ulm	SREBF1	mean_t	-3.28551	0.00102105
ulm	ETV1	mean_t	-3.28369	0.00102767
ulm	SREBF2	mean_t	-3.28162	0.00103523
ulm	EGR2	mean_t	-3.27138	0.0010734
ulm	RELA	mean_t	-3.22139	0.00127926
ulm	KAT7	mean_t	-3.19429	0.00140558
ulm	TP53	mean_t	-3.19288	0.00141241
ulm	TFAP2C	mean_t	-3.09371	0.00198151
ulm	HNF4A	mean_t	-2.9678	0.00300556
ulm	KLF7	mean_t	-2.95217	0.00316191
ulm	DBP	mean_t	-2.94928	0.0031916
ulm	CEBPA	mean_t	-2.92996	0.00339674
ulm	ELF3	mean_t	-2.91662	0.00354532
ulm	MTF1	mean_t	-2.89691	0.00377576
ulm	PRRX1	mean_t	2.85521	0.0043086
ulm	FOXL2	mean_t	-2.84238	0.00448574
ulm	HIF3A	mean_t	-2.82435	0.00474581
ulm	SMAD1	mean_t	-2.82401	0.00475091
ulm	CEBPG	mean_t	-2.71015	0.00673521
ulm	NFYA	mean_t	-2.62792	0.00860247
ulm	DLX2	mean_t	-2.6224	0.00874277
ulm	FOXO3	mean_t	-2.62144	0.0087676
ulm	HOXA5	mean_t	2.58092	0.00986612
ulm	CREB3L3	mean_t	-2.55942	0.0104975
ulm	IRF1	mean_t	-2.51654	0.011865
ulm	MYOCD	mean_t	-2.4163	0.0156947
ulm	ZNF202	mean_t	-2.40474	0.0161997
ulm	MEF2C	mean_t	2.37856	0.0173968
ulm	NEUROG2	mean_t	-2.36189	0.0181987
ulm	ZNF354C	mean_t	2.32475	0.0201028
ulm	CEBPB	mean_t	-2.31575	0.0205894
ulm	NCOA2	mean_t	-2.29339	0.0218438
ulm	FOXQ1	mean_t	2.27235	0.0230836
ulm	CIITA	mean_t	-2.26803	0.0233462
ulm	TFE3	mean_t	2.26639	0.023446
ulm	NFKB1	mean_t	-2.25704	0.0240245
ulm	GTF3A	mean_t	2.25577	0.024104
ulm	RARA	mean_t	-2.25553	0.0241187
ulm	ID1	mean_t	2.22954	0.0257975
ulm	MLXIPL	mean_t	-2.21787	0.0265834
ulm	TRIM28	mean_t	2.19171	0.0284209
ulm	SOX17	mean_t	2.19154	0.0284329
ulm	GRHL3	mean_t	-2.184	0.0289824
ulm	KLF15	mean_t	-2.17764	0.0294533
ulm	ESRRA	mean_t	2.16473	0.0304287
ulm	PAX7	mean_t	-2.15859	0.0309025
ulm	KAT6A	mean_t	-2.15592	0.0311109
ulm	NFYC	mean_t	-2.15257	0.0313733
ulm	GLI2	mean_t	2.1453	0.03195
ulm	ATF6	mean_t	-2.1415	0.0322552
ulm	HTATIP2	mean_t	-2.11766	0.0342251
ulm	ESR1	mean_t	-2.11336	0.0345913
ulm	ETS1	mean_t	2.10477	0.0353333
ulm	EBF3	mean_t	-2.09597	0.0361066
ulm	ZFHX3	mean_t	-2.08378	0.0372022
ulm	ARID1A	mean_t	-2.07037	0.0384399
ulm	ATF2	mean_t	-2.04985	0.0404019
ulm	ESR2	mean_t	-2.02946	0.0424342
ulm	VHL	mean_t	-2.00313	0.0451865
ulm	CDX1	mean_t	-2.00185	0.0453248
ulm	LMO2	mean_t	1.99306	0.046279
ulm	HR	mean_t	1.99113	0.0464906
ulm	SALL4	mean_t	1.99092	0.046513
ulm	SIRT1	mean_t	-1.97953	0.0477799
ulm	CEBPD	mean_t	-1.97671	0.048099
ulm	FLI1	mean_t	-1.97325	0.0484914
ulm	CDX2	mean_t	-1.9624	0.0497402
ulm	GFI1B	mean_t	-1.96132	0.0498662
ulm	HIVEP2	mean_t	-1.94807	0.051431
ulm	TOX3	mean_t	-1.9454	0.0517517
ulm	ATF1	mean_t	-1.9415	0.0522222
ulm	AR	mean_t	-1.93821	0.0526218
ulm	ZNF143	mean_t	1.93673	0.0528029
ulm	NANOG	mean_t	1.93441	0.053087
ulm	LYL1	mean_t	1.92405	0.0543729
ulm	GATA3	mean_t	-1.91851	0.0550717
ulm	STAT5A	mean_t	-1.91619	0.0553653
ulm	ZBTB33	mean_t	-1.91112	0.0560147
ulm	PHOX2A	mean_t	-1.90983	0.0561805
ulm	SP1	mean_t	-1.90798	0.0564193
ulm	RFX3	mean_t	1.90258	0.0571209
ulm	TP73	mean_t	-1.89573	0.0580214
ulm	NCOA1	mean_t	-1.87408	0.0609443
ulm	ZBTB18	mean_t	1.85622	0.0634473
ulm	CREB5	mean_t	-1.85423	0.0637315
ulm	RXRA	mean_t	-1.84929	0.0644415
ulm	SMAD2	mean_t	-1.84389	0.0652255
ulm	ATF5	mean_t	-1.83932	0.0658943
ulm	PPARA	mean_t	-1.83557	0.0664469
ulm	SPIB	mean_t	-1.83271	0.0668717
ulm	TFAP2A	mean_t	-1.83197	0.0669825
ulm	MYT1	mean_t	1.82216	0.0684561
ulm	ZGPAT	mean_t	1.80207	0.071561
ulm	HDAC4	mean_t	-1.79178	0.0731951
ulm	NKX2-5	mean_t	-1.7866	0.0740291
ulm	ZBTB7B	mean_t	1.78269	0.0746634
ulm	BCL11B	mean_t	-1.77948	0.0751881
ulm	BRCA1	mean_t	1.77494	0.0759342
ulm	MSX2	mean_t	1.75857	0.078677
ulm	ZFX	mean_t	-1.73944	0.0819838
ulm	IRX1	mean_t	1.73754	0.0823186
ulm	HESX1	mean_t	-1.73653	0.0824969
ulm	SMARCA5	mean_t	-1.71429	0.0865022
ulm	THRA	mean_t	-1.6903	0.0909986
ulm	TAF1	mean_t	-1.68614	0.0917955
ulm	FOXN1	mean_t	-1.67612	0.0937417
ulm	EOMES	mean_t	1.67237	0.0944793
ulm	NFATC2	mean_t	-1.65849	0.0972467
ulm	KAT6B	mean_t	1.65119	0.0987272
ulm	TWIST1	mean_t	-1.65051	0.0988657
ulm	ZFP42	mean_t	1.64893	0.0991885
ulm	JDP2	mean_t	1.64593	0.0998053
ulm	NFKB	mean_t	-1.63595	0.101879
ulm	TCF21	mean_t	-1.6342	0.102244
ulm	SMAD3	mean_t	1.63292	0.102514
ulm	POU2F1	mean_t	1.61674	0.105962
ulm	RELB	mean_t	-1.61654	0.106005
ulm	HNF1B	mean_t	-1.60008	0.109609
ulm	PHF20	mean_t	1.5867	0.112607
ulm	ESRRB	mean_t	-1.58623	0.112714
ulm	PAX9	mean_t	1.58243	0.11358
ulm	SOX11	mean_t	-1.58237	0.113593
ulm	SFPQ	mean_t	-1.58199	0.113678
ulm	HOXA13	mean_t	1.58106	0.113892
ulm	FOSL1	mean_t	-1.57762	0.11468
ulm	PPARG	mean_t	-1.57311	0.115721
ulm	KLF3	mean_t	-1.5701	0.116419
ulm	HOXB9	mean_t	1.56444	0.117741
ulm	ETV7	mean_t	-1.56291	0.118101
ulm	CEBPZ	mean_t	1.54335	0.122773
ulm	SP7	mean_t	1.54224	0.123043
ulm	FOXP3	mean_t	-1.53719	0.124274
ulm	LHX2	mean_t	-1.53454	0.124925
ulm	RUNX1	mean_t	-1.53365	0.125144
ulm	HSF4	mean_t	1.53317	0.125263
ulm	PITX2	mean_t	-1.53219	0.125503
ulm	MECP2	mean_t	-1.52796	0.126551
ulm	IRF2	mean_t	-1.52103	0.128279
ulm	HDAC5	mean_t	1.5203	0.128464
ulm	ATF3	mean_t	-1.50319	0.132818
ulm	ATF4	mean_t	-1.5009	0.133408
ulm	BACH1	mean_t	1.4972	0.13437
ulm	CREB3L1	mean_t	-1.49598	0.134686
ulm	SOX4	mean_t	-1.48466	0.137662
ulm	CTBP2	mean_t	-1.48281	0.138152
ulm	TBXT	mean_t	1.47537	0.140141
ulm	NR4A1	mean_t	-1.46595	0.14269
ulm	NPAS2	mean_t	-1.4533	0.146168
ulm	YBX1	mean_t	-1.44637	0.1481
ulm	HSF1	mean_t	-1.44037	0.14979
ulm	TFAM	mean_t	1.4348	0.151372
ulm	ELK3	mean_t	-1.43197	0.152181
ulm	KCNIP3	mean_t	-1.42494	0.154202
ulm	MKX	mean_t	1.42483	0.154235
ulm	NR1I3	mean_t	-1.4248	0.154243
ulm	CREBZF	mean_t	-1.42328	0.154683
ulm	FOXO4	mean_t	-1.41406	0.157372
ulm	MECOM	mean_t	-1.40674	0.159533
ulm	SRF	mean_t	-1.39792	0.162165
ulm	TBX18	mean_t	-1.39789	0.162172
ulm	TET1	mean_t	-1.39708	0.162416
ulm	TBPL1	mean_t	-1.39563	0.162854
ulm	NFE2L1	mean_t	-1.38871	0.164947
ulm	TFAP2B	mean_t	-1.38566	0.165877
ulm	HHEX	mean_t	-1.37926	0.167843
ulm	EZH2	mean_t	1.37354	0.169612
ulm	CTNNB1	mean_t	1.37083	0.170454
ulm	EGR3	mean_t	-1.35558	0.17526
ulm	TBX20	mean_t	-1.35184	0.176454
ulm	LMO4	mean_t	-1.35142	0.176587
ulm	GFI1	mean_t	1.34409	0.178947
ulm	NR2E3	mean_t	-1.33992	0.180299
ulm	PBRM1	mean_t	-1.33095	0.183233
ulm	TEAD1	mean_t	1.3297	0.183645
ulm	NUPR1	mean_t	1.32774	0.18429
ulm	MAML1	mean_t	-1.31235	0.189429
ulm	PEG3	mean_t	1.3003	0.193525
ulm	IKZF1	mean_t	-1.30025	0.193542
ulm	ZNF804A	mean_t	-1.29686	0.194705
ulm	NSD2	mean_t	-1.29409	0.195661
ulm	MED1	mean_t	-1.2924	0.196243
ulm	USF2	mean_t	-1.29048	0.196911
ulm	CTCF	mean_t	-1.28816	0.197716
ulm	AIRE	mean_t	-1.27601	0.201978
ulm	FHL2	mean_t	-1.27532	0.202221
ulm	HAND2	mean_t	1.27376	0.202776
ulm	TBX21	mean_t	-1.27037	0.203978
ulm	EBF1	mean_t	-1.26924	0.204383
ulm	E2F1	mean_t	1.26338	0.206478
ulm	TWIST2	mean_t	-1.26107	0.207311
ulm	TAL1	mean_t	1.26012	0.207653
ulm	FOXD3	mean_t	-1.25758	0.208569
ulm	ETS2	mean_t	-1.25711	0.208738
ulm	FOXO1	mean_t	-1.25522	0.209425
ulm	DLX3	mean_t	1.2539	0.209904
ulm	DDIT3	mean_t	-1.22698	0.219856
ulm	TSC22D1	mean_t	-1.22559	0.22038
ulm	ONECUT1	mean_t	1.22393	0.221003
ulm	NR2F6	mean_t	-1.21401	0.224769
ulm	PRDM1	mean_t	1.21155	0.22571
ulm	VSX2	mean_t	-1.20953	0.226486
ulm	MTA1	mean_t	-1.20778	0.227158
ulm	MSC	mean_t	-1.204	0.228616
ulm	GABPA	mean_t	-1.1953	0.231995
ulm	CLOCK	mean_t	-1.18623	0.235555
ulm	PHF5A	mean_t	-1.18346	0.23665
ulm	AP1	mean_t	-1.16719	0.243159
ulm	NCOA3	mean_t	-1.16352	0.244645
ulm	MTA3	mean_t	1.16278	0.244942
ulm	KMT2A	mean_t	-1.16159	0.245426
ulm	POU2F2	mean_t	1.15106	0.24973
ulm	KLF2	mean_t	-1.14444	0.252467
ulm	NR5A1	mean_t	-1.14403	0.252636
ulm	NCOR2	mean_t	1.1423	0.253352
ulm	IRF7	mean_t	1.14009	0.254273
ulm	NONO	mean_t	-1.13672	0.25568
ulm	ARID3A	mean_t	1.13662	0.255722
ulm	MYRF	mean_t	1.13392	0.256853
ulm	KLF8	mean_t	1.13074	0.258189
ulm	NR1H3	mean_t	-1.13001	0.258495
ulm	LHX8	mean_t	1.12728	0.259649
ulm	NR1I2	mean_t	-1.12304	0.261443
ulm	PIN1	mean_t	1.12259	0.261634
ulm	KDM2A	mean_t	1.11981	0.262818
ulm	KAT5	mean_t	-1.11532	0.264738
ulm	BARX2	mean_t	-1.10926	0.267343
ulm	SIM2	mean_t	1.10507	0.269153
ulm	STAT1	mean_t	-1.10041	0.271178
ulm	GTF2I	mean_t	-1.09931	0.271657
ulm	SNAI2	mean_t	1.09815	0.272161
ulm	NFKB2	mean_t	-1.09585	0.273169
ulm	TCF4	mean_t	-1.09555	0.273299
ulm	HOXB5	mean_t	1.09456	0.273734
ulm	POU4F1	mean_t	-1.09332	0.274275
ulm	PHOX2B	mean_t	-1.08202	0.279268
ulm	MEIS1	mean_t	1.08193	0.279308
ulm	BMAL1	mean_t	-1.07805	0.281033
ulm	HOXA9	mean_t	-1.07728	0.281378
ulm	FOXP1	mean_t	-1.07382	0.282928
ulm	NKX2-1	mean_t	1.07189	0.283794
ulm	KLF1	mean_t	-1.0637	0.287487
ulm	TFEB	mean_t	1.06087	0.288773
ulm	HLF	mean_t	-1.05926	0.289502
ulm	IRF5	mean_t	1.05869	0.289762
ulm	RFX1	mean_t	1.05655	0.290741
ulm	NR2F2	mean_t	-1.0538	0.291996
ulm	NFIC	mean_t	-1.04923	0.294094
ulm	NRL	mean_t	1.04599	0.295587
ulm	SMAD5	mean_t	-1.04284	0.297043
ulm	AHR	mean_t	-1.04134	0.297742
ulm	ZIC1	mean_t	1.03689	0.299811
ulm	PRDM4	mean_t	1.03373	0.301285
ulm	CEBPE	mean_t	-1.03347	0.301408
ulm	ZEB1	mean_t	1.03266	0.301784
ulm	STAT2	mean_t	1.03203	0.302082
ulm	ZNF91	mean_t	1.02573	0.305042
ulm	TBX2	mean_t	-1.01012	0.312458
ulm	RARG	mean_t	-1.00921	0.312896
ulm	NFYB	mean_t	-1.00676	0.31407
ulm	SP3	mean_t	-1.00372	0.315537
ulm	FOS	mean_t	1.00019	0.317239
ulm	LITAF	mean_t	0.998309	0.31815
ulm	HOPX	mean_t	-0.997779	0.318407
ulm	NEUROD2	mean_t	0.996551	0.319003
ulm	BRD4	mean_t	-0.982755	0.325749
ulm	ENO1	mean_t	0.982562	0.325844
ulm	PROX1	mean_t	-0.976528	0.328823
ulm	ZNF382	mean_t	0.973714	0.330219
ulm	XBP1	mean_t	-0.968074	0.333028
ulm	ZNF699	mean_t	0.968068	0.333031
ulm	PBX1	mean_t	-0.968004	0.333063
ulm	NFE2L2	mean_t	-0.966252	0.333939
ulm	PTF1A	mean_t	-0.961727	0.336207
ulm	NEUROG3	mean_t	-0.960647	0.33675
ulm	EGR4	mean_t	0.956421	0.33888
ulm	TLX1	mean_t	-0.953469	0.340373
ulm	HIVEP1	mean_t	0.950948	0.341651
ulm	NR0B2	mean_t	-0.947075	0.34362
ulm	MYCN	mean_t	-0.944827	0.344767
ulm	SIX1	mean_t	0.935011	0.349803
ulm	KLF17	mean_t	-0.934929	0.349845
ulm	NR5A2	mean_t	-0.934576	0.350026
ulm	NFKBIB	mean_t	-0.930977	0.351885
ulm	POU4F2	mean_t	0.928669	0.35308
ulm	NFE2	mean_t	-0.924773	0.355104
ulm	YBX3	mean_t	0.922383	0.356348
ulm	NPM1	mean_t	-0.91964	0.35778
ulm	TBX3	mean_t	-0.919275	0.357971
ulm	RORA	mean_t	-0.916032	0.359669
ulm	GTF2IRD1	mean_t	-0.906623	0.364625
ulm	NCOR1	mean_t	0.899517	0.368396
ulm	MEOX1	mean_t	-0.896174	0.370179
ulm	MEF2D	mean_t	0.895255	0.37067
ulm	HOXB4	mean_t	0.890655	0.373133
ulm	IRF4	mean_t	0.888643	0.374214
ulm	TGFB1I1	mean_t	-0.883075	0.377214
ulm	SALL3	mean_t	0.879188	0.379318
ulm	DNMT3B	mean_t	-0.878875	0.379487
ulm	THRB	mean_t	-0.877897	0.380018
ulm	NFATC4	mean_t	0.877285	0.38035
ulm	FOXA3	mean_t	-0.877132	0.380433
ulm	NKX3-1	mean_t	0.875992	0.381053
ulm	SALL2	mean_t	0.872377	0.383021
ulm	MAZ	mean_t	0.869005	0.384863
ulm	FOSB	mean_t	0.868707	0.385026
ulm	CREBBP	mean_t	-0.867529	0.385671
ulm	ETV4	mean_t	0.866387	0.386296
ulm	HDAC9	mean_t	0.864098	0.387552
ulm	KLF6	mean_t	-0.85233	0.394049
ulm	MAFK	mean_t	0.851562	0.394475
ulm	REST	mean_t	0.85133	0.394604
ulm	HCFC1	mean_t	0.850292	0.39518
ulm	TBX5	mean_t	-0.849934	0.395379
ulm	HOXA10	mean_t	0.84817	0.396361
ulm	NR2C1	mean_t	-0.847479	0.396746
ulm	PAX2	mean_t	-0.845724	0.397724
ulm	BTG2	mean_t	-0.840839	0.400456
ulm	PDX1	mean_t	0.835858	0.403252
ulm	JUND	mean_t	-0.834406	0.40407
ulm	MAX	mean_t	-0.834197	0.404187
ulm	GATA6	mean_t	-0.833875	0.404369
ulm	JUNB	mean_t	-0.831771	0.405555
ulm	HOXA1	mean_t	0.829189	0.407015
ulm	HDAC3	mean_t	-0.828598	0.407349
ulm	E2F3	mean_t	-0.824025	0.409943
ulm	NR2E1	mean_t	0.822897	0.410584
ulm	ELF1	mean_t	0.819541	0.412495
ulm	POU3F1	mean_t	-0.817981	0.413385
ulm	ZEB2	mean_t	-0.813709	0.415829
ulm	CUX1	mean_t	0.813156	0.416146
ulm	NR6A1	mean_t	0.809076	0.418488
ulm	HIF1A	mean_t	-0.803605	0.421642
ulm	FOSL2	mean_t	-0.803148	0.421906
ulm	EWSR1	mean_t	0.802325	0.422382
ulm	TCF7	mean_t	0.801044	0.423123
ulm	ZMYND8	mean_t	-0.800191	0.423617
ulm	SMARCA1	mean_t	0.792275	0.428217
ulm	SOX5	mean_t	0.790721	0.429123
ulm	ETV6	mean_t	-0.788929	0.43017
ulm	GATA2	mean_t	0.787789	0.430836
ulm	MYBL1	mean_t	-0.785549	0.432148
ulm	FOXF1	mean_t	-0.78313	0.433567
ulm	MSX1	mean_t	0.781655	0.434433
ulm	UBTF	mean_t	0.775034	0.438335
ulm	ARX	mean_t	0.773415	0.439293
ulm	HMGB2	mean_t	0.772639	0.439752
ulm	ZNF362	mean_t	0.766017	0.443682
ulm	KMT2B	mean_t	-0.764643	0.4445
ulm	BACH2	mean_t	0.7639	0.444943
ulm	HDAC7	mean_t	0.763102	0.445418
ulm	RARB	mean_t	-0.761813	0.446187
ulm	YY1	mean_t	-0.759472	0.447586
ulm	NKX3-2	mean_t	0.752999	0.451466
ulm	LMX1B	mean_t	0.752613	0.451698
ulm	NR2C2	mean_t	0.751725	0.452232
ulm	E2F6	mean_t	-0.742407	0.457856
ulm	NR4A3	mean_t	-0.741417	0.458456
ulm	SOX10	mean_t	-0.736478	0.461455
ulm	NFAT5	mean_t	-0.733011	0.463567
ulm	OVOL1	mean_t	0.730082	0.465355
ulm	PRDM2	mean_t	-0.72749	0.466941
ulm	FOXP2	mean_t	0.723096	0.469636
ulm	USF1	mean_t	-0.717391	0.473148
ulm	EGR1	mean_t	0.716226	0.473866
ulm	SMAD7	mean_t	-0.716037	0.473983
ulm	RBPJ	mean_t	-0.715896	0.47407
ulm	NFIX	mean_t	0.711897	0.476543
ulm	FOXE1	mean_t	-0.711857	0.476568
ulm	SMARCC1	mean_t	-0.711269	0.476932
ulm	SMAD6	mean_t	0.710901	0.47716
ulm	RUNX2	mean_t	0.705392	0.480581
ulm	HEYL	mean_t	0.699296	0.484381
ulm	BHLHE40	mean_t	0.698897	0.484631
ulm	ZBTB14	mean_t	-0.698891	0.484634
ulm	POU5F1	mean_t	0.698785	0.484701
ulm	NFIL3	mean_t	-0.696982	0.485828
ulm	NR1D1	mean_t	-0.696066	0.486402
ulm	ZNF384	mean_t	0.693821	0.487809
ulm	NEUROD1	mean_t	0.693355	0.488101
ulm	MYF5	mean_t	0.692024	0.488936
ulm	OLIG2	mean_t	-0.688002	0.491466
ulm	KDM5A	mean_t	-0.687052	0.492064
ulm	ZNF148	mean_t	0.686553	0.492378
ulm	KDM5D	mean_t	-0.68541	0.493099
ulm	NR4A2	mean_t	-0.684651	0.493578
ulm	NFE2L3	mean_t	-0.678184	0.497669
ulm	MBD2	mean_t	0.672262	0.501431
ulm	FEV	mean_t	-0.664347	0.506482
ulm	SNAI1	mean_t	0.662498	0.507666
ulm	EPAS1	mean_t	-0.659417	0.509641
ulm	IRF8	mean_t	0.656525	0.511499
ulm	POU3F2	mean_t	-0.655776	0.511981
ulm	NOTCH1	mean_t	0.654288	0.512939
ulm	KDM5B	mean_t	-0.652612	0.51402
ulm	STAT6	mean_t	-0.647626	0.51724
ulm	ASCL1	mean_t	0.644575	0.519216
ulm	BMAL2	mean_t	0.639731	0.52236
ulm	BATF	mean_t	-0.638906	0.522897
ulm	CTCFL	mean_t	0.636517	0.524452
ulm	STAT5B	mean_t	-0.633529	0.526401
ulm	PAX5	mean_t	-0.626519	0.530987
ulm	PKNOX1	mean_t	-0.612798	0.540022
ulm	IRF3	mean_t	0.607033	0.543841
ulm	TFDP1	mean_t	0.601941	0.547225
ulm	EN1	mean_t	-0.60016	0.548411
ulm	ISL1	mean_t	0.599648	0.548753
ulm	DNMT1	mean_t	-0.595621	0.55144
ulm	FOXJ1	mean_t	0.593901	0.55259
ulm	MAFB	mean_t	0.591194	0.554402
ulm	DMTF1	mean_t	-0.590414	0.554925
ulm	PLAG1	mean_t	0.587623	0.556797
ulm	BCLAF1	mean_t	0.584353	0.558994
ulm	TBX1	mean_t	0.581313	0.561041
ulm	BHLHE41	mean_t	-0.580285	0.561734
ulm	ARID5B	mean_t	-0.578796	0.562738
ulm	DOT1L	mean_t	-0.567415	0.570443
ulm	NOTO	mean_t	0.567343	0.570492
ulm	PURA	mean_t	0.565653	0.571641
ulm	TBP	mean_t	-0.565346	0.57185
ulm	OLIG1	mean_t	-0.564281	0.572574
ulm	CTBP1	mean_t	-0.562415	0.573844
ulm	KLF4	mean_t	-0.556666	0.577767
ulm	ID3	mean_t	0.555633	0.578473
ulm	SKIL	mean_t	0.552519	0.580604
ulm	RREB1	mean_t	0.552054	0.580922
ulm	TEAD4	mean_t	-0.5494	0.582742
ulm	SPI1	mean_t	-0.547341	0.584155
ulm	SOX6	mean_t	-0.546586	0.584674
ulm	HSF2	mean_t	0.542123	0.587744
ulm	ID2	mean_t	-0.541935	0.587874
ulm	CRX	mean_t	-0.53825	0.590415
ulm	LRRFIP1	mean_t	0.537103	0.591207
ulm	TRPS1	mean_t	-0.535331	0.592432
ulm	STAT3	mean_t	0.534059	0.593311
ulm	SP4	mean_t	-0.53251	0.594383
ulm	FOXA2	mean_t	0.532373	0.594478
ulm	MBD1	mean_t	0.531385	0.595162
ulm	MAF	mean_t	0.528473	0.597181
ulm	PML	mean_t	0.528401	0.597231
ulm	SMAD4	mean_t	-0.528199	0.597372
ulm	SRSF2	mean_t	-0.522559	0.601291
ulm	NFATC1	mean_t	0.520769	0.602538
ulm	SIN3A	mean_t	-0.519743	0.603253
ulm	RUNX3	mean_t	-0.518243	0.604299
ulm	VDR	mean_t	0.513547	0.607578
ulm	KLF13	mean_t	-0.507835	0.611579
ulm	ZNF436	mean_t	-0.506052	0.61283
ulm	DNMT3A	mean_t	-0.502193	0.615541
ulm	KLF11	mean_t	0.498874	0.617878
ulm	NKX2-2	mean_t	0.498414	0.618202
ulm	DLX5	mean_t	0.49704	0.619171
ulm	TGIF1	mean_t	-0.494426	0.621015
ulm	CREB1	mean_t	-0.492927	0.622074
ulm	E2F4	mean_t	-0.485033	0.627662
ulm	STOX1	mean_t	-0.47906	0.631905
ulm	PAX6	mean_t	0.466404	0.640935
ulm	RB1	mean_t	0.464099	0.642585
ulm	BHLHA15	mean_t	-0.46309	0.643309
ulm	HES1	mean_t	-0.461149	0.644701
ulm	TFAP4	mean_t	0.459439	0.645928
ulm	ESRRG	mean_t	-0.459368	0.645979
ulm	HAND1	mean_t	-0.455188	0.648982
ulm	ZBED1	mean_t	-0.453925	0.649891
ulm	PITX1	mean_t	-0.452296	0.651064
ulm	FEZF2	mean_t	0.45091	0.652063
ulm	MYOG	mean_t	-0.448749	0.653621
ulm	TBPL2	mean_t	-0.445194	0.656188
ulm	HOXD1	mean_t	-0.442451	0.658171
ulm	ELK4	mean_t	-0.439693	0.660168
ulm	IKZF4	mean_t	0.437045	0.662087
ulm	ETV5	mean_t	-0.435034	0.663546
ulm	HEY1	mean_t	0.431076	0.666421
ulm	RCOR2	mean_t	0.429945	0.667244
ulm	ZFPM2	mean_t	0.426051	0.670079
ulm	MZF1	mean_t	-0.425703	0.670333
ulm	ARID4B	mean_t	0.420196	0.67435
ulm	HOXB1	mean_t	-0.417766	0.676126
ulm	SMARCA4	mean_t	0.415276	0.677947
ulm	KLF5	mean_t	0.41418	0.67875
ulm	WT1	mean_t	-0.413889	0.678963
ulm	NEUROD6	mean_t	0.409986	0.681824
ulm	PROP1	mean_t	-0.409446	0.68222
ulm	REL	mean_t	-0.407092	0.683948
ulm	MNT	mean_t	0.404347	0.685965
ulm	SSRP1	mean_t	-0.403655	0.686474
ulm	CREM	mean_t	0.40319	0.686816
ulm	HIPK2	mean_t	0.399736	0.689359
ulm	EHF	mean_t	0.395791	0.692266
ulm	NKRF	mean_t	0.394463	0.693247
ulm	NAB2	mean_t	-0.39387	0.693684
ulm	KLF12	mean_t	0.390537	0.696147
ulm	NRF1	mean_t	-0.388477	0.69767
ulm	ARNT	mean_t	0.388125	0.697931
ulm	HNF1A	mean_t	-0.386176	0.699374
ulm	TFCP2	mean_t	-0.385569	0.699823
ulm	HOXD13	mean_t	-0.38366	0.701238
ulm	MXI1	mean_t	-0.381839	0.702588
ulm	BARX1	mean_t	-0.381243	0.70303
ulm	TCF12	mean_t	0.368598	0.712434
ulm	ZNF335	mean_t	0.367645	0.713145
ulm	ZFPM1	mean_t	0.367584	0.71319
ulm	NR0B1	mean_t	0.367096	0.713554
ulm	OTX2	mean_t	-0.366557	0.713956
ulm	EP300	mean_t	0.364333	0.715616
ulm	GLI3	mean_t	-0.361858	0.717465
ulm	MEF2A	mean_t	-0.356581	0.721412
ulm	HOXB2	mean_t	-0.352347	0.724584
ulm	HMGA1	mean_t	-0.349945	0.726386
ulm	SP2	mean_t	-0.349393	0.726801
ulm	ZNF395	mean_t	-0.343765	0.731029
ulm	ID4	mean_t	0.343294	0.731383
ulm	E2F2	mean_t	-0.343128	0.731508
ulm	FOXA1	mean_t	-0.337589	0.735679
ulm	SOX9	mean_t	0.337357	0.735854
ulm	NRG1	mean_t	0.332755	0.739325
ulm	KAT2B	mean_t	-0.330784	0.740813
ulm	KDM5C	mean_t	0.329788	0.741567
ulm	SF1	mean_t	-0.328732	0.742364
ulm	PLAGL1	mean_t	-0.325994	0.744435
ulm	E4F1	mean_t	0.325104	0.745109
ulm	ELF4	mean_t	0.323795	0.746099
ulm	NR3C2	mean_t	0.322863	0.746805
ulm	KLF10	mean_t	0.32248	0.747095
ulm	MYB	mean_t	-0.322304	0.747228
ulm	ZNF236	mean_t	-0.321619	0.747747
ulm	TCF3	mean_t	-0.318574	0.750056
ulm	HOXD3	mean_t	0.316997	0.751251
ulm	ZNF24	mean_t	0.314009	0.75352
ulm	ARID3B	mean_t	0.313795	0.753683
ulm	NFATC3	mean_t	-0.311494	0.755431
ulm	HOXB13	mean_t	-0.309163	0.757203
ulm	DEAF1	mean_t	0.308496	0.757711
ulm	ZNF76	mean_t	0.304032	0.761109
ulm	HDGF	mean_t	0.295293	0.767776
ulm	TADA2A	mean_t	-0.294527	0.768361
ulm	PREB	mean_t	0.291028	0.771035
ulm	HOXB7	mean_t	0.287483	0.773748
ulm	ZHX2	mean_t	-0.28525	0.775457
ulm	TEF	mean_t	0.2825	0.777565
ulm	PARK7	mean_t	-0.280386	0.779186
ulm	TFDP3	mean_t	0.27373	0.784297
ulm	THAP11	mean_t	0.269961	0.787195
ulm	GATA4	mean_t	-0.266832	0.789604
ulm	PBX2	mean_t	-0.265392	0.790712
ulm	ZBTB7A	mean_t	-0.264482	0.791414
ulm	ZNF350	mean_t	-0.263044	0.792521
ulm	ERG	mean_t	0.256824	0.797319
ulm	GATA1	mean_t	0.247938	0.804187
ulm	TTF1	mean_t	-0.246757	0.805101
ulm	PGR	mean_t	0.245162	0.806336
ulm	BCL11A	mean_t	0.24473	0.80667
ulm	TBX15	mean_t	-0.2284	0.819339
ulm	LEF1	mean_t	0.226596	0.820742
ulm	NFIB	mean_t	0.22394	0.822808
ulm	ZNF160	mean_t	-0.217426	0.82788
ulm	NFIA	mean_t	-0.216995	0.828216
ulm	BCL3	mean_t	0.21602	0.828976
ulm	NR2F1	mean_t	-0.213955	0.830586
ulm	PAX3	mean_t	-0.21121	0.832727
ulm	TP63	mean_t	-0.210782	0.833061
ulm	ERF	mean_t	0.207095	0.835939
ulm	ASCL2	mean_t	0.20538	0.837279
ulm	AIP	mean_t	0.1997	0.841719
ulm	E2F7	mean_t	0.197977	0.843067
ulm	GATA5	mean_t	0.196159	0.844489
ulm	FGF2	mean_t	-0.193151	0.846844
ulm	RXRB	mean_t	-0.192986	0.846973
ulm	HOXC8	mean_t	0.190742	0.848731
ulm	MYF6	mean_t	-0.189461	0.849735
ulm	SATB1	mean_t	0.188725	0.850312
ulm	GCM1	mean_t	-0.187788	0.851046
ulm	RFX5	mean_t	-0.187125	0.851566
ulm	TRERF1	mean_t	0.186645	0.851942
ulm	HOXA11	mean_t	0.185021	0.853216
ulm	GSC	mean_t	-0.184562	0.853576
ulm	FOXH1	mean_t	0.175871	0.860399
ulm	BCL6	mean_t	-0.175579	0.860628
ulm	DLX4	mean_t	0.174264	0.861661
ulm	WWTR1	mean_t	0.172702	0.862888
ulm	JARID2	mean_t	0.172472	0.86307
ulm	E2F5	mean_t	-0.17089	0.864313
ulm	GLI1	mean_t	0.158519	0.874051
ulm	GBX2	mean_t	-0.156334	0.875773
ulm	MLXIP	mean_t	-0.154439	0.877266
ulm	HOXB3	mean_t	0.14675	0.883332
ulm	FOXG1	mean_t	-0.144697	0.884953
ulm	POU2F3	mean_t	0.144266	0.885293
ulm	CREB3	mean_t	-0.143534	0.885871
ulm	ETV3	mean_t	-0.142717	0.886516
ulm	ZGLP1	mean_t	-0.137277	0.890814
ulm	ETV2	mean_t	0.137245	0.890839
ulm	SATB2	mean_t	0.136118	0.891731
ulm	MXD1	mean_t	-0.136058	0.891778
ulm	CXXC1	mean_t	0.134502	0.893008
ulm	ZKSCAN7	mean_t	0.131772	0.895167
ulm	SPDEF	mean_t	-0.130426	0.896231
ulm	NR1H2	mean_t	0.130225	0.89639
ulm	RFXAP	mean_t	0.128431	0.89781
ulm	FOXI1	mean_t	-0.124069	0.901263
ulm	PAWR	mean_t	0.122005	0.902897
ulm	HINFP	mean_t	-0.120773	0.903873
ulm	FOXM1	mean_t	-0.119163	0.905149
ulm	PPARGC1A	mean_t	-0.11815	0.905951
ulm	SOX2	mean_t	-0.11722	0.906688
ulm	MAFA	mean_t	0.115787	0.907824
ulm	ABL1	mean_t	-0.112874	0.910133
ulm	ZNF300	mean_t	-0.110795	0.911781
ulm	TCF7L2	mean_t	0.109475	0.912828
ulm	PAX8	mean_t	-0.104002	0.917169
ulm	TLX3	mean_t	0.103945	0.917215
ulm	MITF	mean_t	0.0936798	0.925365
ulm	IRF9	mean_t	0.0899656	0.928316
ulm	ING4	mean_t	0.089874	0.928389
ulm	PPARD	mean_t	-0.0833713	0.933558
ulm	HDAC1	mean_t	0.0820402	0.934616
ulm	MYBL2	mean_t	-0.0790278	0.937012
ulm	HEY2	mean_t	-0.0719612	0.942634
ulm	ATOH1	mean_t	-0.0692427	0.944798
ulm	KLF9	mean_t	0.0690025	0.944989
ulm	MYC	mean_t	-0.0672359	0.946395
ulm	FOXC1	mean_t	-0.0649132	0.948244
ulm	ELK1	mean_t	0.0632462	0.949572
ulm	HOXA7	mean_t	0.0628581	0.949881
ulm	MYOD1	mean_t	0.06191	0.950636
ulm	NKX6-1	mean_t	-0.051782	0.958703
ulm	ZNF331	mean_t	-0.0503315	0.959859
ulm	SPIC	mean_t	0.0502336	0.959937
ulm	POU1F1	mean_t	-0.0484355	0.96137
ulm	HLX	mean_t	0.0451266	0.964007
ulm	APEX1	mean_t	0.0447137	0.964336
ulm	HMGA2	mean_t	-0.0446248	0.964407
ulm	ZBTB17	mean_t	-0.0411526	0.967175
ulm	ZNF263	mean_t	-0.0349732	0.972102
ulm	NR1H4	mean_t	-0.0320239	0.974454
ulm	ATF7	mean_t	-0.030972	0.975292
ulm	ZBTB16	mean_t	-0.0282162	0.97749
ulm	RFXANK	mean_t	-0.027901	0.977742
ulm	MAFG	mean_t	0.0278471	0.977785
ulm	SRY	mean_t	0.0253128	0.979806
ulm	IRF6	mean_t	0.0243616	0.980565
ulm	ZBTB4	mean_t	-0.0222385	0.982258
ulm	SCX	mean_t	0.0211583	0.98312
ulm	HIC1	mean_t	0.0205632	0.983594
ulm	JUN	mean_t	0.0193157	0.98459
ulm	FOXF2	mean_t	-0.0157853	0.987406
ulm	STAT4	mean_t	-0.0129145	0.989696
ulm	HBP1	mean_t	0.0127131	0.989857
ulm	YAP1	mean_t	-0.0106253	0.991523
ulm	RORC	mean_t	-0.00936949	0.992525
ulm	ELF2	mean_t	-0.00870424	0.993055
ulm	PATZ1	mean_t	-0.0049093	0.996083
ulm	ELF5	mean_t	0.00428924	0.996578

## Sheet: RAA_Functional_GO
ID	Description	setSize	enrichmentScore	NES	pvalue	p.adjust	qvalue	rank	leading_edge	core_enrichment
GOBP_CELL_CELL_SIGNALING_INVOLVED_IN_CARDIAC_CONDUCTION	GOBP_CELL_CELL_SIGNALING_INVOLVED_IN_CARDIAC_CONDUCTION	28	-0.769302	-2.24767	1.60866e-05	0.0380048	0.0356822	581	tags=36%, list=5%, signal=34%	SCN4B/ANK2/CXADR/KCNJ3/HCN4/KCNN2/CACNA1G/CACNB2/KCNJ5/CACNA1D
GOBP_CARDIAC_MUSCLE_CELL_CONTRACTION	GOBP_CARDIAC_MUSCLE_CELL_CONTRACTION	66	-0.607949	-2.10697	8.83147e-05	0.0380048	0.0356822	925	tags=29%, list=8%, signal=27%	ATP1A1/CAV1/PIK3CA/ATP2A2/SCN4B/NOS1AP/FGF12/PLN/GSN/ANK2/KCNJ3/HCN4/KCNN2/CACNA1G/ADORA1/CACNB2/KCND3/KCNJ5/CACNA1D
GOBP_NEURON_MIGRATION	GOBP_NEURON_MIGRATION	113	-0.534505	-2.03162	4.56327e-05	0.0380048	0.0356822	949	tags=18%, list=8%, signal=16%	MDGA1/NDN/ULK4/NTN1/PEX5/PAFAH1B1/TNN/DAB1/NEO1/NTRK3/NR2F2/AXL/DCLK1/FLRT2/CELSR2/PHACTR1/ZMIZ1/NTRK2/CHL1/ASTN2
GOBP_CARDIAC_SEPTUM_DEVELOPMENT	GOBP_CARDIAC_SEPTUM_DEVELOPMENT	90	-0.552816	-2.01599	8.25633e-05	0.0380048	0.0356822	1165	tags=24%, list=10%, signal=22%	CCN1/MSX2/SLIT3/BMPR1A/PDE2A/CITED2/FGFR2/ZFPM2/FZD2/SOX4/ACVR1/ANK2/SALL1/HEG1/SLIT2/WNT5A/SEMA3C/TGFBR2/LMO4/FZD1/TGFBR3/BMP7
GOBP_MULTICELLULAR_ORGANISMAL_SIGNALING	GOBP_MULTICELLULAR_ORGANISMAL_SIGNALING	119	-0.507289	-1.93426	8.82158e-05	0.0380048	0.0356822	1241	tags=26%, list=11%, signal=23%	GPER1/TMEM65/GPR35/ATP2B4/ATP2B2/SCN4A/AGT/ATP1A1/CAV1/KCNA2/ATP2A2/CACNA1H/SCN4B/SCN2A/PAFAH1B1/SCN8A/FGF12/PLN/ANK3/ANK2/CXADR/KCNJ3/TRDN/HCN4/KCNN2/CACNA1G/CACNB2/KCND3/KCNJ5/CACNA1D/NTRK2
GOBP_RHYTHMIC_PROCESS	GOBP_RHYTHMIC_PROCESS	222	-0.437559	-1.82916	8.23198e-05	0.0380048	0.0356822	942	tags=15%, list=8%, signal=14%	EGR1/MTTP/BMPR1B/TOP1/ADCY1/KLF10/INHBA/KCNA2/NAMPT/GPR157/NRIP1/RORB/KDM2A/CREB1/KLF9/GABRB1/AXL/NCOA2/MYCBP2/USP7/LGR4/DHX9/PPP1CC/TIMELESS/NR1H3/SLIT2/GHRH/ADORA1/CREBBP/ID2/PTGDS/HSPA5/NTRK2/HLF
GOCC_RECEPTOR_COMPLEX	GOCC_RECEPTOR_COMPLEX	294	-0.430614	-1.87424	3.70645e-06	0.00121201	0.00109633	1171	tags=20%, list=10%, signal=19%	EPHA4/ITGAM/CSF2RA/GRIA3/TLR1/GABRE/PEX5L/BMPR1A/ADGRV1/NPR1/GRIN2D/TM7SF2/PORCN/ERBB3/MTTP/BMPR1B/SLITRK5/CD247/DDR2/APBB1IP/RXRA/ITGB4/EPHB6/ITGA10/GRIN2C/LIFR/ITGB8/KDR/ITPR2/ITGA2B/FGFR2/SDCBP/CD14/CHRNA5/GABRB1/TF/NTRK3/TSPAN32/GRIN2A/EGFR/AXL/IL6ST/APP/CNTFR/ACVR1/GABRA5/LEPR/ROR2/GHR/NR1H3/OSMR/PTPRN2/PLP1/TGFBR2/ERBB2/DDR1/IL6R/TGFBR3/GABRB3/NTRK2
GOCC_COLLAGEN_CONTAINING_EXTRACELLULAR_MATRIX	GOCC_COLLAGEN_CONTAINING_EXTRACELLULAR_MATRIX	302	0.372633	1.68951	0.000158511	0.0259165	0.0234429	1300	tags=24%, list=11%, signal=21%	ANGPTL2/COLQ/COL21A1/COMP/HAPLN1/FBN2/CTSB/TGFB1I1/SRPX2/PXDN/BGN/LGALS3BP/NAV2/COL1A1/MXRA5/ASPN/A2M/LTBP2/TINAGL1/VWF/THBS4/APLP1/TNC/ATRNL1/ADAM19/COL5A1/COL4A2/HTRA1/SERPINE1/COL5A3/COL4A1/COL15A1/ITIH5/LOXL2/LOXL1/BCAM/CTSZ/CLU/MFGE8/SOD3/TGFBI/LTBP1/PZP/TGFB1/PDGFB/PRELP/C1QB/SERPINH1/LMAN1/MMP9/THBS2/CSPG4/FCN3/TNR/COL13A1/COL3A1/LAMC1/ANGPT2/SERPING1/AEBP1/ECM1/DLG1/CTSF/COL1A2/LEFTY2/USH…
GOMF_TRANSMEMBRANE_RECEPTOR_PROTEIN_KINASE_ACTIVITY	GOMF_TRANSMEMBRANE_RECEPTOR_PROTEIN_KINASE_ACTIVITY	74	-0.595508	-2.14045	5.22051e-05	0.00748293	0.0070202	1010	tags=26%, list=9%, signal=24%	BMPR1A/ERBB3/BMPR1B/DDR2/EPHB6/KDR/FGFR2/NTRK3/EGFR/EFNB3/AXL/ACVR1/ROR2/TGFBR2/ERBB2/DDR1/TGFBR3/SOSTDC1/NTRK2
GOMF_EXTRACELLULAR_MATRIX_STRUCTURAL_CONSTITUENT	GOMF_EXTRACELLULAR_MATRIX_STRUCTURAL_CONSTITUENT	129	0.502061	2.00908	4.73839e-05	0.00748293	0.0070202	1571	tags=33%, list=14%, signal=28%	COLQ/COL21A1/COMP/HAPLN1/FBN2/SRPX2/PXDN/BGN/COL1A1/MXRA5/ASPN/LTBP2/TINAGL1/VWF/TNC/COL5A1/COL4A2/COL5A3/COL4A1/COL15A1/MFGE8/TGFBI/LTBP1/PRELP/THBS2/COL13A1/COL3A1/LAMC1/AEBP1/ECM1/COL1A2/CHI3L1/EDIL3/LAMB1/CILP/FMOD/COL14A1/COL6A3/VCAN/COL24A1/LUM/SPARC
GOMF_STRUCTURAL_MOLECULE_ACTIVITY	GOMF_STRUCTURAL_MOLECULE_ACTIVITY	479	0.347288	1.66435	5.30705e-05	0.00748293	0.0070202	1501	tags=20%, list=13%, signal=18%	COLQ/RPL3L/COL21A1/ODF2/CSRP3/COMP/HAPLN1/FBN2/SORBS3/SRPX2/PXDN/KRT16/BGN/COPG1/COL1A1/MXRA5/MBP/ASPN/LTBP2/TINAGL1/VWF/TNC/RPS11/MRPL44/MAP4/ACTN2/COL5A1/COL4A2/CTNNA1/COL5A3/COL4A1/DMD/CSRP1/KRT17/COL15A1/DES/MRPL55/MFGE8/TGFBI/KRT10/MRPS18C/LTBP1/BICD1/RPL39L/PRELP/HOMER1/TPR/PCLO/THBS2/EIF3A/MALL/MRPL13/LMNB1/MYL3/COL13A1/COL3A1/BFSP1/SEC31A/LAMC1/VIM/KLHL3/AEBP1/DNM3/SRBD1/ECM1/MRPL35/DLG1/…
GOMF_PASSIVE_TRANSMEMBRANE_TRANSPORTER_ACTIVITY	GOMF_PASSIVE_TRANSMEMBRANE_TRANSPORTER_ACTIVITY	272	-0.403325	-1.74289	0.000134428	0.0142157	0.0133367	1441	tags=24%, list=13%, signal=22%	NCS1/CLIC5/SCN1B/TTYH1/ASIC1/VDAC3/AQP5/KCNAB3/CACNA1A/NALF2/KCNMA1/KCNMB1/TSPOAP1/KCNC3/GPM6A/CLCNKB/KCNAB1/BAX/GRIA3/GABRE/GJD2/PEX5L/TMEM109/SCN4A/GRIN2D/KCNJ15/STIM2/KCNT2/KCNIP2/KCNA2/SLC17A3/ATP5F1A/CNGA1/CLCN4/KCNK1/GRIN2C/CLIC4/CACNA1H/SCN4B/ITPR2/SCN2A/SHROOM2/CACNA1F/CHRNA5/AQP7/GABRB1/SCN8A/GRIN2A/CALHM2/GABRA5/KCNJ3/HCN4/CACNA2D3/TRPC4/KCNN2/ITPR1/CACNA1G/CACNB2/KCND3/KCNJ5/MCOLN3/TME…
GOMF_GATED_CHANNEL_ACTIVITY	GOMF_GATED_CHANNEL_ACTIVITY	192	-0.428309	-1.76681	0.000243439	0.020595	0.0193214	1441	tags=29%, list=13%, signal=25%	NCS1/CLIC5/SCN1B/TTYH1/ASIC1/VDAC3/KCNAB3/CACNA1A/NALF2/KCNMA1/KCNMB1/TSPOAP1/KCNC3/CLCNKB/KCNAB1/GRIA3/GABRE/PEX5L/TMEM109/SCN4A/GRIN2D/KCNJ15/KCNT2/KCNIP2/KCNA2/SLC17A3/CNGA1/CLCN4/KCNK1/GRIN2C/CLIC4/CACNA1H/SCN4B/ITPR2/SCN2A/SHROOM2/CACNA1F/CHRNA5/GABRB1/SCN8A/GRIN2A/GABRA5/KCNJ3/HCN4/CACNA2D3/KCNN2/ITPR1/CACNA1G/CACNB2/KCND3/KCNJ5/MCOLN3/CACNA1D/CACNA2D2/GABRB3
GOMF_CALCIUM_ION_TRANSMEMBRANE_TRANSPORTER_ACTIVITY	GOMF_CALCIUM_ION_TRANSMEMBRANE_TRANSPORTER_ACTIVITY	87	-0.548069	-2.028	0.00040132	0.028293	0.0265434	1264	tags=26%, list=11%, signal=24%	CACNA1A/NALF2/TSPOAP1/GPM6A/SLC3A2/ATP2B4/ATP2B2/GRIN2D/STIM2/ATP2A2/GRIN2C/CACNA1H/ITPR2/CACNA1F/GRIN2A/CACNA2D3/TRPC4/ITPR1/CACNA1G/CACNB2/MCOLN3/CACNA1D/CACNA2D2
GOMF_METAL_ION_TRANSMEMBRANE_TRANSPORTER_ACTIVITY	GOMF_METAL_ION_TRANSMEMBRANE_TRANSPORTER_ACTIVITY	258	-0.387432	-1.66664	0.000802209	0.0484764	0.0454786	1277	tags=22%, list=11%, signal=20%	KCNAB3/CACNA1A/NALF2/KCNMA1/KCNMB1/TSPOAP1/KCNC3/GPM6A/KCNAB1/SLC3A2/SLC4A7/ATP2B4/ATP2B2/SCN4A/GRIN2D/ATP1A1/KCNJ15/STIM2/KCNT2/SLC28A3/TUSC3/KCNIP2/KCNA2/SLC17A3/SLC4A4/KCNK1/ATP2A2/GRIN2C/CACNA1H/SCN4B/ITPR2/SCN2A/SLC6A12/SHROOM2/CACNA1F/SLC30A3/SCN8A/GRIN2A/SLC30A1/SLC5A1/SLC25A28/KCNJ3/HCN4/CACNA2D3/TRPC4/KCNN2/ITPR1/CACNA1G/CACNB2/KCND3/KCNJ5/MCOLN3/TMEM38B/CACNA1D/CACNA2D2/SLC1A3

## Sheet: RAA_Functional_Pathways
statistic	source	condition	score	p_value
mlm	MAPK	mean_t	5.14204	2.76268e-07
mlm	TGFb	mean_t	4.49172	7.13445e-06
mlm	VEGF	mean_t	3.37659	0.000736342
mlm	NFkB	mean_t	-2.65109	0.0080343
mlm	PI3K	mean_t	2.53835	0.0111507
mlm	p53	mean_t	-2.08739	0.036875
mlm	Androgen	mean_t	-2.06625	0.0388271
mlm	WNT	mean_t	1.73068	0.0835361
mlm	Trail	mean_t	1.32141	0.186391
mlm	TNFa	mean_t	1.28457	0.19897
mlm	EGFR	mean_t	1.14781	0.251073
mlm	Hypoxia	mean_t	0.812121	0.416739
mlm	Estrogen	mean_t	-0.43386	0.664398
mlm	JAK-STAT	mean_t	-0.15032	0.880515
