# Supplementary material for: The transcriptional landscape of atrial fibrillation: A systematic review and meta-analysis
Source: PLoS One. 2025 May 30;20(5):e0323534. doi: 10.1371/journal.pone.0323534 (PMC12124854; doi:10.1371/journal.pone.0323534)
Supplement: S7 Table — (XLSX) [file pone.0323534.s008.xlsx]

## Sheet: Sheet1
Supplemental Table 7. Performance of the top 300 genes from the LAA AF-CS in classifying AF status in non-atrial samples
	Mean Sensitivity L-CS	Mean Specificity L-CS	Mean Area Under the Curve L-CS	Mean Area Under the Curve Individual Studies	p-value for differences between L-CS and Individual Study AUCs
Li Z, 2023	0.53	0.96	0.75	0.58	<0.001
Yang KC, 2014	0.55	0.83	0.66	0.6	<0.001
Xu Y, 2016	0.76	0.67	0.67	0.5	<0.001
