# Supplementary material for: The transcriptional landscape of atrial fibrillation: A systematic review and meta-analysis
Source: PLoS One. 2025 May 30;20(5):e0323534. doi: 10.1371/journal.pone.0323534 (PMC12124854; doi:10.1371/journal.pone.0323534)
Supplement: S8 Table — (XLSX) [file pone.0323534.s009.xlsx]

## Sheet: Sheet1
Supplemental Table 8. Performance of the top 200 genes from the RAA AF-CS in classifying AF status in non-atrial samples.
	Mean Sensitivity L-CS	Mean Specificity L-CS	Mean Area Under the Curve L-CS	Mean Area Under the Curve Individual Studies	p-value for differences between L-CS and Individual Study AUCs
Li Z, 2023	0.5	0.94	0.75	0.77	0.471
Yang KC, 2014	0.58	0.77	0.61	0.52	<0.001
Xu Y, 2016	0.4	0.76	0.56	0.55	0.633
